# Supplementary material for: Differentially expressed microRNAs in lung adenocarcinoma invert effects of copy number aberrations of prognostic genes
Source: Oncotarget. 2018 Jan 8;9(10):9137–55. doi: 10.18632/oncotarget.24070 (PMC5823624; doi:10.18632/oncotarget.24070)
Supplement: Supplementary file 3 [file oncotarget-09-9137-s003.xlsx]

## Sheet: Supplementary File 1
Chromosome	Start	End	gain.freq	loss.freq	gain.pvals	loss.pvals
1	604268	604327	0.0588299	0.0381953	0.762469	0.271186
1	799622	799681	0.0588299	0.0190977	0.762469	0.542239
1	801796	801852	0.0588299	0.0190977	0.762469	0.542239
1	827354	827412	0.0588299	0.0190977	0.762469	0.542239
1	1059676	1059720	0.0425873	0.0165899	0.89358	0.542239
1	1089934	1089993	0.0425873	0.0165899	0.89358	0.542239
1	1139597	1139656	0.0425873	0.0165899	0.89358	0.542239
1	1160693	1160740	0.0425873	0.0165899	0.89358	0.542239
1	1192357	1192416	0.0425873	0.0165899	0.89358	0.542239
1	1206074	1206119	0.0425873	0.0165899	0.89358	0.542239
1	1229283	1229342	0.0425873	0.0165899	0.89358	0.542239
1	1257907	1257955	0.0425873	0.0165899	0.89358	0.542239
1	1275949	1275994	0.0425873	0.0165899	0.89358	0.542239
1	1285365	1285409	0.0425873	0.0165899	0.89358	0.542239
1	1286916	1286963	0.0425873	0.0165899	0.89358	0.542239
1	1289083	1289130	0.0425873	0.0165899	0.89358	0.542239
1	1299091	1299136	0.0511047	0.0165899	0.762469	0.542239
1	1532086	1532137	0.125959	0.0136299	0.143771	0.83899
1	1532137	1532140	0.0511047	0.0165899	0.762469	0.542239
1	1536308	1536363	0.0511047	0.0165899	0.762469	0.542239
1	1583815	1583869	0.0511047	0.0165899	0.762469	0.542239
1	1590570	1590629	0.0511047	0.0165899	0.762469	0.542239
1	1698583	1698642	0.0653665	0.0127318	0.762469	0.83899
1	1741058	1741117	0.0653665	0.0127318	0.762469	0.83899
1	1748860	1748915	0.0653665	0.0127318	0.762469	0.83899
1	1802772	1802831	0.0653665	0.0127318	0.762469	0.83899
1	1818951	1819010	0.0653665	0.0127318	0.762469	0.83899
1	1852687	1852746	0.0653665	0.0127318	0.762469	0.83899
1	2075815	2075874	0.0653665	0.0127318	0.762469	0.83899
1	2102641	2102700	0.0719032	0.0127318	0.590444	0.83899
1	2112471	2112520	0.0719032	0.0127318	0.590444	0.83899
1	2145395	2145421	0.0719032	0.0127318	0.590444	0.83899
1	2145421	2145454	0.128865	0.0163694	0.143771	0.83899
1	2153093	2153141	0.0719032	0.0127318	0.590444	0.83899
1	2176275	2176320	0.0719032	0.0127318	0.590444	0.83899
1	2206409	2206468	0.0719032	0.0127318	0.590444	0.83899
1	2230620	2230679	0.0719032	0.0127318	0.590444	0.83899
1	2270694	2270753	0.0719032	0.0127318	0.590444	0.83899
1	2292917	2292976	0.0719032	0.0127318	0.590444	0.83899
1	2313374	2313433	0.0719032	0.0127318	0.590444	0.83899
1	2349176	2349235	0.0596222	0.0165899	0.762469	0.542239
1	2357714	2357772	0.0596222	0.0165899	0.762469	0.542239
1	2371840	2371899	0.0596222	0.0165899	0.762469	0.542239
1	2445561	2445617	0.0719032	0.0127318	0.590444	0.83899
1	2469093	2469152	0.0719032	0.0127318	0.590444	0.83899
1	2488099	2488158	0.0719032	0.0127318	0.590444	0.83899
1	2521526	2521583	0.0719032	0.0127318	0.590444	0.83899
1	2553567	2553612	0.0596222	0.0165899	0.762469	0.542239
1	2574555	2574614	0.0596222	0.0165899	0.762469	0.542239
1	2880675	2880734	0.0719032	0.0127318	0.590444	0.83899
1	2961144	2961190	0.0719032	0.0127318	0.590444	0.83899
1	2999576	2999635	0.0719032	0.0127318	0.590444	0.83899
1	3068051	3068110	0.0719032	0.0127318	0.590444	0.83899
1	3125822	3125875	0.0596222	0.0165899	0.762469	0.542239
1	3184180	3184239	0.0915131	0.0127318	0.41114	0.83899
1	3266829	3266888	0.0915131	0.0127318	0.41114	0.83899
1	3365842	3365901	0.0849765	0.0127318	0.41114	0.83899
1	3413337	3413395	0.0849765	0.0127318	0.41114	0.83899
1	3568451	3568510	0.0784398	0.0127318	0.590444	0.83899
1	3569810	3569868	0.0784398	0.0127318	0.590444	0.83899
1	3585455	3585514	0.0784398	0.0127318	0.590444	0.83899
1	3605182	3605241	0.0784398	0.0127318	0.590444	0.83899
1	3630384	3630432	0.0784398	0.0127318	0.590444	0.83899
1	3676833	3676892	0.0653665	0.0127318	0.762469	0.83899
1	3699297	3699356	0.0653665	0.0127318	0.762469	0.83899
1	3732467	3732526	0.0588299	0.0127318	0.762469	0.83899
1	3752850	3752909	0.0588299	0.0127318	0.762469	0.83899
1	3792103	3792153	0.0588299	0.0127318	0.762469	0.83899
1	3798798	3798856	0.0588299	0.0127318	0.762469	0.83899
1	3819558	3819617	0.0596222	0.0165899	0.762469	0.542239
1	3823207	3823263	0.0596222	0.0165899	0.762469	0.542239
1	3981156	3981215	0.0588299	0.0127318	0.762469	0.83899
1	4227281	4227340	0.0588299	0.0127318	0.762469	0.83899
1	4391638	4391697	0.0588299	0.0127318	0.762469	0.83899
1	4539574	4539633	0.0588299	0.0127318	0.762469	0.83899
1	4648226	4648285	0.0596222	0.0165899	0.762469	0.542239
1	4689479	4689538	0.0596222	0.0165899	0.762469	0.542239
1	4753696	4753743	0.0588299	0.0127318	0.762469	0.83899
1	4754032	4754091	0.0588299	0.0127318	0.762469	0.83899
1	4933122	4933181	0.0588299	0.0127318	0.762469	0.83899
1	5163299	5163358	0.0588299	0.0127318	0.762469	0.83899
1	5322117	5322176	0.0596222	0.0165899	0.762469	0.542239
1	5854579	5854638	0.0588299	0.0127318	0.762469	0.83899
1	5857967	5858011	0.0588299	0.0127318	0.762469	0.83899
1	5882840	5882890	0.0588299	0.0127318	0.762469	0.83899
1	5900889	5900948	0.0588299	0.0127318	0.762469	0.83899
1	5929828	5929887	0.0588299	0.0127318	0.762469	0.83899
1	5952470	5952473	0.0588299	0.0127318	0.762469	0.83899
1	5952473	5952529	0.072837	0.0109129	0.590444	0.83899
1	5983938	5983997	0.0588299	0.0127318	0.762469	0.83899
1	6008755	6008814	0.0588299	0.0127318	0.762469	0.83899
1	6062430	6062489	0.0588299	0.0127318	0.762469	0.83899
1	6092826	6092885	0.0588299	0.0127318	0.762469	0.83899
1	6146798	6146848	0.0588299	0.0127318	0.762469	0.83899
1	6171411	6171469	0.0588299	0.0127318	0.762469	0.83899
1	6183681	6183740	0.0588299	0.0127318	0.762469	0.83899
1	6185085	6185144	0.0588299	0.0127318	0.762469	0.83899
1	6192646	6192705	0.0588299	0.0127318	0.762469	0.83899
1	6215027	6215079	0.0588299	0.0127318	0.762469	0.83899
1	6215503	6215562	0.0588299	0.0127318	0.762469	0.83899
1	6216770	6216828	0.0588299	0.0127318	0.762469	0.83899
1	6228712	6228768	0.0588299	0.0127318	0.762469	0.83899
1	6233281	6233330	0.0588299	0.0127318	0.762469	0.83899
1	6275759	6275818	0.0596222	0.0165899	0.762469	0.542239
1	6318590	6318632	0.0596222	0.0165899	0.762469	0.542239
1	6318632	6318649	0.0769752	0.0136299	0.590444	0.83899
1	6354408	6354467	0.0596222	0.0165899	0.762469	0.542239
1	6381267	6381326	0.0596222	0.0165899	0.762469	0.542239
1	6431791	6431838	0.0588299	0.0127318	0.762469	0.83899
1	6458402	6458461	0.0588299	0.0127318	0.762469	0.83899
1	6478420	6478479	0.0588299	0.0127318	0.762469	0.83899
1	6515571	6515630	0.0588299	0.0127318	0.762469	0.83899
1	6536152	6536210	0.0588299	0.0127318	0.762469	0.83899
1	6554865	6554911	0.0588299	0.0127318	0.762469	0.83899
1	6579079	6579131	0.0588299	0.0127318	0.762469	0.83899
1	6582840	6582885	0.0588299	0.0127318	0.762469	0.83899
1	6589685	6589733	0.0588299	0.0127318	0.762469	0.83899
1	6613363	6613422	0.0588299	0.0127318	0.762469	0.83899
1	6618295	6618352	0.0588299	0.0127318	0.762469	0.83899
1	6628471	6628516	0.0588299	0.0127318	0.762469	0.83899
1	6628657	6628714	0.0588299	0.0127318	0.762469	0.83899
1	6629911	6629970	0.0588299	0.0127318	0.762469	0.83899
1	6648215	6648269	0.0588299	0.0127318	0.762469	0.83899
1	6693843	6693902	0.0588299	0.0127318	0.762469	0.83899
1	6873413	6873472	0.0588299	0.0127318	0.762469	0.83899
1	7071446	7071505	0.0588299	0.0127318	0.762469	0.83899
1	7213392	7213451	0.0588299	0.0127318	0.762469	0.83899
1	7404070	7404129	0.0588299	0.0127318	0.762469	0.83899
1	7618291	7618350	0.0588299	0.0127318	0.762469	0.83899
1	7771042	7771101	0.0588299	0.0127318	0.762469	0.83899
1	7772404	7772463	0.0588299	0.0127318	0.762469	0.83899
1	7816094	7816153	0.0588299	0.0127318	0.762469	0.83899
1	7841925	7841984	0.0588299	0.0127318	0.762469	0.83899
1	7846298	7846357	0.0588299	0.0127318	0.762469	0.83899
1	7914452	7914510	0.0588299	0.0127318	0.762469	0.83899
1	7970579	7970638	0.0588299	0.0127318	0.762469	0.83899
1	8012166	8012225	0.0588299	0.0127318	0.762469	0.83899
1	8115249	8115308	0.0588299	0.0127318	0.762469	0.83899
1	8329445	8329504	0.0588299	0.0127318	0.762469	0.83899
1	8348762	8348821	0.0588299	0.0127318	0.762469	0.83899
1	8381041	8381100	0.0588299	0.0127318	0.762469	0.83899
1	8452338	8452397	0.0588299	0.0127318	0.762469	0.83899
1	8520137	8520194	0.0588299	0.0127318	0.762469	0.83899
1	8520342	8520391	0.0588299	0.0127318	0.762469	0.83899
1	8703873	8703932	0.0588299	0.0127318	0.762469	0.83899
1	8786756	8786815	0.0588299	0.0127318	0.762469	0.83899
1	8817839	8817898	0.0588299	0.0127318	0.762469	0.83899
1	8858047	8858106	0.0588299	0.0127318	0.762469	0.83899
1	8867687	8867740	0.0588299	0.0127318	0.762469	0.83899
1	8867740	8867746	0.072837	0.0109129	0.590444	0.83899
1	8945654	8945710	0.0588299	0.0127318	0.762469	0.83899
1	8969315	8969374	0.0588299	0.0127318	0.762469	0.83899
1	9035497	9035549	0.0653665	0.0127318	0.762469	0.83899
1	9041987	9042034	0.0653665	0.0127318	0.762469	0.83899
1	9058817	9058876	0.0653665	0.0127318	0.762469	0.83899
1	9096181	9096240	0.0653665	0.0127318	0.762469	0.83899
1	9122363	9122418	0.0653665	0.0127318	0.762469	0.83899
1	9240569	9240627	0.0653665	0.0127318	0.762469	0.83899
1	9290423	9290482	0.0653665	0.0127318	0.762469	0.83899
1	9311404	9311463	0.0653665	0.0127318	0.762469	0.83899
1	9344114	9344173	0.0653665	0.0127318	0.762469	0.83899
1	9437787	9437846	0.0596222	0.0165899	0.762469	0.542239
1	9538891	9538950	0.0596222	0.0165899	0.762469	0.542239
1	9561580	9561638	0.0596222	0.0165899	0.762469	0.542239
1	9577057	9577116	0.0596222	0.0165899	0.762469	0.542239
1	9705786	9705845	0.0588299	0.0127318	0.762469	0.83899
1	9778925	9778984	0.0588299	0.0127318	0.762469	0.83899
1	9813478	9813537	0.0588299	0.0127318	0.762469	0.83899
1	9844615	9844674	0.0588299	0.0127318	0.762469	0.83899
1	9870460	9870519	0.0588299	0.0127318	0.762469	0.83899
1	9898993	9899052	0.0588299	0.0127318	0.762469	0.83899
1	9924623	9924682	0.0588299	0.0127318	0.762469	0.83899
1	9935219	9935277	0.0588299	0.0127318	0.762469	0.83899
1	9975460	9975517	0.0588299	0.0127318	0.762469	0.83899
1	9993973	9994027	0.0596222	0.0165899	0.762469	0.542239
1	10049439	10049498	0.0588299	0.0127318	0.762469	0.83899
1	10129381	10129440	0.0588299	0.0127318	0.762469	0.83899
1	10175084	10175143	0.0588299	0.0127318	0.762469	0.83899
1	10216478	10216537	0.0588299	0.0127318	0.762469	0.83899
1	10245593	10245652	0.0588299	0.0127318	0.762469	0.83899
1	10291192	10291251	0.0588299	0.0127318	0.762469	0.83899
1	10336395	10336454	0.0588299	0.0127318	0.762469	0.83899
1	10375249	10375308	0.0588299	0.0127318	0.762469	0.83899
1	10409708	10409767	0.0588299	0.0127318	0.762469	0.83899
1	10428980	10429036	0.0588299	0.0127318	0.762469	0.83899
1	10445134	10445193	0.0588299	0.0127318	0.762469	0.83899
1	10455996	10456044	0.0588299	0.0127318	0.762469	0.83899
1	10464637	10464696	0.0588299	0.0127318	0.762469	0.83899
1	10465939	10465998	0.0588299	0.0127318	0.762469	0.83899
1	10495198	10495257	0.0596222	0.0165899	0.762469	0.542239
1	10530482	10530541	0.0653665	0.0127318	0.762469	0.83899
1	10596515	10596574	0.0653665	0.0127318	0.762469	0.83899
1	10625000	10625059	0.0653665	0.0127318	0.762469	0.83899
1	10649605	10649663	0.0653665	0.0127318	0.762469	0.83899
1	10666976	10667035	0.0653665	0.0127318	0.762469	0.83899
1	10687344	10687403	0.0653665	0.0127318	0.762469	0.83899
1	10706767	10706826	0.0653665	0.0127318	0.762469	0.83899
1	10947598	10947657	0.0653665	0.0127318	0.762469	0.83899
1	10970433	10970492	0.0653665	0.0127318	0.762469	0.83899
1	11014627	11014686	0.0596222	0.0165899	0.762469	0.542239
1	11019572	11019631	0.0596222	0.0165899	0.762469	0.542239
1	11032176	11032235	0.0596222	0.0165899	0.762469	0.542239
1	11048893	11048944	0.0588299	0.0127318	0.762469	0.83899
1	11050935	11050981	0.0588299	0.0127318	0.762469	0.83899
1	11068534	11068592	0.0588299	0.0127318	0.762469	0.83899
1	11075200	11075259	0.0588299	0.0127318	0.762469	0.83899
1	11101503	11101562	0.0588299	0.0127318	0.762469	0.83899
1	11183734	11183785	0.0588299	0.0127318	0.762469	0.83899
1	11185536	11185595	0.0588299	0.0127318	0.762469	0.83899
1	11205110	11205168	0.0588299	0.0127318	0.762469	0.83899
1	11227769	11227828	0.0588299	0.0127318	0.762469	0.83899
1	11252879	11252938	0.0588299	0.0127318	0.762469	0.83899
1	11277697	11277756	0.0588299	0.0127318	0.762469	0.83899
1	11297100	11297159	0.0588299	0.0127318	0.762469	0.83899
1	11645419	11645478	0.0588299	0.0127318	0.762469	0.83899
1	11652677	11652732	0.0588299	0.0127318	0.762469	0.83899
1	11665568	11665624	0.0588299	0.0127318	0.762469	0.83899
1	11669400	11669447	0.0588299	0.0127318	0.762469	0.83899
1	11673730	11673789	0.0588299	0.0127318	0.762469	0.83899
1	11694814	11694873	0.0588299	0.0127318	0.762469	0.83899
1	11738617	11738676	0.0596222	0.0165899	0.762469	0.542239
1	11788695	11788743	0.0588299	0.0127318	0.762469	0.83899
1	11799365	11799423	0.0588299	0.0127318	0.762469	0.83899
1	11835204	11835263	0.0588299	0.0127318	0.762469	0.83899
1	11840132	11840172	0.0672341	0.0109129	0.762469	0.83899
1	11840172	11840188	0.0588299	0.0127318	0.762469	0.83899
1	11851792	11851851	0.0588299	0.0127318	0.762469	0.83899
1	11887644	11887703	0.0588299	0.0127318	0.762469	0.83899
1	11914633	11914689	0.0588299	0.0127318	0.762469	0.83899
1	11917914	11917970	0.0588299	0.0127318	0.762469	0.83899
1	11963612	11963671	0.0588299	0.0127318	0.762469	0.83899
1	11969817	11969873	0.0588299	0.0127318	0.762469	0.83899
1	12007652	12007710	0.0588299	0.0127318	0.762469	0.83899
1	12014600	12014645	0.0588299	0.0127318	0.762469	0.83899
1	12018537	12018571	0.0672341	0.0109129	0.762469	0.83899
1	12018571	12018588	0.0588299	0.0127318	0.762469	0.83899
1	12061395	12061454	0.0588299	0.0127318	0.762469	0.83899
1	12110205	12110264	0.0588299	0.0127318	0.762469	0.83899
1	12178237	12178296	0.0588299	0.0127318	0.762469	0.83899
1	12188261	12188318	0.0588299	0.0127318	0.762469	0.83899
1	12597666	12597725	0.0588299	0.0127318	0.762469	0.83899
1	12611675	12611732	0.0588299	0.0127318	0.762469	0.83899
1	12644402	12644461	0.0588299	0.0127318	0.762469	0.83899
1	12740597	12740652	0.0588299	0.0127318	0.762469	0.83899
1	12795076	12795132	0.0588299	0.0190977	0.762469	0.542239
1	12851690	12851749	0.0588299	0.0190977	0.762469	0.542239
1	12853030	12853081	0.0588299	0.0190977	0.762469	0.542239
1	13612563	13612622	0.0588299	0.0127318	0.762469	0.83899
1	13660268	13660327	0.0588299	0.0127318	0.762469	0.83899
1	13686226	13686282	0.0588299	0.0127318	0.762469	0.83899
1	13776659	13776718	0.0588299	0.0127318	0.762469	0.83899
1	13804586	13804613	0.0588299	0.0127318	0.762469	0.83899
1	13804613	13804645	0.0672341	0.0109129	0.762469	0.83899
1	13858297	13858356	0.0653665	0.0127318	0.762469	0.83899
1	13870224	13870283	0.0653665	0.0127318	0.762469	0.83899
1	14048508	14048567	0.0653665	0.0127318	0.762469	0.83899
1	14212243	14212302	0.0653665	0.0127318	0.762469	0.83899
1	14355063	14355122	0.0653665	0.0127318	0.762469	0.83899
1	14554092	14554151	0.0653665	0.0127318	0.762469	0.83899
1	14679300	14679359	0.0653665	0.0127318	0.762469	0.83899
1	14834765	14834824	0.0653665	0.0127318	0.762469	0.83899
1	15188827	15188883	0.0653665	0.0127318	0.762469	0.83899
1	15204265	15204324	0.0653665	0.0127318	0.762469	0.83899
1	15239923	15239982	0.0653665	0.0127318	0.762469	0.83899
1	15282267	15282326	0.0653665	0.0127318	0.762469	0.83899
1	15282387	15282446	0.0653665	0.0127318	0.762469	0.83899
1	15437582	15437641	0.0653665	0.0127318	0.762469	0.83899
1	15484580	15484639	0.0653665	0.0127318	0.762469	0.83899
1	15500626	15500684	0.0653665	0.0127318	0.762469	0.83899
1	15514828	15514887	0.0653665	0.0127318	0.762469	0.83899
1	15539916	15539974	0.0653665	0.0127318	0.762469	0.83899
1	15553779	15553838	0.0653665	0.0127318	0.762469	0.83899
1	15564764	15564819	0.0653665	0.0127318	0.762469	0.83899
1	15571234	15571293	0.0653665	0.0127318	0.762469	0.83899
1	15594696	15594755	0.0653665	0.0127318	0.762469	0.83899
1	15645356	15645415	0.0653665	0.0127318	0.762469	0.83899
1	15700776	15700835	0.0653665	0.0127318	0.762469	0.83899
1	15732490	15732549	0.0596222	0.0165899	0.762469	0.542239
1	15840539	15840598	0.0588299	0.0127318	0.762469	0.83899
1	15846043	15846102	0.0588299	0.0127318	0.762469	0.83899
1	15857477	15857527	0.0588299	0.0127318	0.762469	0.83899
1	15880683	15880742	0.0588299	0.0127318	0.762469	0.83899
1	15935186	15935245	0.0588299	0.0127318	0.762469	0.83899
1	15980914	15980973	0.0588299	0.0127318	0.762469	0.83899
1	16040254	16040313	0.0588299	0.0127318	0.762469	0.83899
1	16076734	16076793	0.0588299	0.0127318	0.762469	0.83899
1	16088917	16088964	0.0588299	0.0127318	0.762469	0.83899
1	16091267	16091316	0.0588299	0.0127318	0.762469	0.83899
1	16093674	16093725	0.0588299	0.0127318	0.762469	0.83899
1	16099944	16099989	0.0588299	0.0127318	0.762469	0.83899
1	16119613	16119672	0.0588299	0.0127318	0.762469	0.83899
1	16137988	16138044	0.0588299	0.0127318	0.762469	0.83899
1	16143223	16143280	0.0588299	0.0127318	0.762469	0.83899
1	16196127	16196186	0.0588299	0.0127318	0.762469	0.83899
1	16206731	16206789	0.0588299	0.0127318	0.762469	0.83899
1	16212864	16212923	0.0588299	0.0127318	0.762469	0.83899
1	16224931	16224985	0.0588299	0.0127318	0.762469	0.83899
1	16273096	16273140	0.0588299	0.0127318	0.762469	0.83899
1	16281248	16281307	0.0588299	0.0127318	0.762469	0.83899
1	16306825	16306884	0.0588299	0.0127318	0.762469	0.83899
1	16324317	16324376	0.0588299	0.0127318	0.762469	0.83899
1	16439872	16439931	0.0588299	0.0127318	0.762469	0.83899
1	16467913	16467965	0.0588299	0.0127318	0.762469	0.83899
1	16469124	16469177	0.0588299	0.0127318	0.762469	0.83899
1	16516152	16516211	0.0653665	0.0127318	0.762469	0.83899
1	16522296	16522353	0.0653665	0.0127318	0.762469	0.83899
1	16531740	16531799	0.0653665	0.0127318	0.762469	0.83899
1	16551324	16551383	0.0653665	0.0127318	0.762469	0.83899
1	16686959	16687018	0.13727	0.0445612	0.072697	0.271186
1	16693433	16693483	0.13727	0.0445612	0.072697	0.271186
1	16794038	16794097	0.130733	0.057293	0.143771	0.108598
1	16977064	16977123	0.0596222	0.0497697	0.762469	0.108598
1	17048692	17048751	0.0596222	0.0165899	0.762469	0.542239
1	17070367	17070426	0.0588299	0.0127318	0.762469	0.83899
1	17081498	17081555	0.0588299	0.0127318	0.762469	0.83899
1	17091177	17091236	0.0588299	0.0127318	0.762469	0.83899
1	17104914	17104972	0.0588299	0.0127318	0.762469	0.83899
1	17116539	17116598	0.0588299	0.0127318	0.762469	0.83899
1	17122879	17122938	0.0588299	0.0127318	0.762469	0.83899
1	17138894	17138953	0.0588299	0.0127318	0.762469	0.83899
1	17150803	17150862	0.0588299	0.0127318	0.762469	0.83899
1	17186837	17186896	0.0588299	0.0127318	0.762469	0.83899
1	17280934	17280993	0.0588299	0.0127318	0.762469	0.83899
1	17317757	17317813	0.0588299	0.0127318	0.762469	0.83899
1	17330274	17330333	0.0588299	0.0127318	0.762469	0.83899
1	17355997	17356052	0.0588299	0.0127318	0.762469	0.83899
1	17381570	17381622	0.0588299	0.0127318	0.762469	0.83899
1	17435920	17435978	0.0588299	0.0127318	0.762469	0.83899
1	17466388	17466447	0.0588299	0.0127318	0.762469	0.83899
1	17478277	17478331	0.0596222	0.0165899	0.762469	0.542239
1	17490504	17490563	0.0588299	0.0127318	0.762469	0.83899
1	17504959	17505018	0.0588299	0.0127318	0.762469	0.83899
1	17619422	17619481	0.0588299	0.0127318	0.762469	0.83899
1	17649835	17649894	0.0596222	0.0165899	0.762469	0.542239
1	17684869	17684917	0.0596222	0.0165899	0.762469	0.542239
1	17762957	17763011	0.0588299	0.0127318	0.762469	0.83899
1	17786973	17787032	0.0588299	0.0127318	0.762469	0.83899
1	17828954	17829013	0.0588299	0.0127318	0.762469	0.83899
1	17856295	17856354	0.0588299	0.0127318	0.762469	0.83899
1	17880179	17880238	0.0588299	0.0127318	0.762469	0.83899
1	17890703	17890762	0.0588299	0.0127318	0.762469	0.83899
1	17964363	17964422	0.0588299	0.0127318	0.762469	0.83899
1	18145368	18145427	0.0588299	0.0127318	0.762469	0.83899
1	18193238	18193297	0.0588299	0.0127318	0.762469	0.83899
1	18230188	18230247	0.0588299	0.0127318	0.762469	0.83899
1	18308800	18308859	0.0588299	0.0127318	0.762469	0.83899
1	18450208	18450267	0.0588299	0.0127318	0.762469	0.83899
1	18525821	18525880	0.0588299	0.0127318	0.762469	0.83899
1	18555437	18555485	0.0588299	0.0127318	0.762469	0.83899
1	18690764	18690823	0.0588299	0.0127318	0.762469	0.83899
1	18702871	18702930	0.0588299	0.0127318	0.762469	0.83899
1	18726901	18726960	0.0588299	0.0127318	0.762469	0.83899
1	18756491	18756550	0.0588299	0.0127318	0.762469	0.83899
1	18781177	18781236	0.0588299	0.0127318	0.762469	0.83899
1	18802856	18802915	0.0588299	0.0127318	0.762469	0.83899
1	18831889	18831948	0.0588299	0.0127318	0.762469	0.83899
1	18925157	18925216	0.0588299	0.0127318	0.762469	0.83899
1	19146303	19146362	0.0588299	0.0127318	0.762469	0.83899
1	19187091	19187150	0.0588299	0.0127318	0.762469	0.83899
1	19226590	19226649	0.0588299	0.0127318	0.762469	0.83899
1	19248386	19248445	0.0588299	0.0127318	0.762469	0.83899
1	19270630	19270689	0.0588299	0.0127318	0.762469	0.83899
1	19289440	19289499	0.0588299	0.0127318	0.762469	0.83899
1	19297936	19297995	0.0588299	0.0127318	0.762469	0.83899
1	19327574	19327627	0.0588299	0.0127318	0.762469	0.83899
1	19355684	19355743	0.0588299	0.0127318	0.762469	0.83899
1	19381056	19381115	0.0588299	0.0127318	0.762469	0.83899
1	19399944	19399998	0.0588299	0.0127318	0.762469	0.83899
1	19406174	19406233	0.0588299	0.0127318	0.762469	0.83899
1	19410882	19410937	0.0588299	0.0127318	0.762469	0.83899
1	19426492	19426551	0.0588299	0.0127318	0.762469	0.83899
1	19473568	19473627	0.0588299	0.0127318	0.762469	0.83899
1	19543739	19543798	0.0588299	0.0127318	0.762469	0.83899
1	19691736	19691795	0.0588299	0.0127318	0.762469	0.83899
1	19715179	19715234	0.0588299	0.0127318	0.762469	0.83899
1	19724112	19724168	0.0588299	0.0127318	0.762469	0.83899
1	19726226	19726281	0.0588299	0.0127318	0.762469	0.83899
1	19748908	19748962	0.0588299	0.0127318	0.762469	0.83899
1	19808926	19808985	0.0588299	0.0127318	0.762469	0.83899
1	19864154	19864213	0.0588299	0.0127318	0.762469	0.83899
1	19886102	19886146	0.0588299	0.0127318	0.762469	0.83899
1	19994696	19994751	0.0588299	0.0127318	0.762469	0.83899
1	20051622	20051675	0.0588299	0.0127318	0.762469	0.83899
1	20144912	20144971	0.0588299	0.0127318	0.762469	0.83899
1	20189370	20189429	0.0588299	0.0127318	0.762469	0.83899
1	20214501	20214555	0.0588299	0.0127318	0.762469	0.83899
1	20259973	20260032	0.0588299	0.0127318	0.762469	0.83899
1	20317910	20317969	0.0588299	0.0127318	0.762469	0.83899
1	20417881	20417940	0.0588299	0.0127318	0.762469	0.83899
1	20420886	20420945	0.0588299	0.0127318	0.762469	0.83899
1	20554456	20554515	0.0588299	0.0127318	0.762469	0.83899
1	20555468	20555527	0.0588299	0.0127318	0.762469	0.83899
1	20576246	20576305	0.0588299	0.0127318	0.762469	0.83899
1	20661746	20661805	0.0588299	0.0127318	0.762469	0.83899
1	20669503	20669562	0.0588299	0.0127318	0.762469	0.83899
1	20679363	20679422	0.0588299	0.0127318	0.762469	0.83899
1	20717681	20717731	0.0588299	0.0127318	0.762469	0.83899
1	20729568	20729627	0.0588299	0.0127318	0.762469	0.83899
1	20821458	20821517	0.0588299	0.0127318	0.762469	0.83899
1	20848384	20848443	0.0588299	0.0127318	0.762469	0.83899
1	20932233	20932292	0.0588299	0.0127318	0.762469	0.83899
1	20971502	20971559	0.0588299	0.0127318	0.762469	0.83899
1	21013665	21013724	0.0588299	0.0127318	0.762469	0.83899
1	21122766	21122818	0.0588299	0.0127318	0.762469	0.83899
1	21172650	21172709	0.0588299	0.0127318	0.762469	0.83899
1	21194977	21195036	0.0588299	0.0127318	0.762469	0.83899
1	21291363	21291422	0.0588299	0.0127318	0.762469	0.83899
1	21319049	21319102	0.0588299	0.0127318	0.762469	0.83899
1	21343739	21343798	0.0588299	0.0127318	0.762469	0.83899
1	21403669	21403728	0.0588299	0.0127318	0.762469	0.83899
1	21527963	21528020	0.0588299	0.0127318	0.762469	0.83899
1	21539376	21539423	0.0588299	0.0127318	0.762469	0.83899
1	21541838	21541897	0.0588299	0.0127318	0.762469	0.83899
1	21588576	21588635	0.0588299	0.0127318	0.762469	0.83899
1	21621562	21621621	0.0588299	0.0127318	0.762469	0.83899
1	21639108	21639165	0.0588299	0.0127318	0.762469	0.83899
1	21650091	21650148	0.0588299	0.0127318	0.762469	0.83899
1	21674810	21674861	0.0588299	0.0127318	0.762469	0.83899
1	21683834	21683889	0.0588299	0.0127318	0.762469	0.83899
1	21733165	21733224	0.0588299	0.0127318	0.762469	0.83899
1	21766847	21766906	0.0588299	0.0127318	0.762469	0.83899
1	21795941	21796000	0.0588299	0.0127318	0.762469	0.83899
1	21824299	21824358	0.0588299	0.0127318	0.762469	0.83899
1	21846065	21846077	0.072837	0.0109129	0.590444	0.83899
1	21846077	21846124	0.0588299	0.0127318	0.762469	0.83899
1	21909388	21909447	0.0588299	0.0127318	0.762469	0.83899
1	21968359	21968418	0.0588299	0.0127318	0.762469	0.83899
1	21995715	21995774	0.0588299	0.0127318	0.762469	0.83899
1	22053914	22053969	0.0588299	0.0127318	0.762469	0.83899
1	22080572	22080631	0.0588299	0.0127318	0.762469	0.83899
1	22097960	22098019	0.0588299	0.0127318	0.762469	0.83899
1	22128278	22128337	0.0588299	0.0127318	0.762469	0.83899
1	22143207	22143266	0.0588299	0.0127318	0.762469	0.83899
1	22162104	22162163	0.0588299	0.0127318	0.762469	0.83899
1	22207022	22207079	0.0588299	0.0127318	0.762469	0.83899
1	22325539	22325598	0.0588299	0.0127318	0.762469	0.83899
1	22459154	22459213	0.0588299	0.0127318	0.762469	0.83899
1	22546564	22546623	0.0653665	0.0127318	0.762469	0.83899
1	22573406	22573465	0.0653665	0.0127318	0.762469	0.83899
1	22600248	22600307	0.0653665	0.0127318	0.762469	0.83899
1	22636922	22636981	0.0653665	0.0127318	0.762469	0.83899
1	22661467	22661517	0.0653665	0.0127318	0.762469	0.83899
1	22709821	22709870	0.0653665	0.0127318	0.762469	0.83899
1	22717771	22717830	0.0653665	0.0127318	0.762469	0.83899
1	22719860	22719919	0.0653665	0.0127318	0.762469	0.83899
1	22724852	22724903	0.0653665	0.0127318	0.762469	0.83899
1	22732560	22732609	0.0653665	0.0127318	0.762469	0.83899
1	22786152	22786211	0.0653665	0.0127318	0.762469	0.83899
1	22849341	22849400	0.0653665	0.0127318	0.762469	0.83899
1	22895273	22895332	0.0653665	0.0127318	0.762469	0.83899
1	22944852	22944911	0.0653665	0.0127318	0.762469	0.83899
1	22986336	22986395	0.0653665	0.0127318	0.762469	0.83899
1	23102294	23102349	0.0653665	0.0127318	0.762469	0.83899
1	23116940	23116999	0.0653665	0.0127318	0.762469	0.83899
1	23159485	23159544	0.0653665	0.0127318	0.762469	0.83899
1	23165158	23165217	0.0653665	0.0127318	0.762469	0.83899
1	23201037	23201096	0.0653665	0.0127318	0.762469	0.83899
1	23226717	23226776	0.0653665	0.0127318	0.762469	0.83899
1	23265113	23265160	0.0653665	0.0127318	0.762469	0.83899
1	23383461	23383519	0.0653665	0.0127318	0.762469	0.83899
1	23383550	23383609	0.0653665	0.0127318	0.762469	0.83899
1	23405465	23405524	0.0653665	0.0127318	0.762469	0.83899
1	23434965	23435021	0.0653665	0.0127318	0.762469	0.83899
1	23486634	23486693	0.0681396	0.0165899	0.590444	0.542239
1	23511452	23511511	0.0681396	0.0165899	0.590444	0.542239
1	23546741	23546788	0.0653665	0.0127318	0.762469	0.83899
1	23591213	23591272	0.0653665	0.0127318	0.762469	0.83899
1	23597932	23597991	0.0653665	0.0127318	0.762469	0.83899
1	23602132	23602191	0.0653665	0.0127318	0.762469	0.83899
1	23630447	23630504	0.0653665	0.0127318	0.762469	0.83899
1	23631229	23631273	0.0653665	0.0127318	0.762469	0.83899
1	23631514	23631573	0.0653665	0.0127318	0.762469	0.83899
1	23674455	23674514	0.0653665	0.0127318	0.762469	0.83899
1	23712105	23712164	0.0653665	0.0127318	0.762469	0.83899
1	23765424	23765483	0.0653665	0.0127318	0.762469	0.83899
1	23777285	23777315	0.0653665	0.0127318	0.762469	0.83899
1	23777315	23777344	0.0653665	0.0127318	0.762469	0.83899
1	23777344	23777374	0.0653665	0.0127318	0.762469	0.83899
1	23827609	23827668	0.0653665	0.0127318	0.762469	0.83899
1	23853845	23853904	0.0653665	0.0127318	0.762469	0.83899
1	23859915	23859974	0.0653665	0.0127318	0.762469	0.83899
1	23864785	23864839	0.0653665	0.0127318	0.762469	0.83899
1	23869316	23869366	0.0653665	0.0127318	0.762469	0.83899
1	23896788	23896844	0.0653665	0.0127318	0.762469	0.83899
1	23938630	23938689	0.0653665	0.0127318	0.762469	0.83899
1	23978780	23978839	0.0653665	0.0127318	0.762469	0.83899
1	24129901	24129960	0.0653665	0.0127318	0.762469	0.83899
1	24131261	24131320	0.0653665	0.0127318	0.762469	0.83899
1	24157222	24157281	0.0596222	0.0165899	0.762469	0.542239
1	24201766	24201825	0.0588299	0.0127318	0.762469	0.83899
1	24230711	24230770	0.0588299	0.0127318	0.762469	0.83899
1	24254805	24254864	0.0588299	0.0127318	0.762469	0.83899
1	24386944	24387003	0.0588299	0.0127318	0.762469	0.83899
1	24408504	24408556	0.0588299	0.0127318	0.762469	0.83899
1	24429702	24429757	0.0588299	0.0127318	0.762469	0.83899
1	24451420	24451479	0.0588299	0.0127318	0.762469	0.83899
1	24485578	24485634	0.0588299	0.0127318	0.762469	0.83899
1	24516981	24517040	0.0588299	0.0127318	0.762469	0.83899
1	24531228	24531287	0.0588299	0.0127318	0.762469	0.83899
1	24586216	24586275	0.0588299	0.0127318	0.762469	0.83899
1	24681604	24681663	0.0588299	0.0127318	0.762469	0.83899
1	24717871	24717930	0.0588299	0.0127318	0.762469	0.83899
1	24741689	24741748	0.0588299	0.0127318	0.762469	0.83899
1	24824908	24824967	0.0588299	0.0127318	0.762469	0.83899
1	24869513	24869570	0.0588299	0.0127318	0.762469	0.83899
1	24914271	24914330	0.0588299	0.0127318	0.762469	0.83899
1	24981038	24981097	0.0588299	0.0127318	0.762469	0.83899
1	25036661	25036717	0.0588299	0.0127318	0.762469	0.83899
1	25129786	25129845	0.0588299	0.0127318	0.762469	0.83899
1	25264433	25264492	0.0588299	0.0127318	0.762469	0.83899
1	25303220	25303279	0.0588299	0.0127318	0.762469	0.83899
1	25314320	25314379	0.0588299	0.0127318	0.762469	0.83899
1	25315366	25315418	0.0588299	0.0127318	0.762469	0.83899
1	25318800	25318845	0.0588299	0.0127318	0.762469	0.83899
1	25500359	25500418	0.0588299	0.0318294	0.762469	0.542239
1	25505692	25505750	0.0588299	0.0318294	0.762469	0.542239
1	25505750	25505751	0.0672341	0.0272824	0.762469	0.542239
1	25575356	25575411	0.0588299	0.0318294	0.762469	0.542239
1	25577792	25577851	0.0588299	0.0318294	0.762469	0.542239
1	25635139	25635198	0.0588299	0.0318294	0.762469	0.542239
1	25664900	25664956	0.0596222	0.0165899	0.762469	0.542239
1	25697100	25697153	0.0596222	0.0165899	0.762469	0.542239
1	25740573	25740632	0.0596222	0.0165899	0.762469	0.542239
1	25785556	25785615	0.0596222	0.0165899	0.762469	0.542239
1	25816265	25816324	0.0596222	0.0165899	0.762469	0.542239
1	25840206	25840262	0.0596222	0.0165899	0.762469	0.542239
1	25859721	25859780	0.0596222	0.0165899	0.762469	0.542239
1	25873262	25873306	0.0596222	0.0165899	0.762469	0.542239
1	25877994	25878053	0.0596222	0.0165899	0.762469	0.542239
1	25895562	25895621	0.0588299	0.0127318	0.762469	0.83899
1	25910891	25910950	0.0588299	0.0127318	0.762469	0.83899
1	25912680	25912739	0.0588299	0.0127318	0.762469	0.83899
1	25915339	25915398	0.0588299	0.0127318	0.762469	0.83899
1	25943968	25944027	0.0588299	0.0127318	0.762469	0.83899
1	25972050	25972109	0.0588299	0.0127318	0.762469	0.83899
1	26042547	26042606	0.0588299	0.0127318	0.762469	0.83899
1	26051182	26051241	0.0588299	0.0127318	0.762469	0.83899
1	26062237	26062296	0.0588299	0.0127318	0.762469	0.83899
1	26094621	26094680	0.0588299	0.0127318	0.762469	0.83899
1	26135080	26135139	0.0588299	0.0127318	0.762469	0.83899
1	26170008	26170067	0.0522932	0.0127318	0.762469	0.83899
1	26170630	26170684	0.0522932	0.0127318	0.762469	0.83899
1	26192632	26192682	0.0522932	0.0127318	0.762469	0.83899
1	26200454	26200513	0.0522932	0.0127318	0.762469	0.83899
1	26266025	26266083	0.0522932	0.0127318	0.762469	0.83899
1	26288909	26288954	0.0522932	0.0127318	0.762469	0.83899
1	26291202	26291246	0.0522932	0.0127318	0.762469	0.83899
1	26304014	26304072	0.0522932	0.0127318	0.762469	0.83899
1	26330866	26330914	0.0522932	0.0127318	0.762469	0.83899
1	26340689	26340748	0.0522932	0.0127318	0.762469	0.83899
1	26374729	26374783	0.0522932	0.0127318	0.762469	0.83899
1	26434784	26434843	0.0522932	0.0127318	0.762469	0.83899
1	26443663	26443722	0.0522932	0.0127318	0.762469	0.83899
1	26480165	26480222	0.0522932	0.0127318	0.762469	0.83899
1	26484800	26484858	0.0522932	0.0127318	0.762469	0.83899
1	26548882	26548938	0.0522932	0.0127318	0.762469	0.83899
1	26575251	26575310	0.0522932	0.0127318	0.762469	0.83899
1	26585044	26585062	0.0672341	0.0109129	0.762469	0.83899
1	26585062	26585103	0.0522932	0.0127318	0.762469	0.83899
1	26625299	26625358	0.0522932	0.0127318	0.762469	0.83899
1	26710809	26710868	0.0522932	0.0127318	0.762469	0.83899
1	26737835	26737894	0.0522932	0.0127318	0.762469	0.83899
1	26758077	26758136	0.0522932	0.0127318	0.762469	0.83899
1	26807319	26807378	0.0522932	0.0127318	0.762469	0.83899
1	26853327	26853386	0.0522932	0.0127318	0.762469	0.83899
1	26875030	26875077	0.0522932	0.0127318	0.762469	0.83899
1	26894934	26894993	0.0522932	0.0127318	0.762469	0.83899
1	26898104	26898163	0.0522932	0.0127318	0.762469	0.83899
1	26909679	26909738	0.0522932	0.0127318	0.762469	0.83899
1	26922100	26922159	0.0522932	0.0127318	0.762469	0.83899
1	26922502	26922547	0.0522932	0.0127318	0.762469	0.83899
1	26935814	26935873	0.0596222	0.0165899	0.762469	0.542239
1	26960206	26960262	0.0522932	0.0127318	0.762469	0.83899
1	27020969	27021019	0.0522932	0.0127318	0.762469	0.83899
1	27043956	27044015	0.0522932	0.0127318	0.762469	0.83899
1	27110165	27110223	0.0522932	0.0127318	0.762469	0.83899
1	27116430	27116474	0.0522932	0.0127318	0.762469	0.83899
1	27165064	27165122	0.0522932	0.0127318	0.762469	0.83899
1	27271660	27271719	0.0522932	0.0127318	0.762469	0.83899
1	27307522	27307574	0.0522932	0.0127318	0.762469	0.83899
1	27318956	27319003	0.0522932	0.0127318	0.762469	0.83899
1	27334977	27335034	0.0522932	0.0127318	0.762469	0.83899
1	27357417	27357476	0.0522932	0.0127318	0.762469	0.83899
1	27369468	27369516	0.0522932	0.0127318	0.762469	0.83899
1	27383212	27383265	0.0522932	0.0127318	0.762469	0.83899
1	27404305	27404350	0.0522932	0.0127318	0.762469	0.83899
1	27418631	27418687	0.0522932	0.0127318	0.762469	0.83899
1	27434297	27434356	0.0522932	0.0127318	0.762469	0.83899
1	27457472	27457531	0.0522932	0.0127318	0.762469	0.83899
1	27556953	27557012	0.0522932	0.0127318	0.762469	0.83899
1	27597176	27597235	0.0522932	0.0127318	0.762469	0.83899
1	27631725	27631784	0.0522932	0.0127318	0.762469	0.83899
1	27637052	27637105	0.0522932	0.0127318	0.762469	0.83899
1	27676696	27676754	0.0522932	0.0127318	0.762469	0.83899
1	27681726	27681785	0.0522932	0.0127318	0.762469	0.83899
1	27738880	27738939	0.0522932	0.0127318	0.762469	0.83899
1	27772245	27772304	0.0522932	0.0127318	0.762469	0.83899
1	27803805	27803864	0.0522932	0.0127318	0.762469	0.83899
1	27826297	27826356	0.0522932	0.0127318	0.762469	0.83899
1	27861882	27861941	0.0522932	0.0127318	0.762469	0.83899
1	27894466	27894516	0.0522932	0.0127318	0.762469	0.83899
1	27897058	27897117	0.0522932	0.0127318	0.762469	0.83899
1	27912582	27912641	0.0522932	0.0127318	0.762469	0.83899
1	27917709	27917768	0.0522932	0.0127318	0.762469	0.83899
1	27924651	27924710	0.0522932	0.0127318	0.762469	0.83899
1	27960560	27960619	0.0522932	0.0127318	0.762469	0.83899
1	27972197	27972251	0.0522932	0.0127318	0.762469	0.83899
1	27977782	27977826	0.0522932	0.0127318	0.762469	0.83899
1	28000374	28000433	0.0522932	0.0127318	0.762469	0.83899
1	28059013	28059072	0.0522932	0.0127318	0.762469	0.83899
1	28105009	28105068	0.0522932	0.0127318	0.762469	0.83899
1	28160383	28160438	0.0522932	0.0127318	0.762469	0.83899
1	28204565	28204609	0.0522932	0.0127318	0.762469	0.83899
1	28225936	28225995	0.0522932	0.0127318	0.762469	0.83899
1	28248290	28248349	0.0522932	0.0127318	0.762469	0.83899
1	28248666	28248725	0.0522932	0.0127318	0.762469	0.83899
1	28281103	28281162	0.0522932	0.0127318	0.762469	0.83899
1	28339808	28339860	0.0522932	0.0127318	0.762469	0.83899
1	28346491	28346550	0.0522932	0.0127318	0.762469	0.83899
1	28636281	28636339	0.0596222	0.0165899	0.762469	0.542239
1	28647215	28647274	0.0596222	0.0165899	0.762469	0.542239
1	28655948	28656007	0.0596222	0.0165899	0.762469	0.542239
1	28680242	28680301	0.0596222	0.0165899	0.762469	0.542239
1	28685700	28685752	0.0596222	0.0165899	0.762469	0.542239
1	28708451	28708508	0.0596222	0.0165899	0.762469	0.542239
1	28724870	28724929	0.0596222	0.0165899	0.762469	0.542239
1	28725707	28725766	0.0596222	0.0165899	0.762469	0.542239
1	28739318	28739366	0.0596222	0.0165899	0.762469	0.542239
1	28768229	28768288	0.0596222	0.0165899	0.762469	0.542239
1	28789441	28789500	0.0596222	0.0165899	0.762469	0.542239
1	28823016	28823075	0.0596222	0.0165899	0.762469	0.542239
1	28849664	28849721	0.0596222	0.0165899	0.762469	0.542239
1	28884707	28884756	0.0522932	0.0127318	0.762469	0.83899
1	28910315	28910374	0.0522932	0.0127318	0.762469	0.83899
1	28988138	28988197	0.0522932	0.0127318	0.762469	0.83899
1	29026064	29026123	0.0522932	0.0127318	0.762469	0.83899
1	29074450	29074509	0.0522932	0.0127318	0.762469	0.83899
1	29097854	29097913	0.0522932	0.0127318	0.762469	0.83899
1	29140519	29140572	0.0672341	0.0109129	0.762469	0.83899
1	29140572	29140578	0.0522932	0.0127318	0.762469	0.83899
1	29181782	29181841	0.0522932	0.0127318	0.762469	0.83899
1	29207525	29207584	0.0522932	0.0127318	0.762469	0.83899
1	29238302	29238361	0.0522932	0.0127318	0.762469	0.83899
1	29264166	29264225	0.0522932	0.0127318	0.762469	0.83899
1	29301936	29301995	0.0588299	0.0127318	0.762469	0.83899
1	29348379	29348438	0.0588299	0.0127318	0.762469	0.83899
1	29386285	29386344	0.0588299	0.0127318	0.762469	0.83899
1	29432656	29432715	0.0588299	0.0127318	0.762469	0.83899
1	29454231	29454289	0.0653665	0.0127318	0.762469	0.83899
1	29473693	29473750	0.0653665	0.0127318	0.762469	0.83899
1	29587334	29587393	0.0653665	0.0127318	0.762469	0.83899
1	30299292	30299351	0.0653665	0.0127318	0.762469	0.83899
1	30562278	30562337	0.0653665	0.0127318	0.762469	0.83899
1	30716764	30716823	0.0653665	0.0127318	0.762469	0.83899
1	30853309	30853362	0.0653665	0.0127318	0.762469	0.83899
1	30853750	30853804	0.0653665	0.0127318	0.762469	0.83899
1	30865911	30865958	0.0653665	0.0127318	0.762469	0.83899
1	30895969	30896028	0.0653665	0.0127318	0.762469	0.83899
1	30984527	30984586	0.0653665	0.0127318	0.762469	0.83899
1	31019758	31019817	0.0653665	0.0127318	0.762469	0.83899
1	31094164	31094223	0.0653665	0.0127318	0.762469	0.83899
1	31136968	31137027	0.0653665	0.0127318	0.762469	0.83899
1	31170023	31170082	0.0653665	0.0127318	0.762469	0.83899
1	31201120	31201179	0.0653665	0.0127318	0.762469	0.83899
1	31327013	31327069	0.0653665	0.0127318	0.762469	0.83899
1	31329144	31329203	0.0653665	0.0127318	0.762469	0.83899
1	31379856	31379915	0.0588299	0.0127318	0.762469	0.83899
1	31411163	31411214	0.0588299	0.0127318	0.762469	0.83899
1	31435129	31435188	0.0588299	0.0127318	0.762469	0.83899
1	31496641	31496700	0.0588299	0.0127318	0.762469	0.83899
1	31508240	31508298	0.0588299	0.0127318	0.762469	0.83899
1	31566343	31566402	0.0588299	0.0127318	0.762469	0.83899
1	31571555	31571608	0.0653665	0.0127318	0.762469	0.83899
1	31572677	31572736	0.0653665	0.0127318	0.762469	0.83899
1	31576551	31576607	0.0653665	0.0127318	0.762469	0.83899
1	31714119	31714172	0.0653665	0.0127318	0.762469	0.83899
1	31720766	31720825	0.0653665	0.0127318	0.762469	0.83899
1	31742350	31742409	0.0653665	0.0127318	0.762469	0.83899
1	31760522	31760581	0.0653665	0.0127318	0.762469	0.83899
1	31772733	31772792	0.0653665	0.0127318	0.762469	0.83899
1	31816803	31816862	0.0653665	0.0127318	0.762469	0.83899
1	31822570	31822629	0.0653665	0.0127318	0.762469	0.83899
1	31869398	31869457	0.0653665	0.0127318	0.762469	0.83899
1	31924906	31924954	0.0653665	0.0127318	0.762469	0.83899
1	31932220	31932277	0.0653665	0.0127318	0.762469	0.83899
1	31947172	31947231	0.0596222	0.0165899	0.762469	0.542239
1	32060868	32060927	0.0596222	0.0165899	0.762469	0.542239
1	32127599	32127658	0.0681396	0.00829494	0.590444	0.83899
1	32150444	32150503	0.0719032	0.00636589	0.590444	0.83899
1	32158435	32158494	0.0719032	0.00636589	0.590444	0.83899
1	32173227	32173286	0.0719032	0.00636589	0.590444	0.83899
1	32210431	32210483	0.0719032	0.00636589	0.590444	0.83899
1	32224898	32224957	0.0719032	0.00636589	0.590444	0.83899
1	32244649	32244708	0.0719032	0.00636589	0.590444	0.83899
1	32271793	32271852	0.0719032	0.00636589	0.590444	0.83899
1	32294190	32294249	0.0719032	0.00636589	0.590444	0.83899
1	32322852	32322911	0.0719032	0.00636589	0.590444	0.83899
1	32337420	32337479	0.0719032	0.00636589	0.590444	0.83899
1	32342399	32342455	0.0719032	0.00636589	0.590444	0.83899
1	32343340	32343395	0.0719032	0.00636589	0.590444	0.83899
1	32350318	32350377	0.0719032	0.00636589	0.590444	0.83899
1	32352101	32352160	0.0719032	0.00636589	0.590444	0.83899
1	32360738	32360797	0.0719032	0.00636589	0.590444	0.83899
1	32366350	32366409	0.0719032	0.00636589	0.590444	0.83899
1	32368425	32368484	0.0719032	0.00636589	0.590444	0.83899
1	32382644	32382698	0.0719032	0.00636589	0.590444	0.83899
1	32416184	32416243	0.0719032	0.00636589	0.590444	0.83899
1	32430617	32430676	0.0719032	0.00636589	0.590444	0.83899
1	32456393	32456452	0.0719032	0.00636589	0.590444	0.83899
1	32464691	32464750	0.0719032	0.00636589	0.590444	0.83899
1	32468511	32468569	0.0719032	0.00636589	0.590444	0.83899
1	32498904	32498959	0.0719032	0.00636589	0.590444	0.83899
1	32522523	32522582	0.0719032	0.00636589	0.590444	0.83899
1	32529103	32529151	0.0719032	0.00636589	0.590444	0.83899
1	32605627	32605679	0.0719032	0.00636589	0.590444	0.83899
1	32631589	32631648	0.0719032	0.00636589	0.590444	0.83899
1	32655084	32655143	0.0681396	0.00829494	0.590444	0.83899
1	32688181	32688240	0.0681396	0.00829494	0.590444	0.83899
1	32734938	32734989	0.0681396	0.00829494	0.590444	0.83899
1	32762174	32762233	0.0719032	0.00636589	0.590444	0.83899
1	32768395	32768454	0.0719032	0.00636589	0.590444	0.83899
1	32789971	32790030	0.0719032	0.00636589	0.590444	0.83899
1	32803060	32803119	0.0719032	0.00636589	0.590444	0.83899
1	32814574	32814633	0.0719032	0.00636589	0.590444	0.83899
1	32815341	32815400	0.0719032	0.00636589	0.590444	0.83899
1	32932466	32932525	0.0719032	0.00636589	0.590444	0.83899
1	32945593	32945645	0.0719032	0.00636589	0.590444	0.83899
1	32960944	32961003	0.0719032	0.00636589	0.590444	0.83899
1	32964633	32964692	0.0719032	0.00636589	0.590444	0.83899
1	32997066	32997110	0.0719032	0.00636589	0.590444	0.83899
1	33022700	33022759	0.0719032	0.00636589	0.590444	0.83899
1	33025298	33025344	0.0719032	0.00636589	0.590444	0.83899
1	33033752	33033798	0.0719032	0.00636589	0.590444	0.83899
1	33062631	33062690	0.0719032	0.00636589	0.590444	0.83899
1	33084233	33084288	0.0719032	0.00636589	0.590444	0.83899
1	33147712	33147771	0.0719032	0.00636589	0.590444	0.83899
1	33168992	33169051	0.0719032	0.00636589	0.590444	0.83899
1	33219186	33219244	0.0719032	0.00636589	0.590444	0.83899
1	33245996	33246055	0.0784398	0.00636589	0.590444	0.83899
1	33276700	33276756	0.0719032	0.00636589	0.590444	0.83899
1	33306308	33306367	0.0719032	0.00636589	0.590444	0.83899
1	33418574	33418633	0.0719032	0.00636589	0.590444	0.83899
1	33434841	33434900	0.0719032	0.00636589	0.590444	0.83899
1	33459287	33459342	0.0719032	0.00636589	0.590444	0.83899
1	33481322	33481381	0.0719032	0.00636589	0.590444	0.83899
1	33566861	33566920	0.0719032	0.00636589	0.590444	0.83899
1	33626544	33626603	0.0719032	0.00636589	0.590444	0.83899
1	33630330	33630389	0.0719032	0.00636589	0.590444	0.83899
1	33649657	33649716	0.0719032	0.00636589	0.590444	0.83899
1	33843756	33843812	0.0719032	0.00636589	0.590444	0.83899
1	33960431	33960483	0.0719032	0.00636589	0.590444	0.83899
1	33998934	33998993	0.0719032	0.00636589	0.590444	0.83899
1	33999085	33999138	0.0719032	0.00636589	0.590444	0.83899
1	34135372	34135431	0.0719032	0.00636589	0.590444	0.83899
1	34279275	34279334	0.0719032	0.00636589	0.590444	0.83899
1	34304675	34304734	0.0719032	0.00636589	0.590444	0.83899
1	34332838	34332897	0.0719032	0.00636589	0.590444	0.83899
1	34362453	34362512	0.0719032	0.00636589	0.590444	0.83899
1	34502549	34502608	0.0784398	0.00636589	0.590444	0.83899
1	34635996	34636055	0.0596222	0.00829494	0.762469	0.83899
1	34991529	34991588	0.0784398	0.00636589	0.590444	0.83899
1	34993264	34993323	0.0784398	0.00636589	0.590444	0.83899
1	35066821	35066880	0.0784398	0.00636589	0.590444	0.83899
1	35111872	35111918	0.0784398	0.00636589	0.590444	0.83899
1	35118560	35118606	0.0784398	0.00636589	0.590444	0.83899
1	35139823	35139882	0.0784398	0.00636589	0.590444	0.83899
1	35165323	35165382	0.0784398	0.00636589	0.590444	0.83899
1	35196033	35196092	0.0784398	0.00636589	0.590444	0.83899
1	35239382	35239441	0.0784398	0.00636589	0.590444	0.83899
1	35251057	35251116	0.0784398	0.00636589	0.590444	0.83899
1	35321495	35321554	0.0784398	0.00636589	0.590444	0.83899
1	35323667	35323726	0.0784398	0.00636589	0.590444	0.83899
1	35475850	35475909	0.0784398	0.00636589	0.590444	0.83899
1	35505287	35505346	0.0784398	0.00636589	0.590444	0.83899
1	35550240	35550299	0.0784398	0.00636589	0.590444	0.83899
1	35595013	35595072	0.0784398	0.00636589	0.590444	0.83899
1	35641529	35641588	0.0784398	0.00636589	0.590444	0.83899
1	35689097	35689151	0.0784398	0.00636589	0.590444	0.83899
1	35694651	35694710	0.0784398	0.00636589	0.590444	0.83899
1	35701429	35701477	0.0784398	0.00636589	0.590444	0.83899
1	35718137	35718196	0.0784398	0.00636589	0.590444	0.83899
1	35737049	35737108	0.0784398	0.00636589	0.590444	0.83899
1	35775488	35775547	0.0784398	0.00636589	0.590444	0.83899
1	35823780	35823839	0.0784398	0.00636589	0.590444	0.83899
1	35852836	35852893	0.0784398	0.00636589	0.590444	0.83899
1	35855041	35855089	0.0784398	0.00636589	0.590444	0.83899
1	35874107	35874166	0.0784398	0.00636589	0.590444	0.83899
1	35903416	35903475	0.0784398	0.00636589	0.590444	0.83899
1	35966228	35966287	0.0784398	0.00636589	0.590444	0.83899
1	35990614	35990665	0.0784398	0.00636589	0.590444	0.83899
1	36022789	36022848	0.0784398	0.00636589	0.590444	0.83899
1	36044573	36044632	0.0784398	0.00636589	0.590444	0.83899
1	36080495	36080554	0.0784398	0.00636589	0.590444	0.83899
1	36101620	36101679	0.0784398	0.00636589	0.590444	0.83899
1	36168887	36168946	0.0596222	0.00829494	0.762469	0.83899
1	36189945	36190004	0.0596222	0.00829494	0.762469	0.83899
1	36219865	36219910	0.0784398	0.00636589	0.590444	0.83899
1	36222936	36222984	0.0784398	0.00636589	0.590444	0.83899
1	36225116	36225175	0.0784398	0.00636589	0.590444	0.83899
1	36229983	36230042	0.0784398	0.00636589	0.590444	0.83899
1	36271724	36271783	0.0784398	0.00636589	0.590444	0.83899
1	36280023	36280082	0.0784398	0.00636589	0.590444	0.83899
1	36310274	36310333	0.0784398	0.00636589	0.590444	0.83899
1	36374641	36374700	0.0784398	0.00636589	0.590444	0.83899
1	36405669	36405728	0.0784398	0.00636589	0.590444	0.83899
1	36436583	36436642	0.0784398	0.00636589	0.590444	0.83899
1	36452054	36452113	0.0784398	0.00636589	0.590444	0.83899
1	36456739	36456784	0.0784398	0.00636589	0.590444	0.83899
1	36475846	36475905	0.0784398	0.00636589	0.590444	0.83899
1	36491587	36491646	0.0849765	0.00636589	0.41114	0.83899
1	36517370	36517429	0.0849765	0.00636589	0.41114	0.83899
1	36528139	36528198	0.0849765	0.00636589	0.41114	0.83899
1	36552691	36552750	0.0849765	0.00636589	0.41114	0.83899
1	36578687	36578741	0.0849765	0.00636589	0.41114	0.83899
1	36595429	36595488	0.0849765	0.00636589	0.41114	0.83899
1	36600768	36600827	0.0849765	0.00636589	0.41114	0.83899
1	36617039	36617098	0.0849765	0.00636589	0.41114	0.83899
1	36731782	36731841	0.0849765	0.00636589	0.41114	0.83899
1	36935808	36935865	0.0849765	0.00636589	0.41114	0.83899
1	36939142	36939198	0.0849765	0.00636589	0.41114	0.83899
1	36939584	36939628	0.0849765	0.00636589	0.41114	0.83899
1	36979452	36979511	0.0849765	0.00636589	0.41114	0.83899
1	37019662	37019721	0.0849765	0.00636589	0.41114	0.83899
1	37065830	37065854	0.0849765	0.00636589	0.41114	0.83899
1	37065854	37065889	0.0952484	0.00545647	0.41114	0.83899
1	37154392	37154451	0.0849765	0.00636589	0.41114	0.83899
1	37175485	37175544	0.0849765	0.00636589	0.41114	0.83899
1	37361546	37361605	0.0849765	0.00636589	0.41114	0.83899
1	37554771	37554830	0.0915131	0	0.41114	0.83899
1	37612213	37612271	0.0915131	0.00636589	0.41114	0.83899
1	37630504	37630563	0.0915131	0.00636589	0.41114	0.83899
1	37642782	37642841	0.0915131	0	0.41114	0.83899
1	37672256	37672315	0.0915131	0	0.41114	0.83899
1	37692401	37692453	0.0915131	0	0.41114	0.83899
1	37700186	37700245	0.0915131	0	0.41114	0.83899
1	37701540	37701599	0.0915131	0	0.41114	0.83899
1	37727455	37727514	0.0915131	0	0.41114	0.83899
1	37746936	37746995	0.0915131	0	0.41114	0.83899
1	37780377	37780436	0.0915131	0	0.41114	0.83899
1	37823113	37823172	0.0915131	0	0.41114	0.83899
1	37835178	37835237	0.0915131	0	0.41114	0.83899
1	37844443	37844502	0.0915131	0	0.41114	0.83899
1	37897322	37897381	0.0915131	0	0.41114	0.83899
1	37930394	37930453	0.0915131	0	0.41114	0.83899
1	37983320	37983379	0.0915131	0	0.41114	0.83899
1	38111634	38111690	0.0915131	0	0.41114	0.83899
1	38116664	38116723	0.0915131	0	0.41114	0.83899
1	38124717	38124763	0.0915131	0	0.41114	0.83899
1	38131788	38131841	0.0915131	0	0.41114	0.83899
1	38150116	38150175	0.0915131	0	0.41114	0.83899
1	38158509	38158568	0.0681396	0	0.590444	0.83899
1	38260582	38260641	0.0681396	0	0.590444	0.83899
1	38500215	38500274	0.0915131	0	0.41114	0.83899
1	38700751	38700810	0.0915131	0	0.41114	0.83899
1	38969062	38969121	0.0915131	0	0.41114	0.83899
1	38973198	38973257	0.0915131	0	0.41114	0.83899
1	38990603	38990661	0.0915131	0	0.41114	0.83899
1	38998908	38998966	0.0915131	0	0.41114	0.83899
1	39003707	39003766	0.0915131	0	0.41114	0.83899
1	39005658	39005717	0.0915131	0	0.41114	0.83899
1	39010887	39010946	0.0915131	0	0.41114	0.83899
1	39046169	39046225	0.0915131	0	0.41114	0.83899
1	39072444	39072503	0.0915131	0	0.41114	0.83899
1	39129164	39129223	0.0915131	0	0.41114	0.83899
1	39163467	39163520	0.0915131	0	0.41114	0.83899
1	39200909	39200968	0.0915131	0	0.41114	0.83899
1	39305306	39305365	0.0915131	0	0.41114	0.83899
1	39470788	39470847	0.0915131	0	0.41114	0.83899
1	39567821	39567880	0.0915131	0	0.41114	0.83899
1	39636654	39636713	0.0915131	0	0.41114	0.83899
1	39658037	39658083	0.0915131	0	0.41114	0.83899
1	39663341	39663393	0.0915131	0	0.41114	0.83899
1	39702496	39702555	0.0915131	0	0.41114	0.83899
1	39771481	39771540	0.0915131	0	0.41114	0.83899
1	39797879	39797938	0.0915131	0	0.41114	0.83899
1	39813687	39813746	0.0915131	0	0.41114	0.83899
1	39823544	39823601	0.0915131	0	0.41114	0.83899
1	39875985	39876044	0.0849765	0	0.41114	0.83899
1	39893384	39893441	0.0849765	0	0.41114	0.83899
1	39905222	39905266	0.0849765	0	0.41114	0.83899
1	39911434	39911487	0.0849765	0	0.41114	0.83899
1	39918687	39918746	0.0849765	0	0.41114	0.83899
1	39973003	39973062	0.0849765	0	0.41114	0.83899
1	39982726	39982785	0.0849765	0	0.41114	0.83899
1	40012156	40012215	0.0849765	0	0.41114	0.83899
1	40034625	40034684	0.0849765	0	0.41114	0.83899
1	40035203	40035261	0.0849765	0	0.41114	0.83899
1	40090836	40090893	0.0849765	0	0.41114	0.83899
1	40096797	40096856	0.0849765	0	0.41114	0.83899
1	40178755	40178814	0.0849765	0	0.41114	0.83899
1	40194072	40194129	0.0849765	0	0.41114	0.83899
1	40207650	40207709	0.0849765	0	0.41114	0.83899
1	40267421	40267475	0.0849765	0	0.41114	0.83899
1	40348236	40348295	0.0849765	0	0.41114	0.83899
1	40374471	40374530	0.0849765	0	0.41114	0.83899
1	40420761	40420820	0.0849765	0	0.41114	0.83899
1	40444197	40444254	0.0849765	0	0.41114	0.83899
1	40500193	40500252	0.0849765	0	0.41114	0.83899
1	40547774	40547833	0.0849765	0	0.41114	0.83899
1	40597180	40597239	0.0849765	0	0.41114	0.83899
1	40644526	40644581	0.0849765	0	0.41114	0.83899
1	40682830	40682889	0.0849765	0	0.41114	0.83899
1	40715243	40715302	0.0849765	0	0.41114	0.83899
1	40757238	40757297	0.0849765	0	0.41114	0.83899
1	40795458	40795517	0.0849765	0	0.41114	0.83899
1	40844310	40844369	0.0849765	0	0.41114	0.83899
1	40859951	40860010	0.0849765	0	0.41114	0.83899
1	40880984	40881043	0.0849765	0	0.41114	0.83899
1	40903147	40903206	0.0849765	0	0.41114	0.83899
1	40961365	40961424	0.0849765	0	0.41114	0.83899
1	40995800	40995854	0.0849765	0	0.41114	0.83899
1	41118153	41118212	0.0849765	0	0.41114	0.83899
1	41131427	41131486	0.0849765	0	0.41114	0.83899
1	41140988	41141047	0.0849765	0	0.41114	0.83899
1	41154092	41154151	0.0849765	0	0.41114	0.83899
1	41210186	41210241	0.0849765	0	0.41114	0.83899
1	41286361	41286407	0.0849765	0	0.41114	0.83899
1	41339042	41339101	0.0849765	0	0.41114	0.83899
1	41375601	41375660	0.0849765	0	0.41114	0.83899
1	41521204	41521263	0.0849765	0	0.41114	0.83899
1	41613513	41613572	0.0849765	0	0.41114	0.83899
1	41618644	41618699	0.0849765	0	0.41114	0.83899
1	41644943	41645002	0.0849765	0	0.41114	0.83899
1	41854134	41854193	0.0849765	0	0.41114	0.83899
1	42008855	42008914	0.0849765	0	0.41114	0.83899
1	42053313	42053372	0.0849765	0	0.41114	0.83899
1	42146574	42146633	0.0849765	0	0.41114	0.83899
1	42268278	42268337	0.0849765	0	0.41114	0.83899
1	42288618	42288664	0.0849765	0	0.41114	0.83899
1	42298634	42298683	0.0849765	0	0.41114	0.83899
1	42322227	42322286	0.0849765	0	0.41114	0.83899
1	42362698	42362755	0.0849765	0	0.41114	0.83899
1	42413203	42413261	0.0849765	0	0.41114	0.83899
1	42445792	42445851	0.0849765	0	0.41114	0.83899
1	42505879	42505938	0.0849765	0	0.41114	0.83899
1	42534316	42534368	0.0849765	0	0.41114	0.83899
1	42567876	42567935	0.0849765	0	0.41114	0.83899
1	42594728	42594787	0.0849765	0	0.41114	0.83899
1	42631928	42631973	0.0849765	0	0.41114	0.83899
1	42631973	42631987	0.106454	0	0.256655	0.83899
1	42634719	42634770	0.0849765	0	0.41114	0.83899
1	42671890	42671949	0.0849765	0	0.41114	0.83899
1	42773691	42773750	0.0849765	0	0.41114	0.83899
1	42798881	42798940	0.0849765	0	0.41114	0.83899
1	42832675	42832734	0.0849765	0	0.41114	0.83899
1	42869754	42869812	0.0849765	0	0.41114	0.83899
1	42889888	42889937	0.0849765	0	0.41114	0.83899
1	42900286	42900345	0.0849765	0	0.41114	0.83899
1	42908382	42908435	0.0849765	0	0.41114	0.83899
1	42964831	42964885	0.0849765	0	0.41114	0.83899
1	42971893	42971952	0.0849765	0	0.41114	0.83899
1	42984385	42984435	0.0849765	0	0.41114	0.83899
1	43047451	43047510	0.0849765	0	0.41114	0.83899
1	43085173	43085232	0.0849765	0	0.41114	0.83899
1	43199706	43199765	0.0849765	0	0.41114	0.83899
1	43300767	43300826	0.0784398	0	0.590444	0.83899
1	43316413	43316471	0.0784398	0	0.590444	0.83899
1	43377306	43377365	0.0784398	0	0.590444	0.83899
1	43406371	43406421	0.0784398	0	0.590444	0.83899
1	43417598	43417647	0.0784398	0	0.590444	0.83899
1	43445683	43445742	0.0784398	0	0.590444	0.83899
1	43477359	43477418	0.0784398	0	0.590444	0.83899
1	43494468	43494514	0.0784398	0	0.590444	0.83899
1	43496796	43496855	0.0784398	0	0.590444	0.83899
1	43498143	43498200	0.0784398	0	0.590444	0.83899
1	43500680	43500735	0.0784398	0	0.590444	0.83899
1	43518669	43518728	0.0784398	0	0.590444	0.83899
1	43519843	43519902	0.0784398	0	0.590444	0.83899
1	43543804	43543863	0.0784398	0	0.590444	0.83899
1	43572188	43572237	0.0784398	0	0.590444	0.83899
1	43577963	43578009	0.0784398	0	0.590444	0.83899
1	43578745	43578800	0.0784398	0	0.590444	0.83899
1	43585898	43585953	0.0784398	0	0.590444	0.83899
1	43588681	43588726	0.0784398	0	0.590444	0.83899
1	43667757	43667816	0.0784398	0	0.590444	0.83899
1	43719521	43719580	0.0784398	0	0.590444	0.83899
1	43742341	43742398	0.0784398	0	0.590444	0.83899
1	43818430	43818485	0.0784398	0	0.590444	0.83899
1	43839204	43839263	0.0784398	0	0.590444	0.83899
1	43870974	43871033	0.0784398	0	0.590444	0.83899
1	43911805	43911864	0.0784398	0	0.590444	0.83899
1	43949644	43949695	0.0784398	0	0.590444	0.83899
1	43991223	43991282	0.0784398	0	0.590444	0.83899
1	44071889	44071938	0.0784398	0	0.590444	0.83899
1	44096161	44096220	0.0784398	0	0.590444	0.83899
1	44108072	44108131	0.0784398	0	0.590444	0.83899
1	44110566	44110612	0.0784398	0	0.590444	0.83899
1	44122449	44122508	0.0784398	0	0.590444	0.83899
1	44128632	44128678	0.0784398	0	0.590444	0.83899
1	44148658	44148716	0.0784398	0	0.590444	0.83899
1	44218832	44218891	0.0719032	0	0.590444	0.83899
1	44269656	44269715	0.0719032	0	0.590444	0.83899
1	44352427	44352479	0.0719032	0	0.590444	0.83899
1	44453470	44453529	0.0719032	0	0.590444	0.83899
1	44580516	44580575	0.0719032	0	0.590444	0.83899
1	44756071	44756130	0.0719032	0	0.590444	0.83899
1	44776413	44776472	0.0719032	0	0.590444	0.83899
1	44802747	44802805	0.0719032	0	0.590444	0.83899
1	44889529	44889584	0.0719032	0	0.590444	0.83899
1	44902656	44902706	0.0719032	0	0.590444	0.83899
1	44911180	44911237	0.0719032	0	0.590444	0.83899
1	44920934	44920982	0.0719032	0	0.590444	0.83899
1	44938953	44939003	0.0653665	0	0.762469	0.83899
1	44966733	44966785	0.0653665	0	0.762469	0.83899
1	44972896	44972955	0.0653665	0	0.762469	0.83899
1	45009457	45009516	0.0653665	0	0.762469	0.83899
1	45019517	45019572	0.0653665	0	0.762469	0.83899
1	45045195	45045254	0.0653665	0	0.762469	0.83899
1	45076268	45076318	0.0653665	0	0.762469	0.83899
1	45114038	45114097	0.0653665	0	0.762469	0.83899
1	45137295	45137354	0.0681396	0	0.590444	0.83899
1	45139597	45139646	0.0681396	0	0.590444	0.83899
1	45147178	45147232	0.0681396	0	0.590444	0.83899
1	45150316	45150375	0.0681396	0	0.590444	0.83899
1	45462873	45462923	0.0653665	0	0.762469	0.83899
1	45463995	45464054	0.0653665	0	0.762469	0.83899
1	45466687	45466733	0.0653665	0	0.762469	0.83899
1	45473441	45473498	0.0653665	0	0.762469	0.83899
1	45476770	45476823	0.0653665	0	0.762469	0.83899
1	45520652	45520709	0.0653665	0	0.762469	0.83899
1	45556529	45556580	0.0653665	0	0.762469	0.83899
1	45592538	45592597	0.0653665	0	0.762469	0.83899
1	45614395	45614454	0.0653665	0	0.762469	0.83899
1	45655709	45655768	0.0653665	0	0.762469	0.83899
1	45686554	45686613	0.0653665	0	0.762469	0.83899
1	45719968	45720027	0.0653665	0	0.762469	0.83899
1	45758769	45758814	0.0653665	0	0.762469	0.83899
1	45775086	45775139	0.0653665	0	0.762469	0.83899
1	45828426	45828485	0.0653665	0	0.762469	0.83899
1	45834683	45834742	0.0653665	0	0.762469	0.83899
1	45834923	45834982	0.0653665	0	0.762469	0.83899
1	46002174	46002233	0.0653665	0	0.762469	0.83899
1	46034387	46034446	0.0653665	0	0.762469	0.83899
1	46093061	46093120	0.0653665	0	0.762469	0.83899
1	46185976	46186035	0.0653665	0	0.762469	0.83899
1	46220416	46220432	0.0653665	0	0.762469	0.83899
1	46220432	46220475	0.0896455	0	0.41114	0.83899
1	46243780	46243839	0.0653665	0	0.762469	0.83899
1	46271083	46271142	0.0653665	0	0.762469	0.83899
1	46293216	46293275	0.0653665	0	0.762469	0.83899
1	46362662	46362711	0.0653665	0	0.762469	0.83899
1	46371252	46371302	0.0653665	0	0.762469	0.83899
1	46383104	46383163	0.0653665	0	0.762469	0.83899
1	46425962	46426014	0.0653665	0	0.762469	0.83899
1	46436383	46436442	0.0653665	0	0.762469	0.83899
1	46450154	46450211	0.0653665	0	0.762469	0.83899
1	46462848	46462907	0.0653665	0	0.762469	0.83899
1	46475986	46476042	0.0653665	0	0.762469	0.83899
1	46481478	46481522	0.0653665	0	0.762469	0.83899
1	46493681	46493740	0.0653665	0	0.762469	0.83899
1	46576568	46576627	0.0653665	0	0.762469	0.83899
1	46586855	46586901	0.0653665	0.0127318	0.762469	0.83899
1	46622601	46622660	0.0653665	0.0127318	0.762469	0.83899
1	46687763	46687822	0.0653665	0	0.762469	0.83899
1	46726040	46726087	0.0653665	0	0.762469	0.83899
1	46735633	46735690	0.0653665	0	0.762469	0.83899
1	46746135	46746192	0.0653665	0	0.762469	0.83899
1	46752638	46752670	0.0840427	0	0.590444	0.83899
1	46752670	46752696	0.0653665	0	0.762469	0.83899
1	46763607	46763660	0.0653665	0	0.762469	0.83899
1	46790023	46790067	0.0681396	0	0.590444	0.83899
1	46793856	46793906	0.0681396	0	0.590444	0.83899
1	46812717	46812776	0.0653665	0	0.762469	0.83899
1	46831491	46831550	0.0653665	0	0.762469	0.83899
1	46855839	46855898	0.0653665	0	0.762469	0.83899
1	46885421	46885480	0.0653665	0	0.762469	0.83899
1	46936132	46936191	0.0653665	0	0.762469	0.83899
1	46987098	46987157	0.0653665	0	0.762469	0.83899
1	46996800	46996856	0.0653665	0	0.762469	0.83899
1	47109417	47109476	0.0653665	0	0.762469	0.83899
1	47173060	47173119	0.0653665	0	0.762469	0.83899
1	47207526	47207579	0.0653665	0	0.762469	0.83899
1	47216332	47216390	0.0653665	0	0.762469	0.83899
1	47261762	47261818	0.0840427	0	0.590444	0.83899
1	47261818	47261821	0.0653665	0	0.762469	0.83899
1	47283493	47283552	0.0653665	0	0.762469	0.83899
1	47365561	47365610	0.0653665	0	0.762469	0.83899
1	47396334	47396393	0.0653665	0	0.762469	0.83899
1	47400217	47400276	0.0653665	0	0.762469	0.83899
1	47403937	47403984	0.0653665	0	0.762469	0.83899
1	47440590	47440649	0.0653665	0	0.762469	0.83899
1	47479929	47479988	0.0653665	0	0.762469	0.83899
1	47527138	47527197	0.0653665	0	0.762469	0.83899
1	47556047	47556106	0.0653665	0.00636589	0.762469	0.83899
1	47595422	47595469	0.0653665	0.00636589	0.762469	0.83899
1	47613762	47613806	0.0653665	0.00636589	0.762469	0.83899
1	47696661	47696720	0.0653665	0.00636589	0.762469	0.83899
1	47826411	47826470	0.0653665	0.00636589	0.762469	0.83899
1	47975468	47975527	0.0653665	0.00636589	0.762469	0.83899
1	48421800	48421859	0.0588299	0.00636589	0.762469	0.83899
1	48475901	48475960	0.0681396	0	0.590444	0.83899
1	48537421	48537473	0.0681396	0	0.590444	0.83899
1	48577229	48577288	0.0588299	0	0.762469	0.83899
1	48603884	48603943	0.0588299	0	0.762469	0.83899
1	48630660	48630718	0.0588299	0	0.762469	0.83899
1	48763816	48763875	0.0588299	0	0.762469	0.83899
1	48905659	48905713	0.0588299	0	0.762469	0.83899
1	48928906	48928965	0.0588299	0	0.762469	0.83899
1	48951667	48951726	0.0588299	0	0.762469	0.83899
1	49043827	49043886	0.0588299	0	0.762469	0.83899
1	49126799	49126858	0.0588299	0	0.762469	0.83899
1	49224120	49224179	0.0588299	0	0.762469	0.83899
1	49343592	49343651	0.0588299	0	0.762469	0.83899
1	49472012	49472071	0.0588299	0	0.762469	0.83899
1	49615373	49615432	0.0588299	0	0.762469	0.83899
1	49799734	49799793	0.0588299	0	0.762469	0.83899
1	50067494	50067553	0.0588299	0	0.762469	0.83899
1	50196378	50196437	0.0588299	0	0.762469	0.83899
1	50281661	50281709	0.0588299	0	0.762469	0.83899
1	50284012	50284071	0.0588299	0	0.762469	0.83899
1	50319523	50319582	0.0588299	0	0.762469	0.83899
1	50322625	50322684	0.0588299	0	0.762469	0.83899
1	50378959	50379018	0.0588299	0	0.762469	0.83899
1	50444082	50444141	0.0588299	0	0.762469	0.83899
1	50618802	50618861	0.0588299	0	0.762469	0.83899
1	50669458	50669517	0.0588299	0	0.762469	0.83899
1	50762454	50762513	0.0588299	0	0.762469	0.83899
1	50916605	50916664	0.0588299	0	0.762469	0.83899
1	50979300	50979359	0.0588299	0	0.762469	0.83899
1	51080935	51080994	0.0588299	0	0.762469	0.83899
1	51133981	51134040	0.0588299	0	0.762469	0.83899
1	51148129	51148186	0.0588299	0	0.762469	0.83899
1	51149651	51149710	0.0588299	0	0.762469	0.83899
1	51415638	51415697	0.0588299	0	0.762469	0.83899
1	51470035	51470094	0.0588299	0	0.762469	0.83899
1	51538888	51538947	0.0588299	0	0.762469	0.83899
1	51583708	51583767	0.0588299	0	0.762469	0.83899
1	51618073	51618132	0.0588299	0	0.762469	0.83899
1	51649363	51649422	0.0588299	0	0.762469	0.83899
1	51684529	51684588	0.0588299	0	0.762469	0.83899
1	51805820	51805879	0.0588299	0	0.762469	0.83899
1	51847135	51847190	0.0588299	0	0.762469	0.83899
1	51891707	51891760	0.0588299	0	0.762469	0.83899
1	51966236	51966295	0.0588299	0	0.762469	0.83899
1	51971955	51972014	0.0588299	0	0.762469	0.83899
1	51983190	51983249	0.0588299	0	0.762469	0.83899
1	52028029	52028088	0.0588299	0	0.762469	0.83899
1	52097283	52097342	0.0588299	0	0.762469	0.83899
1	52154738	52154797	0.0588299	0	0.762469	0.83899
1	52179687	52179746	0.0588299	0	0.762469	0.83899
1	52210420	52210468	0.0588299	0	0.762469	0.83899
1	52232884	52232942	0.0588299	0	0.762469	0.83899
1	52344062	52344121	0.0588299	0	0.762469	0.83899
1	52394129	52394188	0.0588299	0	0.762469	0.83899
1	52415553	52415612	0.0588299	0	0.762469	0.83899
1	52471123	52471182	0.0588299	0	0.762469	0.83899
1	52550525	52550582	0.0588299	0	0.762469	0.83899
1	52550582	52550584	0.0672341	0	0.762469	0.83899
1	52588777	52588836	0.0588299	0	0.762469	0.83899
1	52595406	52595465	0.0588299	0	0.762469	0.83899
1	52729685	52729744	0.0588299	0	0.762469	0.83899
1	52784941	52785000	0.0588299	0	0.762469	0.83899
1	52816046	52816105	0.0588299	0	0.762469	0.83899
1	52838358	52838417	0.0588299	0	0.762469	0.83899
1	52874195	52874254	0.0588299	0	0.762469	0.83899
1	52919711	52919770	0.0653665	0	0.762469	0.83899
1	53078273	53078332	0.0653665	0	0.762469	0.83899
1	53081839	53081898	0.0653665	0	0.762469	0.83899
1	53083407	53083453	0.0653665	0	0.762469	0.83899
1	53107728	53107787	0.0653665	0	0.762469	0.83899
1	53139195	53139253	0.0653665	0	0.762469	0.83899
1	53205731	53205790	0.0653665	0	0.762469	0.83899
1	53235708	53235767	0.0653665	0	0.762469	0.83899
1	53249666	53249685	0.0672341	0	0.762469	0.83899
1	53249685	53249724	0.0653665	0	0.762469	0.83899
1	53264857	53264916	0.0653665	0	0.762469	0.83899
1	53283439	53283489	0.0653665	0	0.762469	0.83899
1	53297345	53297404	0.0653665	0	0.762469	0.83899
1	53317863	53317922	0.0653665	0	0.762469	0.83899
1	53355210	53355269	0.0588299	0	0.762469	0.83899
1	53387728	53387784	0.0588299	0	0.762469	0.83899
1	53391771	53391830	0.0588299	0	0.762469	0.83899
1	53394346	53394404	0.0588299	0	0.762469	0.83899
1	53413867	53413926	0.0588299	0	0.762469	0.83899
1	53448758	53448811	0.0588299	0	0.762469	0.83899
1	53475489	53475548	0.0653665	0	0.762469	0.83899
1	53609489	53609548	0.0653665	0	0.762469	0.83899
1	53615912	53615971	0.0653665	0	0.762469	0.83899
1	53642491	53642541	0.0653665	0	0.762469	0.83899
1	53683938	53683997	0.0653665	0	0.762469	0.83899
1	53730136	53730195	0.0653665	0	0.762469	0.83899
1	53793796	53793855	0.0653665	0	0.762469	0.83899
1	53881686	53881745	0.0653665	0	0.762469	0.83899
1	53911813	53911866	0.0653665	0	0.762469	0.83899
1	53943939	53943998	0.0653665	0	0.762469	0.83899
1	53964914	53964973	0.0653665	0	0.762469	0.83899
1	53996731	53996790	0.0653665	0	0.762469	0.83899
1	54036972	54037031	0.0653665	0	0.762469	0.83899
1	54066595	54066644	0.0653665	0	0.762469	0.83899
1	54088698	54088757	0.0653665	0	0.762469	0.83899
1	54117188	54117247	0.0653665	0.00636589	0.762469	0.83899
1	54121685	54121744	0.0653665	0.00636589	0.762469	0.83899
1	54133843	54133902	0.0653665	0.00636589	0.762469	0.83899
1	54217462	54217521	0.0653665	0.00636589	0.762469	0.83899
1	54224935	54224994	0.0653665	0.00636589	0.762469	0.83899
1	54246528	54246587	0.0653665	0.00636589	0.762469	0.83899
1	54289685	54289744	0.0653665	0.00636589	0.762469	0.83899
1	54385120	54385173	0.0653665	0.00636589	0.762469	0.83899
1	54460990	54461049	0.0653665	0.00636589	0.762469	0.83899
1	54506707	54506766	0.0653665	0.00636589	0.762469	0.83899
1	54544164	54544223	0.0719032	0.00636589	0.590444	0.83899
1	54581244	54581303	0.0719032	0.00636589	0.590444	0.83899
1	54687176	54687235	0.0653665	0.00636589	0.762469	0.83899
1	54737246	54737305	0.0653665	0.00636589	0.762469	0.83899
1	54775620	54775679	0.0653665	0.00636589	0.762469	0.83899
1	54787674	54787725	0.0653665	0.00636589	0.762469	0.83899
1	54797221	54797271	0.0653665	0.00636589	0.762469	0.83899
1	54846081	54846140	0.0653665	0.00636589	0.762469	0.83899
1	54895489	54895548	0.0653665	0.00636589	0.762469	0.83899
1	54898901	54898959	0.0653665	0.00636589	0.762469	0.83899
1	54906014	54906072	0.0653665	0.00636589	0.762469	0.83899
1	54911218	54911277	0.0653665	0.00636589	0.762469	0.83899
1	54934593	54934652	0.0653665	0.00636589	0.762469	0.83899
1	54964384	54964439	0.0653665	0.00636589	0.762469	0.83899
1	55004743	55004802	0.0653665	0.00636589	0.762469	0.83899
1	55027536	55027595	0.0653665	0.00636589	0.762469	0.83899
1	55050752	55050811	0.0653665	0.00636589	0.762469	0.83899
1	55163326	55163382	0.0653665	0.00636589	0.762469	0.83899
1	55177852	55177911	0.0653665	0.00636589	0.762469	0.83899
1	55221384	55221443	0.0653665	0.00636589	0.762469	0.83899
1	55224530	55224589	0.0719032	0.00636589	0.590444	0.83899
1	55421740	55421799	0.0719032	0.00636589	0.590444	0.83899
1	55616295	55616354	0.0653665	0	0.762469	0.83899
1	56011399	56011458	0.0653665	0	0.762469	0.83899
1	56141616	56141675	0.0653665	0	0.762469	0.83899
1	56303551	56303610	0.0653665	0	0.762469	0.83899
1	56623289	56623348	0.0653665	0	0.762469	0.83899
1	56672917	56672976	0.0653665	0	0.762469	0.83899
1	56718307	56718366	0.0653665	0	0.762469	0.83899
1	56739912	56739971	0.0653665	0	0.762469	0.83899
1	56798354	56798413	0.0653665	0	0.762469	0.83899
1	56831897	56831956	0.0653665	0	0.762469	0.83899
1	56863861	56863920	0.0653665	0.00636589	0.762469	0.83899
1	56944921	56944980	0.0653665	0.00636589	0.762469	0.83899
1	57032552	57032604	0.0653665	0.00636589	0.762469	0.83899
1	57095535	57095594	0.0653665	0.00636589	0.762469	0.83899
1	57127244	57127303	0.0653665	0.00636589	0.762469	0.83899
1	57175578	57175637	0.0653665	0.00636589	0.762469	0.83899
1	57211225	57211276	0.0653665	0.00636589	0.762469	0.83899
1	57301943	57302002	0.0653665	0.00636589	0.762469	0.83899
1	57468696	57468755	0.0653665	0.00636589	0.762469	0.83899
1	57799813	57799872	0.0588299	0.00636589	0.762469	0.83899
1	58061672	58061724	0.0588299	0.00636589	0.762469	0.83899
1	58063218	58063277	0.0588299	0.00636589	0.762469	0.83899
1	58257959	58258018	0.0588299	0.00636589	0.762469	0.83899
1	58328230	58328283	0.0588299	0.00636589	0.762469	0.83899
1	58521021	58521076	0.0588299	0.00636589	0.762469	0.83899
1	58523120	58523179	0.0588299	0.00636589	0.762469	0.83899
1	58648945	58649002	0.0588299	0	0.762469	0.83899
1	58650432	58650491	0.0588299	0	0.762469	0.83899
1	58683866	58683924	0.0588299	0	0.762469	0.83899
1	58723069	58723128	0.0588299	0	0.762469	0.83899
1	58753098	58753157	0.0588299	0	0.762469	0.83899
1	58829706	58829765	0.0588299	0	0.762469	0.83899
1	58957945	58958004	0.0588299	0	0.762469	0.83899
1	58958534	58958593	0.0588299	0	0.762469	0.83899
1	58960734	58960783	0.0588299	0	0.762469	0.83899
1	58961585	58961643	0.0588299	0	0.762469	0.83899
1	59076673	59076732	0.0588299	0	0.762469	0.83899
1	59329959	59330018	0.0588299	0.00636589	0.762469	0.83899
1	59499201	59499255	0.0588299	0.00636589	0.762469	0.83899
1	59560267	59560326	0.0588299	0.00636589	0.762469	0.83899
1	59608375	59608434	0.0588299	0.00636589	0.762469	0.83899
1	59634712	59634771	0.0588299	0.00636589	0.762469	0.83899
1	59695561	59695620	0.0588299	0.00636589	0.762469	0.83899
1	59815902	59815961	0.0588299	0.00636589	0.762469	0.83899
1	59880169	59880228	0.0588299	0.00636589	0.762469	0.83899
1	59947024	59947083	0.0588299	0.00636589	0.762469	0.83899
1	59999596	59999646	0.0588299	0.00636589	0.762469	0.83899
1	60037860	60037919	0.0588299	0.00636589	0.762469	0.83899
1	60078639	60078698	0.0588299	0.00636589	0.762469	0.83899
1	60103734	60103793	0.0588299	0.00636589	0.762469	0.83899
1	60168164	60168221	0.0588299	0.00636589	0.762469	0.83899
1	60186447	60186503	0.0588299	0.00636589	0.762469	0.83899
1	60232963	60233016	0.0588299	0.00636589	0.762469	0.83899
1	60250330	60250389	0.0588299	0.00636589	0.762469	0.83899
1	60431767	60431826	0.0588299	0.00636589	0.762469	0.83899
1	60619479	60619538	0.0681396	0	0.590444	0.83899
1	60802804	60802863	0.0588299	0.00636589	0.762469	0.83899
1	60931948	60932007	0.0588299	0	0.762469	0.83899
1	61129209	61129268	0.0588299	0	0.762469	0.83899
1	61248726	61248785	0.0588299	0	0.762469	0.83899
1	61269478	61269537	0.0588299	0	0.762469	0.83899
1	61313554	61313613	0.0681396	0	0.590444	0.83899
1	61412451	61412510	0.0588299	0	0.762469	0.83899
1	61455192	61455250	0.0588299	0	0.762469	0.83899
1	61482015	61482074	0.0588299	0	0.762469	0.83899
1	61530190	61530241	0.0588299	0	0.762469	0.83899
1	61598579	61598638	0.0588299	0.00636589	0.762469	0.83899
1	61633481	61633540	0.0588299	0.00636589	0.762469	0.83899
1	61764942	61765001	0.0588299	0.00636589	0.762469	0.83899
1	61887046	61887102	0.0588299	0.00636589	0.762469	0.83899
1	61944002	61944061	0.0588299	0.00636589	0.762469	0.83899
1	62042093	62042152	0.0588299	0.00636589	0.762469	0.83899
1	62086035	62086093	0.0588299	0.00636589	0.762469	0.83899
1	62167868	62167927	0.0588299	0.00636589	0.762469	0.83899
1	62292076	62292135	0.0588299	0.00636589	0.762469	0.83899
1	62388203	62388261	0.0588299	0.00636589	0.762469	0.83899
1	62415505	62415564	0.0588299	0.00636589	0.762469	0.83899
1	62459293	62459352	0.0588299	0.00636589	0.762469	0.83899
1	62575164	62575223	0.0588299	0.00636589	0.762469	0.83899
1	62622651	62622710	0.0588299	0.00636589	0.762469	0.83899
1	62628562	62628621	0.0588299	0.00636589	0.762469	0.83899
1	62781892	62781951	0.0588299	0.00636589	0.762469	0.83899
1	62962416	62962419	0.0588299	0.00636589	0.762469	0.83899
1	62962419	62962475	0.072837	0.00545647	0.590444	0.83899
1	62996817	62996876	0.0588299	0.00636589	0.762469	0.83899
1	63019102	63019161	0.0588299	0.00636589	0.762469	0.83899
1	63041824	63041883	0.0588299	0.00636589	0.762469	0.83899
1	63065126	63065185	0.0588299	0.00636589	0.762469	0.83899
1	63188231	63188290	0.0588299	0.00636589	0.762469	0.83899
1	63456066	63456125	0.0588299	0.00636589	0.762469	0.83899
1	63548491	63548550	0.0588299	0.00636589	0.762469	0.83899
1	63606721	63606780	0.0588299	0.00636589	0.762469	0.83899
1	63657830	63657889	0.0588299	0.00636589	0.762469	0.83899
1	63698897	63698956	0.0588299	0.00636589	0.762469	0.83899
1	63733016	63733075	0.0588299	0.00636589	0.762469	0.83899
1	63790395	63790454	0.0588299	0.00636589	0.762469	0.83899
1	63837418	63837477	0.0588299	0.00636589	0.762469	0.83899
1	63868701	63868760	0.0588299	0.00636589	0.762469	0.83899
1	63961030	63961089	0.0588299	0.00636589	0.762469	0.83899
1	64072303	64072362	0.0588299	0.00636589	0.762469	0.83899
1	64134802	64134861	0.0588299	0.00636589	0.762469	0.83899
1	64187013	64187065	0.0588299	0.00636589	0.762469	0.83899
1	64272845	64272904	0.0588299	0.00636589	0.762469	0.83899
1	64320799	64320858	0.0588299	0.00636589	0.762469	0.83899
1	64356445	64356504	0.0588299	0.00636589	0.762469	0.83899
1	64381618	64381677	0.0588299	0.00636589	0.762469	0.83899
1	64410318	64410377	0.0588299	0.00636589	0.762469	0.83899
1	64460750	64460809	0.0588299	0.00636589	0.762469	0.83899
1	64660832	64660891	0.0588299	0.00636589	0.762469	0.83899
1	64728284	64728343	0.0588299	0.00636589	0.762469	0.83899
1	64780491	64780550	0.0588299	0.00636589	0.762469	0.83899
1	64810082	64810141	0.0588299	0.00636589	0.762469	0.83899
1	64870728	64870787	0.0588299	0.00636589	0.762469	0.83899
1	64930501	64930560	0.0681396	0	0.590444	0.83899
1	64967138	64967193	0.0588299	0.00636589	0.762469	0.83899
1	64993928	64993987	0.0588299	0.00636589	0.762469	0.83899
1	65061124	65061183	0.0588299	0.00636589	0.762469	0.83899
1	65077955	65078014	0.0588299	0.00636589	0.762469	0.83899
1	65338889	65338948	0.0681396	0	0.590444	0.83899
1	65377733	65377792	0.0588299	0.00636589	0.762469	0.83899
1	65421500	65421559	0.0588299	0.00636589	0.762469	0.83899
1	65442606	65442660	0.0588299	0.00636589	0.762469	0.83899
1	65476855	65476914	0.0588299	0.00636589	0.762469	0.83899
1	65543816	65543875	0.0588299	0.00636589	0.762469	0.83899
1	65567003	65567062	0.0588299	0.00636589	0.762469	0.83899
1	65599407	65599466	0.0588299	0.00636589	0.762469	0.83899
1	65647096	65647155	0.0653665	0.00636589	0.762469	0.83899
1	65684038	65684097	0.0653665	0.00636589	0.762469	0.83899
1	65748425	65748484	0.0653665	0.00636589	0.762469	0.83899
1	65811350	65811409	0.0653665	0.00636589	0.762469	0.83899
1	65884336	65884395	0.0653665	0.00636589	0.762469	0.83899
1	66002438	66002497	0.0719032	0.00636589	0.590444	0.83899
1	66090976	66091035	0.0719032	0.00636589	0.590444	0.83899
1	66209339	66209398	0.0719032	0.00636589	0.590444	0.83899
1	66397116	66397175	0.0766571	0	0.590444	0.83899
1	66518599	66518658	0.0653665	0.00636589	0.762469	0.83899
1	66527912	66527971	0.0653665	0.00636589	0.762469	0.83899
1	66552114	66552173	0.0653665	0.00636589	0.762469	0.83899
1	66655613	66655672	0.0653665	0.00636589	0.762469	0.83899
1	66728020	66728079	0.0653665	0.00636589	0.762469	0.83899
1	66784273	66784332	0.0653665	0.00636589	0.762469	0.83899
1	66821233	66821292	0.0653665	0.00636589	0.762469	0.83899
1	66860556	66860615	0.0681396	0	0.590444	0.83899
1	66938242	66938301	0.0653665	0.00636589	0.762469	0.83899
1	66943717	66943776	0.0653665	0.00636589	0.762469	0.83899
1	66975503	66975562	0.0653665	0.00636589	0.762469	0.83899
1	67003246	67003305	0.0653665	0.00636589	0.762469	0.83899
1	67011262	67011321	0.0653665	0.00636589	0.762469	0.83899
1	67068844	67068903	0.0653665	0.00636589	0.762469	0.83899
1	67106588	67106647	0.0653665	0.00636589	0.762469	0.83899
1	67135746	67135805	0.0653665	0.00636589	0.762469	0.83899
1	67181498	67181557	0.0681396	0	0.590444	0.83899
1	67222428	67222487	0.0681396	0	0.590444	0.83899
1	67224981	67225040	0.0681396	0	0.590444	0.83899
1	67347105	67347164	0.0653665	0.00636589	0.762469	0.83899
1	67384825	67384884	0.0653665	0.00636589	0.762469	0.83899
1	67433593	67433652	0.0653665	0.00636589	0.762469	0.83899
1	67489345	67489404	0.0653665	0.00636589	0.762469	0.83899
1	67505902	67505961	0.0653665	0.00636589	0.762469	0.83899
1	67528754	67528813	0.0588299	0.00636589	0.762469	0.83899
1	67557665	67557722	0.0588299	0.00636589	0.762469	0.83899
1	67595595	67595654	0.0588299	0.00636589	0.762469	0.83899
1	67604407	67604466	0.0588299	0.00636589	0.762469	0.83899
1	67722846	67722905	0.0588299	0.00636589	0.762469	0.83899
1	67856559	67856618	0.0588299	0.00636589	0.762469	0.83899
1	67863188	67863236	0.0588299	0.00636589	0.762469	0.83899
1	67864856	67864915	0.0588299	0.00636589	0.762469	0.83899
1	67865358	67865416	0.0588299	0.00636589	0.762469	0.83899
1	67883169	67883228	0.0588299	0.00636589	0.762469	0.83899
1	67923913	67923972	0.0588299	0.00636589	0.762469	0.83899
1	67973791	67973850	0.0588299	0.00636589	0.762469	0.83899
1	67995950	67996009	0.0588299	0.00636589	0.762469	0.83899
1	68141844	68141903	0.0588299	0.00636589	0.762469	0.83899
1	68223935	68223994	0.0588299	0.00636589	0.762469	0.83899
1	68315461	68315518	0.0588299	0.00636589	0.762469	0.83899
1	68344424	68344483	0.0588299	0.00636589	0.762469	0.83899
1	68371563	68371622	0.0588299	0.00636589	0.762469	0.83899
1	68410425	68410470	0.0588299	0.00636589	0.762469	0.83899
1	68484019	68484078	0.0588299	0.00636589	0.762469	0.83899
1	68607353	68607412	0.0588299	0.00636589	0.762469	0.83899
1	68613280	68613339	0.0588299	0.00636589	0.762469	0.83899
1	68654883	68654942	0.0588299	0.00636589	0.762469	0.83899
1	68657119	68657178	0.0588299	0.00636589	0.762469	0.83899
1	68666055	68666114	0.0588299	0.00636589	0.762469	0.83899
1	68671066	68671125	0.0588299	0.00636589	0.762469	0.83899
1	68716290	68716349	0.0588299	0.00636589	0.762469	0.83899
1	68900448	68900507	0.0681396	0	0.590444	0.83899
1	69157377	69157436	0.0588299	0.00636589	0.762469	0.83899
1	69374719	69374778	0.0588299	0.00636589	0.762469	0.83899
1	69761507	69761566	0.0588299	0.00636589	0.762469	0.83899
1	69856076	69856124	0.0588299	0.00636589	0.762469	0.83899
1	69929059	69929118	0.0588299	0.00636589	0.762469	0.83899
1	69969766	69969772	0.0588299	0.00636589	0.762469	0.83899
1	69969772	69969825	0.0672341	0.00545647	0.762469	0.83899
1	69992308	69992367	0.0588299	0.00636589	0.762469	0.83899
1	70015918	70015977	0.0588299	0.00636589	0.762469	0.83899
1	70051285	70051344	0.0588299	0.00636589	0.762469	0.83899
1	70110276	70110335	0.0588299	0.00636589	0.762469	0.83899
1	70158109	70158168	0.0653665	0.00636589	0.762469	0.83899
1	70220148	70220207	0.0653665	0.00636589	0.762469	0.83899
1	70255008	70255067	0.0653665	0.00636589	0.762469	0.83899
1	70300363	70300422	0.0653665	0.00636589	0.762469	0.83899
1	70322667	70322726	0.0653665	0.00636589	0.762469	0.83899
1	70337065	70337118	0.0653665	0.00636589	0.762469	0.83899
1	70375350	70375409	0.0653665	0.00636589	0.762469	0.83899
1	70406116	70406171	0.0653665	0.00636589	0.762469	0.83899
1	70428344	70428400	0.0653665	0.00636589	0.762469	0.83899
1	70470152	70470211	0.0653665	0.00636589	0.762469	0.83899
1	70502612	70502663	0.0653665	0.00636589	0.762469	0.83899
1	70513743	70513802	0.0653665	0.00636589	0.762469	0.83899
1	70533739	70533798	0.0653665	0.00636589	0.762469	0.83899
1	70602049	70602108	0.0653665	0.00636589	0.762469	0.83899
1	70611615	70611674	0.0653665	0.00636589	0.762469	0.83899
1	70621750	70621809	0.0653665	0.00636589	0.762469	0.83899
1	70897186	70897245	0.0653665	0.00636589	0.762469	0.83899
1	71030437	71030496	0.0653665	0.00636589	0.762469	0.83899
1	71039876	71039935	0.0653665	0.00636589	0.762469	0.83899
1	71074876	71074935	0.0653665	0.00636589	0.762469	0.83899
1	71115324	71115383	0.0653665	0.00636589	0.762469	0.83899
1	71150708	71150767	0.0653665	0.00636589	0.762469	0.83899
1	71189920	71189979	0.0653665	0.00636589	0.762469	0.83899
1	71242249	71242308	0.0653665	0.00636589	0.762469	0.83899
1	71256148	71256207	0.0653665	0.00636589	0.762469	0.83899
1	71281356	71281415	0.0653665	0.00636589	0.762469	0.83899
1	71472034	71472093	0.0588299	0.00636589	0.762469	0.83899
1	71581220	71581279	0.0588299	0.00636589	0.762469	0.83899
1	71669439	71669498	0.0588299	0.00636589	0.762469	0.83899
1	71770615	71770674	0.0588299	0.00636589	0.762469	0.83899
1	71836116	71836175	0.0588299	0.00636589	0.762469	0.83899
1	71919054	71919113	0.0588299	0.00636589	0.762469	0.83899
1	71953929	71953986	0.0588299	0.00636589	0.762469	0.83899
1	72042618	72042677	0.0588299	0.00636589	0.762469	0.83899
1	72309133	72309192	0.0588299	0.00636589	0.762469	0.83899
1	72444108	72444167	0.0588299	0.00636589	0.762469	0.83899
1	72704992	72705051	0.0588299	0.00636589	0.762469	0.83899
1	73021689	73021748	0.0588299	0.00636589	0.762469	0.83899
1	73172310	73172369	0.0588299	0.00636589	0.762469	0.83899
1	73340835	73340894	0.0588299	0.00636589	0.762469	0.83899
1	73620989	73621048	0.0588299	0.00636589	0.762469	0.83899
1	73788399	73788458	0.0588299	0.00636589	0.762469	0.83899
1	74137824	74137883	0.0588299	0.0127318	0.762469	0.83899
1	74254298	74254357	0.0588299	0.0127318	0.762469	0.83899
1	74366168	74366227	0.0588299	0.0127318	0.762469	0.83899
1	74384618	74384677	0.0588299	0.0127318	0.762469	0.83899
1	74428438	74428497	0.0588299	0.0127318	0.762469	0.83899
1	74475955	74476014	0.0588299	0.0127318	0.762469	0.83899
1	74530978	74531037	0.0588299	0.0127318	0.762469	0.83899
1	74666881	74666940	0.0588299	0.0127318	0.762469	0.83899
1	74721787	74721846	0.0588299	0.0127318	0.762469	0.83899
1	74867112	74867171	0.0588299	0.0127318	0.762469	0.83899
1	74884802	74884861	0.0588299	0.0127318	0.762469	0.83899
1	74942910	74942969	0.0588299	0.0127318	0.762469	0.83899
1	75150174	75150233	0.0588299	0.0127318	0.762469	0.83899
1	75330019	75330078	0.0588299	0.0127318	0.762469	0.83899
1	75384185	75384244	0.0588299	0.0127318	0.762469	0.83899
1	75490653	75490712	0.0588299	0.0127318	0.762469	0.83899
1	75572958	75573017	0.0588299	0.0127318	0.762469	0.83899
1	75663880	75663939	0.0588299	0.0127318	0.762469	0.83899
1	75719123	75719182	0.0588299	0.0127318	0.762469	0.83899
1	75788736	75788795	0.0588299	0.0127318	0.762469	0.83899
1	75910530	75910589	0.0588299	0.0127318	0.762469	0.83899
1	75917658	75917717	0.0588299	0.0127318	0.762469	0.83899
1	75938988	75939047	0.0588299	0.0127318	0.762469	0.83899
1	75972544	75972603	0.0588299	0.0127318	0.762469	0.83899
1	76045193	76045252	0.0588299	0.0127318	0.762469	0.83899
1	76096464	76096523	0.0588299	0.0127318	0.762469	0.83899
1	76105071	76105130	0.0588299	0.0127318	0.762469	0.83899
1	76201789	76201848	0.0588299	0.0127318	0.762469	0.83899
1	76255585	76255644	0.0653665	0.0127318	0.762469	0.83899
1	76491538	76491590	0.0653665	0.0127318	0.762469	0.83899
1	76589894	76589953	0.0653665	0.0127318	0.762469	0.83899
1	76711427	76711486	0.0653665	0.0127318	0.762469	0.83899
1	76806981	76807040	0.0653665	0.0127318	0.762469	0.83899
1	76811881	76811940	0.0653665	0.0127318	0.762469	0.83899
1	77008331	77008390	0.0653665	0.0190977	0.762469	0.542239
1	77045154	77045206	0.0653665	0.0190977	0.762469	0.542239
1	77110164	77110223	0.0653665	0.0190977	0.762469	0.542239
1	77175207	77175266	0.0653665	0.0190977	0.762469	0.542239
1	77199317	77199376	0.0653665	0.0190977	0.762469	0.542239
1	77242518	77242577	0.0653665	0.0190977	0.762469	0.542239
1	77270022	77270081	0.0653665	0.0190977	0.762469	0.542239
1	77299998	77300054	0.0653665	0.0190977	0.762469	0.542239
1	77331349	77331408	0.0653665	0.0190977	0.762469	0.542239
1	77359047	77359106	0.0653665	0.0190977	0.762469	0.542239
1	77384327	77384386	0.0653665	0.0190977	0.762469	0.542239
1	77459258	77459317	0.0653665	0.0190977	0.762469	0.542239
1	77518192	77518249	0.0653665	0.0190977	0.762469	0.542239
1	77595368	77595427	0.0588299	0.0190977	0.762469	0.542239
1	77661023	77661075	0.0588299	0.0190977	0.762469	0.542239
1	77742156	77742215	0.0588299	0.0190977	0.762469	0.542239
1	77758662	77758721	0.0588299	0.0190977	0.762469	0.542239
1	77759553	77759612	0.0588299	0.0190977	0.762469	0.542239
1	77781145	77781204	0.0588299	0.0190977	0.762469	0.542239
1	77810927	77810986	0.0588299	0.0190977	0.762469	0.542239
1	77843120	77843179	0.0588299	0.0190977	0.762469	0.542239
1	77873611	77873670	0.0588299	0.0190977	0.762469	0.542239
1	77895694	77895753	0.0588299	0.0190977	0.762469	0.542239
1	77920291	77920350	0.0588299	0.0190977	0.762469	0.542239
1	77945975	77946034	0.0588299	0.0190977	0.762469	0.542239
1	78067707	78067766	0.0588299	0.0254635	0.762469	0.542239
1	78104241	78104300	0.0588299	0.0254635	0.762469	0.542239
1	78113641	78113700	0.0588299	0.0254635	0.762469	0.542239
1	78126081	78126140	0.0588299	0.0254635	0.762469	0.542239
1	78149320	78149379	0.0588299	0.0254635	0.762469	0.542239
1	78182617	78182667	0.0588299	0.0254635	0.762469	0.542239
1	78185618	78185677	0.0588299	0.0254635	0.762469	0.542239
1	78228149	78228208	0.0588299	0.0254635	0.762469	0.542239
1	78272671	78272730	0.0588299	0.0254635	0.762469	0.542239
1	78313454	78313513	0.0588299	0.0254635	0.762469	0.542239
1	78468760	78468819	0.0588299	0.0254635	0.762469	0.542239
1	78652480	78652539	0.0588299	0.0254635	0.762469	0.542239
1	78679198	78679257	0.0588299	0.0254635	0.762469	0.542239
1	78705249	78705308	0.0588299	0.0254635	0.762469	0.542239
1	78775542	78775601	0.0588299	0.0254635	0.762469	0.542239
1	78805068	78805127	0.0588299	0.0254635	0.762469	0.542239
1	78828015	78828074	0.0588299	0.0254635	0.762469	0.542239
1	78899311	78899370	0.0588299	0.0254635	0.762469	0.542239
1	79046215	79046274	0.0588299	0.0254635	0.762469	0.542239
1	79068840	79068899	0.0588299	0.0254635	0.762469	0.542239
1	79095336	79095395	0.0588299	0.0254635	0.762469	0.542239
1	79150656	79150715	0.0588299	0.0254635	0.762469	0.542239
1	79188592	79188651	0.0588299	0.0254635	0.762469	0.542239
1	79489905	79489964	0.0588299	0.0254635	0.762469	0.542239
1	80001925	80001984	0.0588299	0.0190977	0.762469	0.542239
1	80217619	80217678	0.0588299	0.0190977	0.762469	0.542239
1	80529218	80529277	0.0588299	0.0190977	0.762469	0.542239
1	80673380	80673439	0.0588299	0.0190977	0.762469	0.542239
1	80821425	80821484	0.0588299	0.0190977	0.762469	0.542239
1	81064903	81064962	0.0588299	0.0190977	0.762469	0.542239
1	81184008	81184067	0.0588299	0.0190977	0.762469	0.542239
1	81301210	81301269	0.0588299	0.0190977	0.762469	0.542239
1	81477058	81477117	0.0588299	0.0190977	0.762469	0.542239
1	81724197	81724256	0.0588299	0.0190977	0.762469	0.542239
1	81879745	81879804	0.0588299	0.0190977	0.762469	0.542239
1	81978115	81978166	0.0588299	0.0190977	0.762469	0.542239
1	82014661	82014720	0.0588299	0.0190977	0.762469	0.542239
1	82084888	82084947	0.0588299	0.0190977	0.762469	0.542239
1	82121297	82121356	0.0588299	0.0190977	0.762469	0.542239
1	82142761	82142820	0.0588299	0.0190977	0.762469	0.542239
1	82167362	82167410	0.0588299	0.0190977	0.762469	0.542239
1	82169990	82170049	0.0588299	0.0190977	0.762469	0.542239
1	82304824	82304883	0.0588299	0.0190977	0.762469	0.542239
1	82444525	82444584	0.0588299	0.0190977	0.762469	0.542239
1	82623886	82623945	0.0588299	0.0190977	0.762469	0.542239
1	82880569	82880628	0.0588299	0.0190977	0.762469	0.542239
1	83000673	83000732	0.0588299	0.0190977	0.762469	0.542239
1	83206067	83206126	0.0588299	0.0190977	0.762469	0.542239
1	83413495	83413554	0.0588299	0.0190977	0.762469	0.542239
1	83677197	83677256	0.0653665	0.0254635	0.762469	0.542239
1	84046410	84046469	0.0653665	0.0254635	0.762469	0.542239
1	84060343	84060402	0.0653665	0.0254635	0.762469	0.542239
1	84084150	84084209	0.0653665	0.0254635	0.762469	0.542239
1	84129635	84129694	0.0653665	0.0254635	0.762469	0.542239
1	84171854	84171913	0.0653665	0.0254635	0.762469	0.542239
1	84224224	84224283	0.0653665	0.0254635	0.762469	0.542239
1	84266040	84266099	0.0653665	0.0254635	0.762469	0.542239
1	84322200	84322255	0.0653665	0.0254635	0.762469	0.542239
1	84359922	84359981	0.0653665	0.0254635	0.762469	0.542239
1	84391911	84391969	0.0653665	0.0254635	0.762469	0.542239
1	84414481	84414540	0.0653665	0.0254635	0.762469	0.542239
1	84521813	84521872	0.0653665	0.0254635	0.762469	0.542239
1	84576261	84576320	0.0653665	0.0254635	0.762469	0.542239
1	84667353	84667412	0.0681396	0.0165899	0.590444	0.542239
1	84675238	84675297	0.0681396	0.0165899	0.590444	0.542239
1	84682841	84682900	0.0681396	0.0165899	0.590444	0.542239
1	84684698	84684757	0.0681396	0.0165899	0.590444	0.542239
1	84700135	84700194	0.0681396	0.0165899	0.590444	0.542239
1	84744101	84744160	0.0653665	0.0254635	0.762469	0.542239
1	84809320	84809365	0.0653665	0.0254635	0.762469	0.542239
1	84823174	84823233	0.0653665	0.0254635	0.762469	0.542239
1	84866151	84866210	0.0653665	0.0254635	0.762469	0.542239
1	84967374	84967433	0.0653665	0.0254635	0.762469	0.542239
1	84991539	84991593	0.0653665	0.0254635	0.762469	0.542239
1	85019991	85020050	0.0653665	0.0254635	0.762469	0.542239
1	85043798	85043857	0.0653665	0.0254635	0.762469	0.542239
1	85119285	85119344	0.0653665	0.0254635	0.762469	0.542239
1	85196608	85196667	0.0653665	0.0254635	0.762469	0.542239
1	85196719	85196778	0.0653665	0.0254635	0.762469	0.542239
1	85222815	85222874	0.0653665	0.0254635	0.762469	0.542239
1	85282213	85282272	0.0653665	0.0254635	0.762469	0.542239
1	85310584	85310643	0.0653665	0.0254635	0.762469	0.542239
1	85352399	85352458	0.0653665	0.0254635	0.762469	0.542239
1	85435027	85435086	0.0653665	0.0254635	0.762469	0.542239
1	85435118	85435175	0.0653665	0.0254635	0.762469	0.542239
1	85445469	85445528	0.0653665	0.0254635	0.762469	0.542239
1	85448447	85448506	0.0653665	0.0254635	0.762469	0.542239
1	85450661	85450720	0.0653665	0.0254635	0.762469	0.542239
1	85498335	85498394	0.0653665	0.0254635	0.762469	0.542239
1	85529191	85529250	0.0653665	0.0254635	0.762469	0.542239
1	85556688	85556747	0.0653665	0.0254635	0.762469	0.542239
1	85602877	85602936	0.0653665	0.0254635	0.762469	0.542239
1	85632089	85632148	0.0653665	0.0254635	0.762469	0.542239
1	85698752	85698811	0.0653665	0.0254635	0.762469	0.542239
1	85761063	85761122	0.0653665	0.0254635	0.762469	0.542239
1	85835453	85835512	0.0653665	0.0254635	0.762469	0.542239
1	85854970	85855027	0.0653665	0.0254635	0.762469	0.542239
1	85885388	85885447	0.0653665	0.0254635	0.762469	0.542239
1	85907048	85907107	0.0653665	0.0254635	0.762469	0.542239
1	86027073	86027132	0.0653665	0.0254635	0.762469	0.542239
1	86138948	86139007	0.0653665	0.0254635	0.762469	0.542239
1	86236843	86236902	0.0588299	0.0318294	0.762469	0.542239
1	86303452	86303511	0.0588299	0.0318294	0.762469	0.542239
1	86334181	86334234	0.0588299	0.0318294	0.762469	0.542239
1	86370388	86370447	0.0588299	0.0318294	0.762469	0.542239
1	86558246	86558305	0.0588299	0.0318294	0.762469	0.542239
1	86625360	86625418	0.0588299	0.0318294	0.762469	0.542239
1	86634138	86634191	0.0588299	0.0318294	0.762469	0.542239
1	86677504	86677563	0.0588299	0.0318294	0.762469	0.542239
1	86738016	86738071	0.0588299	0.0318294	0.762469	0.542239
1	86738071	86738074	0.0560284	0.0272824	0.762469	0.542239
1	86813653	86813712	0.0588299	0.0318294	0.762469	0.542239
1	86884238	86884297	0.0522932	0.0318294	0.762469	0.542239
1	86907757	86907816	0.0522932	0.0318294	0.762469	0.542239
1	86957376	86957435	0.0522932	0.0318294	0.762469	0.542239
1	87041152	87041211	0.0522932	0.0318294	0.762469	0.542239
1	87062958	87063017	0.0522932	0.0318294	0.762469	0.542239
1	87094605	87094664	0.0522932	0.0318294	0.762469	0.542239
1	87134061	87134120	0.0522932	0.0318294	0.762469	0.542239
1	87176713	87176772	0.0522932	0.0318294	0.762469	0.542239
1	87213200	87213259	0.0522932	0.0318294	0.762469	0.542239
1	87252629	87252688	0.0522932	0.0318294	0.762469	0.542239
1	87285034	87285093	0.0522932	0.0318294	0.762469	0.542239
1	87311373	87311431	0.0522932	0.0318294	0.762469	0.542239
1	87346262	87346321	0.0522932	0.0318294	0.762469	0.542239
1	87386473	87386532	0.0522932	0.0318294	0.762469	0.542239
1	87509918	87509976	0.0522932	0.0318294	0.762469	0.542239
1	87517293	87517345	0.0522932	0.0318294	0.762469	0.542239
1	87522939	87522998	0.0522932	0.0318294	0.762469	0.542239
1	87654782	87654841	0.0522932	0.0318294	0.762469	0.542239
1	87791319	87791378	0.0522932	0.0318294	0.762469	0.542239
1	88127400	88127459	0.0522932	0.0318294	0.762469	0.542239
1	88480003	88480062	0.0522932	0.0318294	0.762469	0.542239
1	88664254	88664313	0.0522932	0.0318294	0.762469	0.542239
1	88849679	88849738	0.0522932	0.0318294	0.762469	0.542239
1	88889054	88889113	0.0522932	0.0318294	0.762469	0.542239
1	88918723	88918782	0.0522932	0.0318294	0.762469	0.542239
1	88949417	88949476	0.0522932	0.0318294	0.762469	0.542239
1	88982150	88982209	0.0522932	0.0318294	0.762469	0.542239
1	89045582	89045641	0.0522932	0.0318294	0.762469	0.542239
1	89100452	89100511	0.0522932	0.0318294	0.762469	0.542239
1	89168674	89168733	0.0522932	0.0318294	0.762469	0.542239
1	89198467	89198526	0.0522932	0.0318294	0.762469	0.542239
1	89237319	89237378	0.0588299	0.0318294	0.762469	0.542239
1	89285758	89285817	0.0588299	0.0318294	0.762469	0.542239
1	89303784	89303843	0.0588299	0.0318294	0.762469	0.542239
1	89369060	89369119	0.0596222	0.0248848	0.762469	0.542239
1	89441619	89441678	0.0588299	0.0318294	0.762469	0.542239
1	89448388	89448447	0.0588299	0.0318294	0.762469	0.542239
1	89509592	89509651	0.0588299	0.0318294	0.762469	0.542239
1	89745612	89745671	0.0588299	0.0318294	0.762469	0.542239
1	89745703	89745762	0.0588299	0.0318294	0.762469	0.542239
1	89751020	89751079	0.0588299	0.0318294	0.762469	0.542239
1	89772348	89772407	0.0588299	0.0381953	0.762469	0.271186
1	89845953	89846012	0.0588299	0.0381953	0.762469	0.271186
1	89892579	89892638	0.0588299	0.0381953	0.762469	0.271186
1	89921548	89921607	0.0588299	0.0381953	0.762469	0.271186
1	89999651	89999695	0.0588299	0.0381953	0.762469	0.271186
1	90051594	90051653	0.0596222	0.0331798	0.762469	0.271186
1	90097020	90097079	0.0596222	0.0331798	0.762469	0.271186
1	90173419	90173478	0.0588299	0.0381953	0.762469	0.271186
1	90187830	90187889	0.0588299	0.0381953	0.762469	0.271186
1	90225439	90225498	0.0588299	0.0381953	0.762469	0.271186
1	90418523	90418582	0.0588299	0.0381953	0.762469	0.271186
1	90538373	90538432	0.0588299	0.0381953	0.762469	0.271186
1	90718242	90718301	0.0588299	0.0381953	0.762469	0.271186
1	90905523	90905582	0.0588299	0.0381953	0.762469	0.271186
1	91093183	91093242	0.0588299	0.0381953	0.762469	0.271186
1	91116726	91116785	0.0588299	0.0381953	0.762469	0.271186
1	91159890	91159949	0.0588299	0.0381953	0.762469	0.271186
1	91195685	91195744	0.0588299	0.0381953	0.762469	0.271186
1	91368422	91368481	0.0522932	0.0381953	0.762469	0.271186
1	91553846	91553905	0.0596222	0.0331798	0.762469	0.271186
1	91680132	91680191	0.0522932	0.0381953	0.762469	0.271186
1	91703399	91703458	0.0522932	0.0381953	0.762469	0.271186
1	91759498	91759557	0.0522932	0.0381953	0.762469	0.271186
1	91860512	91860571	0.0522932	0.0381953	0.762469	0.271186
1	91897861	91897914	0.0588299	0.0381953	0.762469	0.271186
1	91905212	91905271	0.0588299	0.0381953	0.762469	0.271186
1	91953420	91953479	0.0588299	0.0381953	0.762469	0.271186
1	92039159	92039218	0.0588299	0.0381953	0.762469	0.271186
1	92077244	92077298	0.0588299	0.0381953	0.762469	0.271186
1	92106769	92106828	0.0588299	0.0381953	0.762469	0.271186
1	92127029	92127084	0.0588299	0.0381953	0.762469	0.271186
1	92132554	92132613	0.0588299	0.0381953	0.762469	0.271186
1	92158335	92158394	0.0588299	0.0381953	0.762469	0.271186
1	92182125	92182181	0.0588299	0.0381953	0.762469	0.271186
1	92233501	92233560	0.0588299	0.0381953	0.762469	0.271186
1	92280132	92280191	0.0588299	0.0381953	0.762469	0.271186
1	92307259	92307311	0.0588299	0.0381953	0.762469	0.271186
1	92348099	92348158	0.0588299	0.0381953	0.762469	0.271186
1	92442182	92442241	0.0653665	0.0381953	0.762469	0.271186
1	92475053	92475111	0.0653665	0.0381953	0.762469	0.271186
1	92501104	92501163	0.0653665	0.0381953	0.762469	0.271186
1	92523416	92523475	0.0653665	0.0381953	0.762469	0.271186
1	92546514	92546573	0.0653665	0.0381953	0.762469	0.271186
1	92657606	92657662	0.0596222	0.0331798	0.762469	0.271186
1	92687611	92687670	0.0596222	0.0331798	0.762469	0.271186
1	92801743	92801802	0.0653665	0.0381953	0.762469	0.271186
1	92872943	92873002	0.0653665	0.0381953	0.762469	0.271186
1	92914051	92914107	0.0653665	0.0381953	0.762469	0.271186
1	92969916	92969969	0.0653665	0.0381953	0.762469	0.271186
1	93012089	93012148	0.0653665	0.0381953	0.762469	0.271186
1	93013498	93013557	0.0653665	0.0381953	0.762469	0.271186
1	93017010	93017069	0.0653665	0.0381953	0.762469	0.271186
1	93134879	93134938	0.0596222	0.0331798	0.762469	0.271186
1	93258012	93258071	0.0653665	0.0381953	0.762469	0.271186
1	93311732	93311791	0.0653665	0.0381953	0.762469	0.271186
1	93329722	93329781	0.0653665	0.0381953	0.762469	0.271186
1	93357098	93357157	0.0653665	0.0381953	0.762469	0.271186
1	93401004	93401063	0.0653665	0.0381953	0.762469	0.271186
1	93524365	93524424	0.0653665	0.0381953	0.762469	0.271186
1	93527139	93527198	0.0653665	0.0381953	0.762469	0.271186
1	93535152	93535211	0.0653665	0.0381953	0.762469	0.271186
1	93537236	93537295	0.0653665	0.0381953	0.762469	0.271186
1	93678744	93678803	0.0653665	0.0381953	0.762469	0.271186
1	93710577	93710636	0.0653665	0.0381953	0.762469	0.271186
1	93790382	93790441	0.0653665	0.0381953	0.762469	0.271186
1	93819868	93819918	0.0719032	0.0381953	0.590444	0.271186
1	93852484	93852535	0.0719032	0.0381953	0.590444	0.271186
1	94052565	94052624	0.0719032	0.0381953	0.590444	0.271186
1	94054555	94054614	0.0719032	0.0381953	0.590444	0.271186
1	94066437	94066496	0.0719032	0.0381953	0.590444	0.271186
1	94165530	94165589	0.0719032	0.0381953	0.590444	0.271186
1	94192094	94192153	0.0719032	0.0381953	0.590444	0.271186
1	94229182	94229236	0.0719032	0.0381953	0.590444	0.271186
1	94300251	94300310	0.0719032	0.0318294	0.590444	0.542239
1	94350583	94350642	0.0719032	0.0318294	0.590444	0.542239
1	94367825	94367884	0.0719032	0.0318294	0.590444	0.542239
1	94379821	94379880	0.0719032	0.0318294	0.590444	0.542239
1	94409148	94409207	0.0719032	0.0318294	0.590444	0.542239
1	94539560	94539619	0.0653665	0.0318294	0.762469	0.542239
1	94609615	94609674	0.0653665	0.0318294	0.762469	0.542239
1	94665096	94665155	0.0653665	0.0318294	0.762469	0.542239
1	94695915	94695974	0.0653665	0.0318294	0.762469	0.542239
1	94707132	94707188	0.0653665	0.0318294	0.762469	0.542239
1	94793821	94793880	0.0653665	0.0381953	0.762469	0.271186
1	94986838	94986897	0.0653665	0.0381953	0.762469	0.271186
1	94998569	94998628	0.0653665	0.0381953	0.762469	0.271186
1	95023287	95023346	0.0653665	0.0381953	0.762469	0.271186
1	95072610	95072669	0.0653665	0.0381953	0.762469	0.271186
1	95099360	95099419	0.0653665	0.0381953	0.762469	0.271186
1	95136795	95136854	0.0653665	0.0381953	0.762469	0.271186
1	95160763	95160822	0.0653665	0.0381953	0.762469	0.271186
1	95204801	95204859	0.0653665	0.0381953	0.762469	0.271186
1	95242466	95242525	0.0653665	0.0381953	0.762469	0.271186
1	95293206	95293265	0.0588299	0.0381953	0.762469	0.271186
1	95327757	95327816	0.0588299	0.0381953	0.762469	0.271186
1	95360704	95360763	0.0588299	0.0381953	0.762469	0.271186
1	95412372	95412431	0.0588299	0.0381953	0.762469	0.271186
1	95422204	95422263	0.0522932	0.0445612	0.762469	0.271186
1	95498709	95498768	0.0522932	0.0445612	0.762469	0.271186
1	96213578	96213637	0.0522932	0.0445612	0.762469	0.271186
1	96428601	96428660	0.0588299	0.0445612	0.762469	0.271186
1	96731983	96732042	0.0588299	0.0445612	0.762469	0.271186
1	96866623	96866682	0.0588299	0.0445612	0.762469	0.271186
1	96915568	96915627	0.0588299	0.0445612	0.762469	0.271186
1	96973673	96973732	0.0653665	0.0445612	0.762469	0.271186
1	96980272	96980331	0.0653665	0.0445612	0.762469	0.271186
1	97056963	97057022	0.0653665	0.0445612	0.762469	0.271186
1	97191687	97191746	0.0653665	0.0445612	0.762469	0.271186
1	97259929	97259988	0.0511047	0.0414747	0.762469	0.271186
1	97551182	97551241	0.0653665	0.0445612	0.762469	0.271186
1	97693416	97693474	0.0588299	0.0445612	0.762469	0.271186
1	97898040	97898099	0.0588299	0.0445612	0.762469	0.271186
1	97898258	97898317	0.0588299	0.0445612	0.762469	0.271186
1	97899061	97899120	0.0588299	0.0445612	0.762469	0.271186
1	98060835	98060894	0.0588299	0.0445612	0.762469	0.271186
1	98143765	98143824	0.0588299	0.0445612	0.762469	0.271186
1	98275385	98275444	0.0588299	0.0445612	0.762469	0.271186
1	98458414	98458473	0.0588299	0.0445612	0.762469	0.271186
1	98654838	98654897	0.0588299	0.0445612	0.762469	0.271186
1	98838798	98838857	0.0522932	0.0445612	0.762469	0.271186
1	98888083	98888142	0.0457566	0.0445612	0.89358	0.271186
1	98915874	98915933	0.0457566	0.0445612	0.89358	0.271186
1	98937751	98937810	0.0457566	0.0445612	0.89358	0.271186
1	98970108	98970167	0.0457566	0.0445612	0.89358	0.271186
1	99156046	99156105	0.0392199	0.0445612	0.89358	0.271186
1	99324893	99324952	0.0392199	0.0445612	0.89358	0.271186
1	99444126	99444185	0.0392199	0.0445612	0.89358	0.271186
1	99465534	99465588	0.0392199	0.0445612	0.89358	0.271186
1	99476575	99476634	0.0392199	0.0445612	0.89358	0.271186
1	99522092	99522151	0.0392199	0.0445612	0.89358	0.271186
1	99743548	99743607	0.0392199	0.0445612	0.89358	0.271186
1	99823328	99823375	0.0392199	0.0445612	0.89358	0.271186
1	99867300	99867359	0.0392199	0.0445612	0.89358	0.271186
1	99947652	99947711	0.0392199	0.0445612	0.89358	0.271186
1	100052257	100052316	0.0392199	0.0445612	0.89358	0.271186
1	100101519	100101578	0.0392199	0.0445612	0.89358	0.271186
1	100169225	100169284	0.0392199	0.0445612	0.89358	0.271186
1	100201216	100201270	0.0392199	0.0445612	0.89358	0.271186
1	100236250	100236309	0.0392199	0.0445612	0.89358	0.271186
1	100239477	100239536	0.0392199	0.0445612	0.89358	0.271186
1	100261662	100261721	0.0392199	0.0445612	0.89358	0.271186
1	100303482	100303541	0.0392199	0.0445612	0.89358	0.271186
1	100319544	100319599	0.0392199	0.0445612	0.89358	0.271186
1	100326312	100326371	0.0392199	0.0445612	0.89358	0.271186
1	100326570	100326629	0.0392199	0.0445612	0.89358	0.271186
1	100373632	100373691	0.0392199	0.0445612	0.89358	0.271186
1	100418415	100418474	0.0392199	0.0445612	0.89358	0.271186
1	100445712	100445770	0.0392199	0.0445612	0.89358	0.271186
1	100531314	100531373	0.0425873	0.0414747	0.89358	0.271186
1	100568296	100568355	0.0392199	0.0445612	0.89358	0.271186
1	100601792	100601849	0.0392199	0.0445612	0.89358	0.271186
1	100633006	100633065	0.0392199	0.0445612	0.89358	0.271186
1	100715982	100716028	0.0392199	0.0445612	0.89358	0.271186
1	100773839	100773898	0.0392199	0.0445612	0.89358	0.271186
1	100900777	100900836	0.0392199	0.0445612	0.89358	0.271186
1	100908892	100908951	0.0457566	0.0445612	0.89358	0.271186
1	100983488	100983547	0.0457566	0.0445612	0.89358	0.271186
1	101055155	101055212	0.0457566	0.0445612	0.89358	0.271186
1	101058865	101058924	0.0457566	0.0445612	0.89358	0.271186
1	101089744	101089803	0.0457566	0.0445612	0.89358	0.271186
1	101111625	101111684	0.0457566	0.0445612	0.89358	0.271186
1	101168979	101169038	0.0457566	0.0445612	0.89358	0.271186
1	101186252	101186311	0.0457566	0.0445612	0.89358	0.271186
1	101199277	101199336	0.0457566	0.0445612	0.89358	0.271186
1	101215544	101215603	0.0457566	0.0445612	0.89358	0.271186
1	101415329	101415388	0.0457566	0.0445612	0.89358	0.271186
1	101416081	101416140	0.0457566	0.0445612	0.89358	0.271186
1	101418439	101418498	0.0457566	0.0445612	0.89358	0.271186
1	101532088	101532147	0.0457566	0.0445612	0.89358	0.271186
1	101664083	101664142	0.0522932	0.0445612	0.762469	0.271186
1	102203906	102203965	0.0522932	0.0445612	0.762469	0.271186
1	102480075	102480134	0.0522932	0.0445612	0.762469	0.271186
1	102605788	102605847	0.0522932	0.0445612	0.762469	0.271186
1	102748729	102748788	0.0522932	0.0445612	0.762469	0.271186
1	102877411	102877470	0.0522932	0.0445612	0.762469	0.271186
1	102994091	102994150	0.0522932	0.0445612	0.762469	0.271186
1	103055306	103055365	0.0522932	0.0445612	0.762469	0.271186
1	103167106	103167165	0.0522932	0.0445612	0.762469	0.271186
1	103199308	103199367	0.0522932	0.0445612	0.762469	0.271186
1	103252262	103252321	0.0522932	0.0445612	0.762469	0.271186
1	103285878	103285936	0.0522932	0.0445612	0.762469	0.271186
1	103286594	103286639	0.0522932	0.0445612	0.762469	0.271186
1	103458508	103458567	0.0392199	0.0445612	0.89358	0.271186
1	103799708	103799767	0.0392199	0.0445612	0.89358	0.271186
1	103808503	103808562	0.0392199	0.0445612	0.89358	0.271186
1	103810269	103810328	0.0392199	0.0445612	0.89358	0.271186
1	103836956	103837015	0.0457566	0.0445612	0.89358	0.271186
1	103875725	103875784	0.0653665	0.0827565	0.762469	0.009898
1	104009263	104009322	0.0653665	0.0827565	0.762469	0.009898
1	104019670	104019729	0.0392199	0.0381953	0.89358	0.271186
1	104156364	104156423	0.0392199	0.0381953	0.89358	0.271186
1	104443501	104443560	0.0392199	0.0381953	0.89358	0.271186
1	104564346	104564405	0.0392199	0.0381953	0.89358	0.271186
1	104696813	104696872	0.0392199	0.0381953	0.89358	0.271186
1	105012296	105012355	0.0392199	0.0381953	0.89358	0.271186
1	105258949	105259008	0.0392199	0.0381953	0.89358	0.271186
1	105402653	105402712	0.0392199	0.0381953	0.89358	0.271186
1	105688115	105688174	0.0392199	0.0381953	0.89358	0.271186
1	106053004	106053063	0.0392199	0.0381953	0.89358	0.271186
1	106334427	106334486	0.0392199	0.0445612	0.89358	0.271186
1	106506287	106506346	0.0392199	0.0445612	0.89358	0.271186
1	106647648	106647707	0.0392199	0.0445612	0.89358	0.271186
1	106778430	106778489	0.0326833	0.0445612	0.967805	0.271186
1	107005706	107005765	0.0326833	0.0445612	0.967805	0.271186
1	107214945	107215004	0.0326833	0.0445612	0.967805	0.271186
1	107313019	107313078	0.0326833	0.0445612	0.967805	0.271186
1	107369943	107370002	0.0326833	0.0445612	0.967805	0.271186
1	107394551	107394600	0.0326833	0.0445612	0.967805	0.271186
1	107415867	107415926	0.0326833	0.0445612	0.967805	0.271186
1	107454623	107454682	0.0326833	0.0445612	0.967805	0.271186
1	107495293	107495352	0.0326833	0.0445612	0.967805	0.271186
1	107579328	107579387	0.0326833	0.0445612	0.967805	0.271186
1	107663362	107663421	0.0326833	0.0445612	0.967805	0.271186
1	107736314	107736373	0.0326833	0.0445612	0.967805	0.271186
1	107826006	107826065	0.0326833	0.0445612	0.967805	0.271186
1	107943052	107943111	0.0326833	0.0445612	0.967805	0.271186
1	108003704	108003763	0.0326833	0.0445612	0.967805	0.271186
1	108064350	108064409	0.0326833	0.0445612	0.967805	0.271186
1	108129546	108129605	0.0326833	0.0445612	0.967805	0.271186
1	108217019	108217078	0.0392199	0.0509271	0.89358	0.108598
1	108296337	108296396	0.0392199	0.0509271	0.89358	0.108598
1	108391629	108391688	0.0392199	0.0509271	0.89358	0.108598
1	108415871	108415930	0.0392199	0.0509271	0.89358	0.108598
1	108436600	108436656	0.0392199	0.0509271	0.89358	0.108598
1	108473284	108473343	0.0392199	0.0509271	0.89358	0.108598
1	108591277	108591336	0.0392199	0.0509271	0.89358	0.108598
1	108858185	108858244	0.0392199	0.0509271	0.89358	0.108598
1	108909358	108909417	0.0392199	0.0509271	0.89358	0.108598
1	108950717	108950776	0.0392199	0.0509271	0.89358	0.108598
1	108977196	108977255	0.0392199	0.0509271	0.89358	0.108598
1	109002699	109002758	0.0392199	0.0509271	0.89358	0.108598
1	109023059	109023118	0.0392199	0.0509271	0.89358	0.108598
1	109063776	109063835	0.0392199	0.057293	0.89358	0.108598
1	109091416	109091475	0.0392199	0.057293	0.89358	0.108598
1	109111702	109111760	0.0392199	0.057293	0.89358	0.108598
1	109151647	109151706	0.0392199	0.057293	0.89358	0.108598
1	109157817	109157876	0.0392199	0.057293	0.89358	0.108598
1	109184487	109184546	0.0392199	0.057293	0.89358	0.108598
1	109191259	109191318	0.0392199	0.057293	0.89358	0.108598
1	109241185	109241187	0.0392199	0.0491083	0.89358	0.271186
1	109241187	109241244	0.0392199	0.057293	0.89358	0.108598
1	109275738	109275797	0.0392199	0.057293	0.89358	0.108598
1	109351155	109351199	0.0392199	0.057293	0.89358	0.108598
1	109432543	109432602	0.0392199	0.057293	0.89358	0.108598
1	109452690	109452738	0.0392199	0.057293	0.89358	0.108598
1	109455502	109455557	0.0392199	0.057293	0.89358	0.108598
1	109457764	109457823	0.0392199	0.057293	0.89358	0.108598
1	109478671	109478729	0.0392199	0.057293	0.89358	0.108598
1	109491680	109491739	0.0392199	0.057293	0.89358	0.108598
1	109530324	109530381	0.0392199	0.057293	0.89358	0.108598
1	109535127	109535177	0.0392199	0.057293	0.89358	0.108598
1	109568373	109568432	0.0392199	0.057293	0.89358	0.108598
1	109590880	109590939	0.0392199	0.057293	0.89358	0.108598
1	109634367	109634426	0.0392199	0.057293	0.89358	0.108598
1	109667729	109667784	0.0392199	0.057293	0.89358	0.108598
1	109735314	109735372	0.0392199	0.057293	0.89358	0.108598
1	109742170	109742214	0.0392199	0.057293	0.89358	0.108598
1	109751227	109751286	0.0392199	0.057293	0.89358	0.108598
1	109796031	109796090	0.0392199	0.057293	0.89358	0.108598
1	109828550	109828609	0.0392199	0.057293	0.89358	0.108598
1	109860960	109861014	0.0326833	0.057293	0.967805	0.108598
1	109879691	109879746	0.0326833	0.057293	0.967805	0.108598
1	109912570	109912626	0.0326833	0.057293	0.967805	0.108598
1	109928021	109928073	0.0326833	0.057293	0.967805	0.108598
1	109944351	109944401	0.0326833	0.057293	0.967805	0.108598
1	109972858	109972917	0.0326833	0.057293	0.967805	0.108598
1	109991537	109991596	0.0326833	0.057293	0.967805	0.108598
1	109993121	109993180	0.0326833	0.057293	0.967805	0.108598
1	109994285	109994337	0.0326833	0.057293	0.967805	0.108598
1	110006808	110006852	0.0326833	0.057293	0.967805	0.108598
1	110011341	110011400	0.0340698	0.0497697	0.89358	0.108598
1	110017752	110017811	0.0340698	0.0497697	0.89358	0.108598
1	110166371	110166423	0.0326833	0.057293	0.967805	0.108598
1	110174681	110174734	0.0326833	0.0636589	0.967805	0.108598
1	110176552	110176608	0.0326833	0.0636589	0.967805	0.108598
1	110259062	110259114	0.0326833	0.0636589	0.967805	0.108598
1	110274606	110274665	0.0326833	0.0636589	0.967805	0.108598
1	110314636	110314695	0.0326833	0.0636589	0.967805	0.108598
1	110321159	110321218	0.0326833	0.0636589	0.967805	0.108598
1	110398895	110398954	0.0326833	0.0636589	0.967805	0.108598
1	110453999	110454052	0.0326833	0.0636589	0.967805	0.108598
1	110467601	110467653	0.0326833	0.0636589	0.967805	0.108598
1	110487857	110487916	0.0326833	0.0636589	0.967805	0.108598
1	110557062	110557121	0.0326833	0.0636589	0.967805	0.108598
1	110600047	110600106	0.0326833	0.0636589	0.967805	0.108598
1	110618497	110618556	0.0326833	0.0636589	0.967805	0.108598
1	110656019	110656078	0.0326833	0.0636589	0.967805	0.108598
1	110706867	110706926	0.0326833	0.0636589	0.967805	0.108598
1	110771917	110771970	0.0326833	0.0636589	0.967805	0.108598
1	110798242	110798301	0.0326833	0.0636589	0.967805	0.108598
1	110858061	110858120	0.0326833	0.057293	0.967805	0.108598
1	110882640	110882699	0.0326833	0.057293	0.967805	0.108598
1	110926324	110926383	0.0326833	0.057293	0.967805	0.108598
1	110927272	110927331	0.0326833	0.057293	0.967805	0.108598
1	111105592	111105651	0.0326833	0.057293	0.967805	0.108598
1	111152459	111152513	0.0326833	0.057293	0.967805	0.108598
1	111207591	111207650	0.0326833	0.057293	0.967805	0.108598
1	111212367	111212426	0.0326833	0.057293	0.967805	0.108598
1	111373468	111373527	0.0326833	0.057293	0.967805	0.108598
1	111386122	111386181	0.0326833	0.057293	0.967805	0.108598
1	111398178	111398237	0.0326833	0.057293	0.967805	0.108598
1	111398311	111398366	0.0326833	0.057293	0.967805	0.108598
1	111429533	111429592	0.0326833	0.057293	0.967805	0.108598
1	111452159	111452210	0.0326833	0.057293	0.967805	0.108598
1	111454296	111454352	0.0326833	0.057293	0.967805	0.108598
1	111484451	111484499	0.0326833	0.057293	0.967805	0.108598
1	111494654	111494713	0.0326833	0.057293	0.967805	0.108598
1	111565201	111565260	0.0326833	0.057293	0.967805	0.108598
1	111569011	111569070	0.0326833	0.057293	0.967805	0.108598
1	111603205	111603264	0.0326833	0.057293	0.967805	0.108598
1	111668956	111668986	0.0326833	0.057293	0.967805	0.108598
1	111668986	111669015	0.0392199	0.0491083	0.89358	0.271186
1	111676271	111676329	0.0326833	0.057293	0.967805	0.108598
1	111699352	111699411	0.0326833	0.057293	0.967805	0.108598
1	111715536	111715595	0.0326833	0.057293	0.967805	0.108598
1	111733105	111733164	0.0326833	0.057293	0.967805	0.108598
1	111744419	111744421	0.0326833	0.057293	0.967805	0.108598
1	111744421	111744473	0.0392199	0.0491083	0.89358	0.271186
1	111757935	111757987	0.0326833	0.057293	0.967805	0.108598
1	111758625	111758678	0.0326833	0.057293	0.967805	0.108598
1	111792782	111792841	0.0326833	0.057293	0.967805	0.108598
1	111877546	111877605	0.0326833	0.057293	0.967805	0.108598
1	111922362	111922421	0.0326833	0.057293	0.967805	0.108598
1	111967126	111967182	0.0326833	0.057293	0.967805	0.108598
1	111991187	111991246	0.0326833	0.057293	0.967805	0.108598
[truncated: 39,698 more rows]
