# Supplementary material for: Differentially expressed microRNAs in lung adenocarcinoma invert effects of copy number aberrations of prognostic genes
Source: Oncotarget. 2018 Jan 8;9(10):9137–55. doi: 10.18632/oncotarget.24070 (PMC5823624; doi:10.18632/oncotarget.24070)
Supplement: Supplementary file 4 [file oncotarget-09-9137-s004.xlsx]

## Sheet: upreg
Name	Score	Corrected.score	chromosome_name	start_position	end_position
PYCR1	1.51264e-17	1.22805e-15	17	81932384	81942412
SPP1	8.20281e-17	1.8651e-14	4	87975650	87983426
GOLM1	3.89627e-15	7.22281e-13	9	86026146	86100173
PPAP2C	1.69089e-12	3.52095e-11	19	281040	291504
GGCT	5.49385e-12	1.13477e-10	7	30496621	30504844
SORD2P	2.76021e-11	4.17965e-10	15	44825747	44884694
SORD	2.89974e-11	4.33633e-10	15	45023104	45077185
MDK	4.62268e-11	5.69276e-10	11	46380756	46383837
ATP2A2	5.26334e-11	1.61841e-09	12	110280756	110351093
MIF	2.05275e-10	2.65216e-09	22	23894004	23895227
NME1	5.39963e-10	4.45343e-09	17	51153536	51162428
PPP1R14B	2.24679e-10	4.51657e-09	11	64244480	64246941
PPP1R14BP3	2.39192e-10	4.76642e-09	4	139114930	139115374
ATIC	6.20168e-10	5.08355e-09	2	215311817	215349773
DGKZ	8.42094e-10	1.15534e-08	11	46332905	46380554
KDELR3	8.69235e-10	1.16355e-08	22	38468062	38483447
COL10A1	8.68311e-10	1.25262e-08	6	116118923	116158747
ABCC3	1.1336e-09	1.55242e-08	17	50634777	50692252
P4HB	3.0675e-09	2.2507e-08	17	81843159	81860694
CP	2.16679e-09	2.56865e-08	3	149162410	149222055
VARS	2.64928e-09	2.86601e-08	6	31777518	31795953
ENO1	4.12111e-09	2.9506e-08	1	8861002	8879249
EIF2AK1	1.3253e-09	3.03774e-08	7	6022244	6059230
LAD1	4.44566e-09	3.18094e-08	1	201373244	201399915
PAICS	3.16436e-09	3.30754e-08	4	56435741	56464579
KIAA0101	4.11272e-09	3.70222e-08	15	64364311	64387687
PDIA4	3.49021e-09	3.70444e-08	7	149003062	149028641
TOP2A	6.76848e-09	3.73722e-08	17	40388516	40417950
PAICSP4	2.50688e-09	4.07379e-08	8	4787332	4788584
ALG8	6.33711e-09	5.55666e-08	11	78100936	78139660
ZWINT	6.16207e-09	6.73642e-08	10	56357228	56361275
LSR	7.03167e-09	6.93336e-08	19	35248330	35267964
GFPT1	1.25191e-08	8.09121e-08	2	69319769	69387254
GAPDH	7.05368e-09	8.1733e-08	12	6533927	6538374
SOX4	1.4896e-08	1.02003e-07	6	21592769	21598619
TMED3	1.03678e-08	1.05127e-07	15	79311062	79427432
AK2	1.18553e-08	1.3767e-07	1	33007940	33080996
PHLDA2	1.32354e-08	1.41259e-07	11	2928273	2929455
THBS2	3.03007e-08	1.84928e-07	6	169215780	169254044
CRABP2	2.60683e-08	2.07579e-07	1	156699606	156705816
VPS72	4.33091e-08	2.48836e-07	1	151169987	151195321
IDH2	2.11154e-08	2.73429e-07	15	90083045	90102504
SLC35A2	6.72395e-08	3.60961e-07	23	48903182	48911958
STK39	4.89768e-08	3.76146e-07	2	167954020	168248141
HN1L	3.51614e-08	5.06025e-07	16	1678256	1702280
LDHA	7.63685e-08	5.08471e-07	11	18394388	18408425
C1orf106	6.26733e-08	5.98422e-07	1	200891048	200915735
TMPRSS4	1.14184e-07	6.67538e-07	11	118077012	118121890
SPINK1	1.19611e-07	6.87807e-07	5	147824568	147831786
GARS	1.31993e-07	6.88108e-07	7	30594681	30634033
YIF1A	1.07486e-07	7.39021e-07	11	66284580	66289170
DAP	1.6152e-07	1.01279e-06	5	10679230	10761272
HSPA5	1.49761e-07	1.14038e-06	9	125234853	125241330
POLR2H	2.36945e-07	1.36537e-06	3	184361718	184368596
SLC50A1	2.35698e-07	1.49995e-06	1	155135344	155138857
LAPTM4B	2.93829e-07	1.51914e-06	8	97775057	97853013
IRAK1	2.61846e-07	1.57017e-06	23	154010500	154019980
CALU	3.02487e-07	1.65008e-06	7	128739292	128771807
SRPK1	1.22453e-07	1.67177e-06	6	35832966	35921342
PARP1	4.18053e-07	2.33193e-06	1	226360691	226408079
DAP3	3.44144e-07	2.4313e-06	1	155687960	155739010
ALDH18A1	2.01431e-07	2.79023e-06	10	95605929	95656706
FUT8	7.05344e-07	2.9765e-06	14	65410592	65744121
FUT3	5.28935e-07	3.0011e-06	19	5842888	5851474
ALDOA	4.24414e-07	3.051e-06	16	30053090	30070457
CCT3	2.36733e-07	3.08417e-06	1	156308968	156367873
UBE2C	9.21435e-07	3.10932e-06	20	45812576	45816957
ILF2	6.79877e-07	3.1329e-06	1	153661788	153671048
LAGE3	4.52529e-07	3.29142e-06	23	154477769	154479257
BOLA2	4.96545e-07	3.32489e-06	16	29453593	29454964
EPRS	7.36232e-07	3.33971e-06	1	219968601	220046658
BOLA2B	5.02081e-07	3.36296e-06	16	30192934	30194306
SSR4	4.54814e-07	3.40744e-06	23	153793516	153798505
GORASP2	3.81798e-07	3.9299e-06	2	170928464	170967129
SPINT2	9.02491e-07	3.96985e-06	19	38244035	38292614
PKP3	7.55461e-07	3.99063e-06	11	392614	404908
RPN2	5.72781e-07	4.15924e-06	20	37178410	37241623
TRAP1	5.78724e-07	4.58333e-06	16	3651639	3717597
PAFAH1B3	5.75038e-07	4.61945e-06	19	42297033	42303546
HMGA1	7.12054e-07	4.81161e-06	6	34236873	34246231
EFNA4	7.6234e-07	4.85315e-06	1	155063731	155069553
HYOU1	1.19156e-06	5.85334e-06	11	119044189	119057202
MRPL12	7.30947e-07	5.95828e-06	17	81703357	81707526
B4GALT3	1.4951e-06	6.34291e-06	1	161171310	161177968
EPCAM	1.16679e-06	6.70398e-06	2	47345158	47387601
IGFBP3	1.31421e-06	7.43148e-06	7	45912245	45921874
CNPY2	1.33022e-06	8.36098e-06	12	56309842	56316336
GPR89A	1.17938e-06	8.42412e-06	1	145607990	145670648
GPR89B	1.20653e-06	8.58418e-06	1	147928393	147993521
H2AFV	8.66073e-07	9.31995e-06	7	44826791	44848083
COL11A1	2.22154e-06	9.60631e-06	1	102876467	103108496
GALE	1.29346e-06	9.85761e-06	1	23795599	23800804
FLAD1	2.52437e-06	9.92913e-06	1	154983338	154993111
TOX3	3.21686e-06	1.00545e-05	16	52438005	52547802
KPNA2	2.02146e-06	1.02121e-05	17	68035519	68046842
TSTA3	2.78049e-06	1.1142e-05	8	143612618	143618048
MMP12	2.21587e-06	1.16114e-05	11	102862736	102875034
ST14	8.23146e-07	1.2257e-05	11	130159562	130210376
AHCY	2.23337e-06	1.28322e-05	20	34280268	34311802
FEN1	2.80991e-06	1.32638e-05	11	61792637	61797244
HMGB3	1.07234e-06	1.3452e-05	23	150980509	150990775
SHMT2	4.80828e-06	1.45844e-05	12	57229327	57234935
COL1A1	3.55077e-06	1.46607e-05	17	50183289	50201632
SLC35F2	3.34227e-06	1.48537e-05	11	107790991	107928293
RUSC1	3.89921e-06	1.64163e-05	1	155320896	155331114
PSMB2	3.09832e-06	1.7434e-05	1	35599544	35641844
MRPL3	2.79127e-06	1.77051e-05	3	131462212	131502983
CCNB2	4.21991e-06	1.8266e-05	15	59105078	59125045
UBE2I	5.39017e-06	1.89589e-05	16	1308880	1327018
GMPPA	4.15757e-06	2.02914e-05	2	219498867	219506988
TPI1	2.29189e-06	2.10104e-05	12	6867119	6870948
BZW2	4.33506e-06	2.17449e-05	7	16646131	16706523
CCNB1	4.67264e-06	2.25938e-05	5	69167010	69178245
CKS1B	4.8825e-06	2.26375e-05	1	154974653	154979249
WDR12	4.80338e-06	2.55031e-05	2	202874782	203014798
SULF1	5.86716e-06	2.55943e-05	8	69466624	69660915
ACP6	4.90087e-06	2.61472e-05	1	147629652	147670496
LRRC59	4.74725e-06	2.64644e-05	17	50375059	50397553
NME4	3.76089e-06	2.65025e-05	16	396725	410367
GALNT7	3.33005e-06	3.02446e-05	4	173168753	173323967
PDIA6	6.13479e-06	3.33213e-05	2	10783391	10837977
TIMP1	1.11722e-05	3.34825e-05	23	47582313	47586789
CAD	8.07451e-06	3.51014e-05	2	27217390	27243943
SFXN1	5.0762e-06	3.55023e-05	5	175477062	175529742
SRM	7.46963e-06	3.6269e-05	1	11054584	11060024
CDK16	8.94858e-06	3.87961e-05	23	47217860	47229997
FAP	1.52447e-05	3.91662e-05	2	162170684	162245151
TPI1P1	1.05802e-05	3.93736e-05	1	76699789	76700538
TUBG1	9.82393e-06	4.15145e-05	17	42609676	42615234
KRT8	7.35262e-06	4.37255e-05	12	52897187	52949954
TNFRSF21	1.32388e-05	4.68733e-05	6	47231532	47309905
BPHL	1.28941e-05	4.80533e-05	6	3118374	3153578
AIMP2	1.05815e-05	4.94298e-05	7	6009245	6023834
HPRT1	9.87689e-06	5.00452e-05	23	134460153	134520513
TYMS	1.58794e-05	5.34697e-05	18	657604	673578
HIST1H2BD	1.23333e-05	5.68426e-05	6	26158146	26171349
PRDX4	1.13638e-05	6.01753e-05	23	23664262	23686399
PPP4C	1.62228e-05	6.23425e-05	16	30075978	30085377
KIF2A	1.10849e-05	6.33656e-05	5	62306162	62537249
CUL7	1.93155e-05	6.53892e-05	6	43037617	43053945
NSUN5P2	1.16415e-05	6.88649e-05	7	72947581	72954790
NSUN5P1	1.19815e-05	7.04898e-05	7	75410322	75416787
CBX3	1.05048e-05	7.35587e-05	7	26201162	26213356
MARCKSL1	2.47015e-05	7.56499e-05	1	32333832	32336379
KIAA0907	2.39964e-05	7.72969e-05	1	155913043	155934400
TMED9	1.73462e-05	7.74396e-05	5	177592158	177596124
PMM2	2.30735e-05	7.84552e-05	16	8788823	8849331
RRM2	1.26942e-05	8.20948e-05	2	10122328	10131419
CLDN3	1.36428e-05	8.3412e-05	7	73768997	73770270
SHFM1	1.84203e-05	8.43234e-05	7	96481626	96709891
GINS1	2.21603e-05	8.47382e-05	20	25407727	25452628
SFN	2.44455e-05	9.02094e-05	1	26863138	26864457
DEPTOR	9.07762e-06	9.80413e-05	8	119873717	120050913
TRAF4	4.62786e-05	9.8874e-05	17	28743984	28750958
PLAU	3.4109e-05	0.000100373	10	73909177	73917497
CSTF2	2.97038e-05	0.000101759	23	100820359	100840932
CDK5	3.22282e-05	0.00010246	7	151053812	151058530
SRD5A1	1.23886e-05	0.000104362	5	6633343	6674386
COA1	2.51047e-05	0.000110259	7	43608456	43729717
HDLBP	2.16656e-05	0.000110527	2	241227264	241317061
KCNN4	3.5736e-05	0.000113817	19	43766533	43781257
ICMT	3.01439e-05	0.000114078	1	6221193	6235972
FHL2	4.62267e-05	0.000114279	2	105357712	105438513
PSMB5	3.73527e-05	0.000118535	14	23016543	23035230
TOM1L1	2.80047e-05	0.000119272	17	54899387	54961956
STYXL1	3.48529e-05	0.000125448	7	75996338	76048004
P4HA1	4.42393e-05	0.000130756	10	73007217	73096974
DSG2	3.62501e-05	0.000133772	18	31498043	31549008
NQO1	3.93466e-05	0.000138507	16	69706996	69726951
DLG5	4.43307e-05	0.000140944	10	77790791	77926526
MAGED1	2.69182e-05	0.000145402	23	51803007	51902357
GCNT3	5.17016e-05	0.00015093	15	59594875	59640239
TPD52	3.65047e-05	0.000158489	8	80034745	80231232
HDAC1	5.63749e-05	0.000163455	1	32292086	32333635
TPBG	4.40961e-05	0.000168528	6	82363206	82370828
MMP11	5.93372e-05	0.000169857	22	23768226	23784316
NUSAP1	2.46475e-05	0.000176027	15	41332694	41381050
PDXDC1	3.41203e-05	0.000178251	16	14974591	15139339
C1orf27	4.96685e-05	0.000179481	1	186375758	186421378
GPI	6.06824e-05	0.000181161	19	34359480	34402156
TBL2	6.54052e-05	0.000182688	7	73568932	73578791
ERGIC3	4.97736e-05	0.000188975	20	35542021	35557634
DNAJA3	5.77386e-05	0.000193057	16	4425805	4456775
GOT2	6.46007e-05	0.000194569	16	58707131	58734357
SERPINH1	5.8621e-05	0.000204524	11	75562056	75572783
CENPU	6.4636e-05	0.000209505	4	184694618	184734133
MCTS1	7.19005e-05	0.00022269	23	120594010	120621074
PABPC1	8.01317e-05	0.000224354	8	100685816	100722809
SEC61A1	6.805e-05	0.000226414	3	128051641	128071683
PABPC1P3	7.44276e-05	0.000227027	23	74583088	74583546
SNRPEP2	4.58897e-05	0.000229019	9	6748703	6748981
AIFM1	4.3337e-05	0.000229985	23	130129362	130165887
CD24P2	4.47995e-05	0.000230243	15	56071421	56071639
KDM1A	7.95726e-05	0.000232052	1	23019448	23083689
IPO4	6.45736e-05	0.000234252	14	24180219	24188964
SNRNP25	5.07048e-05	0.000236506	16	53010	57669
DDOST	5.91816e-05	0.000253406	1	20651767	20661544
IARS2	7.29528e-05	0.000253706	1	220094102	220148041
ARHGEF16	9.27269e-05	0.00025773	1	3454426	3481113
SLC7A5	7.79013e-05	0.000260587	16	87830023	87869488
CDK4	0.000101966	0.00026856	12	57747727	57756013
EIF3B	9.92763e-05	0.000271719	7	2354086	2380745
ALG3	9.01777e-05	0.000273899	3	184242301	184249548
H2AFX	0.000112304	0.000279922	11	119093854	119095467
CDH1	7.75034e-05	0.00028028	16	68737225	68835548
CEACAM5	0.000111343	0.000288013	19	41576273	41729798
FAM136A	6.41219e-05	0.000306533	2	70295975	70302090
LYPLA2	8.6016e-05	0.000306899	1	23790970	23795539
NIPSNAP1	6.61909e-05	0.000315269	22	29554808	29581337
MST1R	8.15672e-05	0.000315762	3	49887002	49903873
TMEM106B	3.77808e-05	0.00031713	7	12211241	12243367
SLC52A2	7.43316e-05	0.000319024	8	144354135	144361272
TSPAN6	0.000125996	0.000324547	23	100627109	100639991
APEX1	0.00010276	0.000333393	14	20455191	20457772
NIT1	0.000115928	0.000338807	1	161118086	161125445
NSF	0.000100375	0.000338993	17	46590669	46757464
PTTG1	0.000105834	0.0003505	5	160421822	160428744
MELK	0.00014123	0.000353994	9	36572862	36677683
PAK1	7.36273e-05	0.000354065	11	77321707	77474635
COL3A1	0.000109449	0.000357173	2	188974320	189012746
MTFR1	0.000132788	0.000360034	8	65644734	65771261
FERMT1	9.19382e-05	0.000362367	20	6074845	6123544
PSMB4	0.000107098	0.000370809	1	151399534	151401944
TFB2M	0.000132552	0.000383383	1	246540560	246566324
SEC24D	0.000151891	0.000384137	4	118722823	118838683
MTX2	8.73457e-05	0.000385961	2	176269395	176338025
H1F0	0.000111907	0.000392502	22	37805093	37807436
BRCC3	0.000127875	0.000408872	23	155071420	155123074
CHD1L	0.000127418	0.000419106	1	147242641	147295766
TMEM183A	0.000186344	0.000425085	1	203007386	203024848
GID8	0.000102956	0.000430245	20	62938119	62948475
CLDN4	0.000140117	0.000435303	7	73799542	73832693
CASK	0.000141465	0.000446835	23	41514934	41923463
LSM12	0.000167318	0.000465855	17	44034635	44067619
LIMK2	2.25078e-05	0.000469014	22	31212239	31280080
B3GNT3	0.000188586	0.000469514	19	17794828	17813082
MTA3	1.2155e-05	0.000478109	2	42494569	42756947
CHPF	0.000135314	0.000480378	2	219538947	219543787
STT3A	0.000195844	0.000486175	11	125591712	125625215
RNPS1	0.000185562	0.000496726	16	2253116	2268412
AVL9	0.000151368	0.00050094	7	32495426	32588721
GART	0.000261038	0.000508074	21	33503931	33543491
NDUFS8	0.00015189	0.000527522	11	68030617	68036644
CEACAM1	0.000208414	0.000528773	19	42507304	42561234
GREM1	0.000215905	0.000533078	15	32717974	32745107
SNRPEP4	0.00011822	0.000538551	19	5576660	5576938
SNRPE	0.000122716	0.00055364	1	203861603	203870550
MIS18A	0.00020383	0.000569193	21	32268219	32279069
CDH3	0.000148826	0.000572794	16	68636189	68722616
ECT2	0.000213655	0.000586899	3	172750682	172821474
HMBS	0.000215368	0.000590196	11	119084866	119093549
ACBD3	0.000193512	0.000598315	1	226144679	226186730
LGR4	0.000115715	0.000599563	11	27365961	27472775
AURKA	0.000257047	0.000612655	20	56369389	56392337
TMEM106C	0.000237995	0.000629597	12	47963569	47968878
KDM5B	0.000220897	0.000632237	1	202724491	202809470
EZH2	0.000267187	0.000635116	7	148807383	148884321
DPP3	0.000185659	0.000642033	11	66480013	66509657
SCRIB	0.000262308	0.000669563	8	143790920	143815379
MRPS33	0.000194434	0.000671687	7	141002610	141015228
CTSA	0.000282598	0.00067727	20	45890144	45898820
SYNJ2	0.000254123	0.000681381	6	157981887	158099176
DHTKD1	0.000168999	0.000683489	10	12068972	12123225
PTP4A2	0.000266176	0.000694348	1	31906421	31944856
F8A3	0.000274676	0.000704349	23	155456914	155458672
F8A2	0.000275805	0.000705988	23	155382115	155383230
COASY	0.000332893	0.000707213	17	42561467	42566277
F8A1	0.000276939	0.000707639	23	154886349	154888061
PKM	0.000205046	0.000709276	15	72199029	72231822
NUPL2	0.000299733	0.000710407	7	23181827	23201011
STEAP1	0.000303539	0.000723211	7	90154375	90164829
ALG6	0.00023661	0.000726612	1	63367590	63438562
DKC1	0.000174709	0.00073519	23	154762742	154777689
RFC4	0.00024966	0.000744238	3	186789880	186807058
RCC1	0.000274558	0.000747136	1	28505943	28539300
HDGF	0.000230562	0.00079145	1	156742107	156766925
ADAM28	0.000273004	0.000796597	8	24294040	24359018
KNTC1	0.000362638	0.000824951	12	122527246	122626396
MED20	0.000316871	0.000833688	6	41905354	41921139
PINK1-AS	0.000325323	0.000839114	1	20642657	20652193
OCIAD2	0.000108233	0.000844635	4	48885019	48906937
NR2F6	0.000357877	0.000846698	19	17231883	17245940
SEZ6L2	0.000282997	0.000855398	16	29871159	29899547
GPS1	0.000351881	0.000904124	17	82050691	82057470
HSPA4	0.000394679	0.000911724	5	133051962	133106449
SLC22A18	0.000436934	0.000933622	11	2899721	2925246
SAC3D1	0.000381261	0.000934173	11	65040901	65044828
CTHRC1	7.87566e-05	0.000947416	8	103371515	103382997
C1GALT1	0.000430899	0.000956648	7	7156934	7248651
OSBPL2	0.000376246	0.000969402	20	62231922	62296213
AUP1	0.000374445	0.000972516	2	74526645	74529939
HIST1H2BH	0.0003647	0.000987027	6	26251651	26252031
ENC1	0.000609894	0.00102565	5	74627406	74641424
MRPS34	0.000368398	0.00102822	16	1771890	1773155
CSNK1D	0.000340154	0.00103281	17	82239023	82273731
MAPK13	0.000497303	0.00103358	6	36127809	36144524
DPM2	0.000466727	0.00108274	9	127935099	127938484
TSPAN5	0.000440451	0.00108373	4	98470367	98658629
POLDIP2	0.000427927	0.00112298	17	28347177	28357522
ZDHHC13	0.000415824	0.00113573	11	19117099	19176422
SLC39A4	0.000519734	0.00113621	8	144409742	144416895
SCAMP3	0.000490362	0.00113813	1	155255979	155262430
CCT5	0.000546398	0.00115424	5	10249921	10266412
FOXK2	0.000488714	0.00116	17	82519713	82644662
CDCA7	0.000126094	0.00116383	2	173354820	173368997
B4GALT2	0.000477386	0.00116933	1	43978943	43991170
NARF	0.000280713	0.00117776	17	82458180	82490537
TPX2	0.000303144	0.00118265	20	31739271	31801805
EIF4E2	0.000425804	0.0011834	2	232550052	232583644
CDC20	0.00027585	0.00119239	1	43358955	43363203
TIMM17A	0.00063364	0.00119381	1	201955491	201970661
GEMIN6	0.000375377	0.0012298	2	38751534	38785000
DONSON	0.000437061	0.00124639	21	33559542	33588708
COPB2	0.000467047	0.00126699	3	139355600	139389732
SGPL1	0.000419942	0.00127454	10	70815961	70881173
AP1S1	0.000532939	0.00128164	7	101154397	101161596
FOXM1	0.000550606	0.00132604	12	2857681	2877155
COA4	0.000487813	0.00136604	11	73872667	73876988
NSUN5	0.000531842	0.00141054	7	73302517	73308867
VMP1	0.000695409	0.00145048	17	59707192	59842255
SLC35B1	0.000546183	0.00146196	17	49700943	49709014
CERS6	0.000496392	0.00147294	2	168455862	168775137
RNPS1P1	0.000619437	0.00147786	4	11371975	11372892
MRGBP	0.00063722	0.00149211	20	62796453	62801738
SMPDL3B	0.000691419	0.00149733	1	27934993	27959157
ESRP1	0.000715505	0.00150078	8	94641074	94707466
RLIM	0.000566815	0.0015209	23	74585217	74614617
DNAH14	0.000198926	0.00153011	1	224896262	225399292
SLC5A3	0.000674353	0.00154398	21	34073570	34106260
OLA1	0.000524629	0.00157355	2	174072447	174248698
PCCB	0.000469993	0.00158906	3	136250306	136337896
FADD	0.000596307	0.00159415	11	70203163	70207390
SLC25A13	0.00063543	0.00163982	7	96120220	96322147
PFKP	0.000564706	0.00165894	10	3066333	3137712
SEC61G	0.000756962	0.00171683	7	54752250	54759974
NELFCD	0.000731665	0.00172989	20	58981208	58995133
ITGB4	0.000812779	0.00173127	17	75721328	75757818
HMGB3P1	0.000744082	0.00174746	20	34833575	34834462
TRIM27	0.000804625	0.00175963	6	28903002	28923989
DPAGT1	0.000670263	0.00179187	11	119096503	119108331
ANLN	0.000379945	0.00179903	7	36389806	36453791
KRT18	0.000658069	0.00182372	12	52948871	52952901
EIF6	0.000712599	0.00184787	20	35278907	35284985
RGS17	0.000686407	0.0018852	6	153004459	153131249
FKBP3	0.000827145	0.0019899	14	45115600	45135319
INTS8	0.000845893	0.00204284	8	94813311	94881746
GTF2IRD1	0.000528963	0.00205263	7	74453790	74602604
FGD6	0.000776275	0.00206886	12	95076749	95217482
YIPF2	0.000711407	0.00210474	19	10922185	10928681
SPAG4	0.00112879	0.00211991	20	35615892	35621049
DDR1	0.000738476	0.00217575	6	30876421	30900156
FAM199X	0.000312208	0.00218273	23	104166620	104195902
CFB	0.00110088	0.00219536	6	31945650	31952084
UQCRQ	0.000832432	0.00219911	5	132866560	132868031
LINC00511	0.00043293	0.00220982	17	72323123	72640472
SAR1B	0.000717362	0.00221143	5	134601144	134649271
SMG7	0.00101482	0.00221355	1	183472216	183598246
KCNK1	0.00132031	0.00223265	1	233614004	233672512
UBE2T	0.000467044	0.00223426	1	202331657	202341980
ELMO3	0.00118958	0.00231397	16	67199111	67204029
STEAP3	0.000831888	0.00235998	2	119223831	119265652
TXNDC17	0.000272695	0.00236073	17	6640758	6644541
MTX1	0.000579848	0.00237038	1	155208699	155213824
UQCC2	0.000326378	0.00237928	6	33694293	33711727
MTX1P1	0.000569261	0.00238412	1	155230975	155234325
NHP2	0.00134215	0.00241466	5	178149460	178153967
KIF26B	0.000638351	0.00242049	1	245154985	245709431
POLR2J4	0.000972774	0.00243308	7	43940895	44019175
HN1	0.00139766	0.00246199	17	75135248	75168281
PPAT	0.000953279	0.00247162	4	56393362	56435615
POLR2J	0.000992712	0.00247524	7	102473118	102478907
TSFM	0.000981609	0.00247618	12	57782589	57808071
JUP	0.00154129	0.00248696	17	41754604	41786931
PRMT3	0.00121121	0.00257932	11	20387530	20509294
DUS1L	0.000777207	0.00258654	17	82057506	82065887
ASPM	0.0011308	0.00266066	1	197084128	197146694
PPME1	0.000850314	0.00267538	11	74171099	74254703
RMI2	0.00071566	0.00268828	16	11249619	11351762
UCHL5	0.000869901	0.00271789	1	193012250	193060080
CD24	0.00103708	0.00272211	6	106969831	106975627
PDCD6	0.00133772	0.00275098	5	271621	353856
MIR7112	0.0012076	0.00279797	8	144262673	144262737
PSMD4	0.000772686	0.00284444	1	151254703	151267479
DTX2	0.00120765	0.0028887	7	76461676	76505995
DSP	0.00110475	0.00291112	6	7541575	7586717
MMP1	0.00142568	0.00297778	11	102789920	102798160
PRRC1	0.00109023	0.00298548	5	127517609	127555089
MIR6847	0.00135359	0.0030082	8	144079874	144079942
EXOSC4	0.00135744	0.00301424	8	144078626	144080647
CANT1	0.00187485	0.00301446	17	78991717	79009867
SND1	0.00104213	0.00302951	7	127652180	128092609
NEK2	0.00101421	0.0030403	1	211658657	211675630
CASP6	0.00121564	0.00306131	4	109688622	109703583
METAP1	0.00133864	0.00307906	4	98995620	99062813
RALGPS2	0.000496986	0.00308332	1	178725147	178921841
GPT2	0.00051355	0.00308753	16	46884378	46931297
KRT15	0.00151926	0.00309117	17	41513743	41522529
ERO1L	0.000840485	0.00309517	14	52639916	52695900
KRT19	0.00153024	0.0031102	17	41523617	41528308
JTB	0.00242388	0.0031592	1	153974269	153977688
MORF4L2	0.00145252	0.00317336	23	103675496	103688158
ABHD11	0.00187962	0.00319184	7	73736094	73738867
PC	0.00156952	0.00319571	11	66848233	66958376
AP1M2	0.00142828	0.00320855	19	10572671	10587315
MIR7113	0.00152577	0.00321924	11	68032864	68032922
MMP9	0.000948311	0.00322967	20	46008908	46016561
SPINT1	0.00167652	0.00326406	15	40844018	40858207
MCM4	0.00172429	0.00330344	8	47960185	47978160
MRPL9	0.0010384	0.00331366	1	151759643	151763564
POLD2	0.001096	0.00331645	7	44114681	44124358
DNPH1	0.00132186	0.00337998	6	43225629	43229484
YIPF1	0.00170748	0.00338942	1	53851719	53889834
AATF	0.00162939	0.00341571	17	36948875	37056871
MB	0.00175144	0.00356081	22	35606764	35637951
E2F3	0.00202969	0.00357121	6	20401906	20493715
FASTKD3	0.00170156	0.00361877	5	7859159	7869037
RCCD1	0.000864006	0.00369975	15	90954870	90963125
PDZD11	0.000906605	0.00374181	23	70286595	70290514
XAGE1A	0.00169207	0.00374561	23	52495676	52500812
XAGE1B	0.00170021	0.0037613	23	52512077	52520803
KRT8P3	0.00183696	0.00376265	8	61578220	61579668
UQCRH	0.0015866	0.0037932	1	46303631	46316776
B4GALT4	0.00192677	0.00380046	3	119211732	119241103
SERBP1P3	0.00163589	0.00381617	3	53064283	53065091
CHPF2	0.00142259	0.003851	7	151232489	151238827
MIR671	0.00142837	0.00386424	7	151238421	151238538
TMEM8A	0.00183684	0.00387257	16	370773	387113
CD2AP	0.00162348	0.00387354	6	47477789	47627263
MRPL17	0.00199407	0.00387423	11	6680782	6683401
GYG2	0.00207882	0.00390753	23	2828788	2882818
PPM1G	0.00186522	0.00396077	2	27381194	27409687
MRPL35	0.00185594	0.00399575	2	86199355	86213794
NET1	0.00171589	0.00401561	10	5412551	5458463
HIST1H2BE	0.00160259	0.00403137	6	26183795	26184180
MCM6	0.00117165	0.00406663	2	135839626	135876426
WDR46	0.00162353	0.00406822	6	33279108	33289527
APITD1	0.00191513	0.00406984	1	10430443	10442809
ASNS	0.00239531	0.00412406	7	97852118	97872542
PPP2R5C	0.00204285	0.00417725	14	101761798	101927989
RAB15	0.00192912	0.00417868	14	64945814	64972776
XPR1	0.000797387	0.00419224	1	180632004	180890251
APOA1BP	0.00073435	0.00423183	1	156591762	156594299
ICT1	0.00161249	0.00424747	17	75012670	75021261
DECR2	0.00174376	0.00425032	16	401826	412487
GALNT10	0.00206811	0.00426256	5	154190730	154420984
AGR2	0.00172434	0.00428042	7	16791811	16833433
NONO	0.00151908	0.00429135	23	71283192	71301168
E2F5	0.00238256	0.00432433	8	85177225	85217158
PALB2	0.00199441	0.00432484	16	23603160	23641310
HMMR	0.00133145	0.00437808	5	163460203	163491945
MCM2	0.00100495	0.00438224	3	127598223	127622436
WBSCR22	0.00243231	0.00441363	7	73683025	73705161
POLR3E	0.0021141	0.00448469	16	22297375	22335103
FUT2	0.00224913	0.00448688	19	48695971	48705950
FANCI	0.00282119	0.00452252	15	89243949	89317261
GNL3	0.00216536	0.00457067	3	52681156	52694492
PSMD3	0.00240272	0.00457226	17	39980797	39997960
CCT6A	0.00148462	0.0045887	7	56051630	56063989
ZNF146	0.00182425	0.00458873	19	36214602	36238774
SLC1A4	0.00201535	0.00462786	2	64988477	65023865
FAM83A	0.00158219	0.00466223	8	123178960	123210079
CAPN1	0.00233736	0.00467209	11	65180566	65212006
CCZ1B	0.00260125	0.00467974	7	6794134	6826770
CCZ1	0.00261449	0.00470104	7	5898725	5926550
MTHFD1	0.00211209	0.00471484	14	64388031	64463457
SF3B4	0.00198562	0.00471633	1	149923317	149928344
CDK1	0.00247908	0.0047304	10	60778331	60794852
MRPL24	0.00229927	0.00476647	1	156737303	156741590
COL5A2	0.00235932	0.0047711	2	189031896	189179879
ENTPD6	0.00249809	0.00481495	20	25195693	25226729
ARSE	0.00236236	0.00485737	23	2934632	2968310
CKAP4	0.00237758	0.00486589	12	106237877	106304279
GMDS	0.00229994	0.00486957	6	1623806	2245692
SHARPIN	0.00208201	0.00496705	8	144098633	144108124
NME2	0.0030678	0.00497718	17	51153590	51171744
TMCO1	0.00252261	0.00498473	1	165724293	165827755
CENPF	0.00146883	0.0050071	1	214603195	214664588
ENO1-IT1	0.00233998	0.00500777	1	8875788	8878007
NME1-NME2	0.00308469	0.0050247	17	51165435	51171747
POLG2	0.00225001	0.00506367	17	64477785	64497036
MEN1	0.00308429	0.00512816	11	64803510	64811294
MIR4647	0.00170434	0.00514551	6	44254206	44254285
COPG1	0.00248948	0.00515353	3	129249606	129277773
SLC35B2	0.001718	0.00517932	6	44254096	44257890
VDR	0.00173374	0.00521323	12	47841537	47943048
EEF1E1	0.00250342	0.00527001	6	8073360	8102578
STRA13	0.00331256	0.0052915	17	82018702	82024107
C20orf24	0.00247017	0.00531347	20	36605734	36612557
TGIF2-C20orf24	0.00248998	0.00533436	20	36574553	36612384
BET1	0.00218814	0.00534409	7	93962762	94004382
TMEM248	0.00273366	0.0053951	7	66921225	66958551
TACC3	0.00256471	0.00541003	4	1721490	1745176
PCSK1N	0.00267881	0.00542197	23	48831094	48835633
COL5A1	0.00166838	0.00546606	9	134641774	134844843
TARS	0.00195362	0.00556612	5	33440696	33469539
TK1	0.00149062	0.00558292	17	78174075	78187233
MOGS	0.00220376	0.00563865	2	74461057	74465410
PLOD2	0.00382204	0.00569912	3	146069440	146163653
ZMYM3	0.00289859	0.00569949	23	71239624	71255146
KIF20A	0.00287219	0.00572219	5	138178719	138187715
CSNK2A1	0.00262142	0.00576294	20	473591	543821
FAM98A	0.00305843	0.00577779	2	33583658	33599382
DIEXF	0.00130868	0.00583709	1	209828007	209857565
PCBD2	0.00210749	0.00585101	5	134904906	135007959
ICA1	0.0029071	0.00586624	7	8113184	8262687
MRPL15	0.00267253	0.0058894	8	54135210	54147901
R3HDM1	0.0025188	0.00591184	2	135531455	135725270
KRTCAP2	0.00179033	0.00591883	1	155169408	155173475
PRMT5	0.00280284	0.0059605	14	22920511	22929585
NPM1P27	0.00248447	0.00598875	5	93682838	93683667
NPAS2	0.0029363	0.00601195	2	100820152	100996829
NPM1	0.00249967	0.00601863	5	171387116	171411137
SUCO	0.00257838	0.0060344	1	172532349	172611833
TMEM177	0.00327122	0.00606139	2	119679167	119686507
GINS2	0.00259669	0.00609906	16	85676198	85690073
BAIAP2L1	0.00154459	0.00610484	7	98291651	98401068
AARS	0.00324729	0.00611404	16	70252295	70289543
PRPS2	0.00337533	0.00617148	23	12791355	12824222
SNRPA	0.00276751	0.00622563	19	40750637	40765389
COQ9	0.00266103	0.00626345	16	57447425	57461275
ZNF217	0.00266368	0.00627465	20	53567065	53609907
C3orf14	0.00285202	0.00629232	3	62318973	62336213
BDH1	0.00367892	0.00638814	3	197509783	197573323
TMEM186	0.0029783	0.00643104	16	8780384	8797648
PREB	0.00348695	0.00652095	2	27130756	27134675
SNAP47	0.00198794	0.00653601	1	227728539	227781231
ZNF281	0.00367325	0.00656698	1	200404940	200410056
ERAL1	0.0036372	0.00672935	17	28854938	28861067
HIST2H2AA3	0.00328373	0.0067655	1	149842188	149842736
TTC3P1	0.00270778	0.00678406	23	75740831	75746911
CEP55	0.00282227	0.00679222	10	93496632	93529092
HIST2H2AA4	0.00331599	0.0068047	1	149851061	149851624
DNMT3A	0.00162352	0.00682612	2	25227855	25342590
TRIP13	0.0036797	0.00688098	5	892643	919357
GMNN	0.00271975	0.00690692	6	24774931	24786099
NUP85	0.00332723	0.00692988	17	75205659	75235758
AFAP1-AS1	0.00229336	0.00696905	4	7754090	7778928
NAT10	0.00270352	0.00697462	11	34105602	34147670
CIAO1	0.00252173	0.0070185	2	96266132	96273349
SEL1L3	0.00527234	0.00708727	4	25747427	25863760
PTRH2	0.00350656	0.00714465	17	59674636	59707626
FH	0.00282679	0.00718867	1	241497603	241519761
SERINC2	0.00268847	0.007204	1	31409565	31434680
MCM7	0.00300499	0.00728852	7	100092728	100101940
NFYA	0.00356863	0.00730871	6	41072945	41099976
SDHC	0.00360815	0.00731323	1	161314257	161375340
MIR93	0.00303495	0.00734963	7	100093768	100093847
MIR25	0.00306515	0.00741116	7	100093560	100093643
MSI2	0.00355378	0.00741693	17	57255851	57684685
ACY1	0.00415522	0.00741828	3	51983340	51989197
ABHD14A-ACY1	0.00419097	0.00747521	3	51975050	51989183
FASTK	0.00287196	0.0077065	7	151076593	151080866
C15orf38-AP3S2	0.00396568	0.00773092	15	89834308	89912882
MIR4721	0.00467223	0.00773774	16	28843919	28844007
MZT2A	0.00403349	0.00774714	2	131464900	131492743
AP3S2	0.00398208	0.00775545	15	89830599	89894638
SPDEF	0.00391115	0.00778959	6	34537802	34556333
TUFM	0.00465871	0.00780592	16	28842411	28846408
HDHD3	0.00404533	0.00787111	9	113373419	113376999
SLC12A8	0.00568601	0.00789521	3	125082636	125212864
TAF6	0.00355275	0.00799738	7	100107070	100119841
ADAM8	0.00370136	0.00800481	10	133262403	133276868
BOP1	0.00475537	0.00803654	8	144262102	144291370
IMP4	0.00401427	0.00806943	2	130342225	130347810
BIK	0.00453404	0.00807818	22	43110748	43129712
DPY19L1P2	0.00313383	0.00807912	7	32812757	32838570
FUNDC1	0.00247611	0.00809174	23	44523639	44543001
GOLPH3L	0.00424673	0.00810475	1	150646225	150697144
GLB1L2	0.00540608	0.0082554	11	134331874	134378341
HSPD1	0.00266983	0.00827611	2	197486581	197516737
TRIM59	0.00252365	0.00836189	3	160432445	160485773
HSPD1P1	0.00270881	0.00837597	5	21882585	21884310
PIAS3	0.00540246	0.00841305	1	145848522	145859836
CXCL13	0.00636898	0.0084248	4	77511753	77611834
CDKN3	0.00376927	0.00846545	14	54396849	54420218
AACS	0.00414207	0.00849081	12	125065379	125143333
LGSN	0.00457361	0.00865488	6	63275951	63319977
PCAT6	0.00313638	0.00867115	1	202810954	202812156
NCAPG2	0.00455287	0.00867773	7	158631311	158704829
PLA2G12A	0.00401245	0.00871728	4	109709989	109730077
TTI1	0.00517994	0.00885193	20	37983007	38033468
MRPS17	0.00385436	0.00888281	7	55951819	55956501
UBFD1	0.00484725	0.00888372	16	23557362	23574389
CST2	0.00442959	0.00889273	20	23823769	23826731
RER1	0.00483759	0.00891152	1	2391775	2405444
KRT80	0.00318955	0.00893192	12	52168996	52192000
KRT10	0.00313576	0.00898387	17	40818117	40822595
RMI1	0.00502655	0.00911392	9	83980711	84004074
SMYD3	0.00479663	0.00915292	1	245749342	246507312
SDHAP3	0.00456562	0.00919001	5	1572222	1594620
F2RL1	0.00265811	0.00920735	5	76818933	76835315
POLR1C	0.00419566	0.00923731	6	43509702	43529585
RPA3	0.00417367	0.00924591	7	7636518	7718607
TMEM223	0.00464009	0.00925683	11	62771629	62792021
BUB1B	0.00488896	0.00927044	15	40161023	40221136
ZNF593	0.00601387	0.00927633	1	26169871	26172060
CYC1	0.00508287	0.00927934	8	144095027	144097525
COMP	0.00551689	0.00940454	19	18782773	18791314
NUP155	0.00572134	0.00946177	5	37288137	37371181
IQGAP3	0.00473032	0.00946492	1	156525405	156572604
CCNE1	0.00385406	0.00955111	19	29811898	29824308
SUB1	0.00509995	0.0098134	5	32531633	32604079
PGM3	0.00553644	0.00981992	6	83161150	83193936
PSMG3	0.0042332	0.00982496	7	1567330	1571005
NAT9	0.00507781	0.00982685	17	74770547	74776367
MAD2L1	0.00319572	0.00991862	4	120055608	120067074
THOC3	0.00440686	0.00997885	5	175917873	176034680
E2F8	0.00268136	0.00999443	11	19224063	19241620
PPIB	0.00557411	0.0101137	15	64155812	64163205
STAMBP	0.00582976	0.0101225	2	73828916	73873659
SIX1	0.00473888	0.010128	14	60643415	60658259
SNRNP200	0.00487766	0.0101539	2	96274336	96305515
MSTO2P	0.00538574	0.010156	1	155745829	155750137
DEPDC1B	0.00470854	0.0101603	5	60596912	60700190
MSTO1	0.00540287	0.0101864	1	155610205	155614967
IGF2BP3	0.00577753	0.0102223	7	23310209	23470467
KDELR1	0.00499963	0.0102926	19	48382570	48391553
PCP4	0.00557143	0.0103853	21	39867317	39929397
ZNF692	0.0046191	0.0103908	1	248850006	248859144
THY1	0.00485358	0.0104318	11	119417378	119424985
TDRKH	0.00532747	0.0104653	1	151770107	151791416
STIL	0.00432102	0.0106015	1	47250139	47314147
CDK5RAP3	0.0055671	0.0106559	17	47967810	47981774
LMNB1	0.00736819	0.0106642	5	126776623	126837020
SMARCC1	0.00619078	0.0107057	3	47585272	47782106
HS6ST2	0.00610097	0.0107289	23	132626016	132961395
ORC5	0.00525189	0.0107654	7	104126341	104208047
RNF43	0.00608734	0.0109272	17	58352500	58417595
SRPX2	0.005742	0.0109438	23	100644218	100671299
GRHL2	0.00585298	0.0109661	8	101492432	101669726
MIR6080	0.00407735	0.0110439	17	64780759	64780824
EMC1	0.0061545	0.0110859	1	19215664	19251552
FBXL20	0.00579533	0.011095	17	39252644	39402523
SEC13	0.00683913	0.0111246	3	10293131	10321178
TGFA	0.00535306	0.011231	2	70447280	70554193
FBXO32	0.00606732	0.0112697	8	123497889	123541206
LGALS3BP	0.00859756	0.0113502	17	78971238	78980109
SMIM22	0.00535161	0.0113591	16	4788397	4796491
NOMO1	0.00834252	0.0113619	16	14833681	14896160
ANKRD22	0.00537514	0.0113823	10	88822132	88851818
PROM2	0.00657415	0.0114409	2	95274453	95291308
NOMO2	0.00843625	0.0114658	16	18417325	18562211
ISCA2	0.00592173	0.0114786	14	74493720	74497106
HNRNPAB	0.00469623	0.0115416	5	178204507	178211180
NOMO3	0.00853092	0.0115767	16	16232495	16294814
HIST1H2BK	0.00758682	0.01172	6	27146418	27146798
MARVELD3	0.00393823	0.0117683	16	71626161	71642114
SPATS2L	0.00682684	0.0119275	2	200305881	200482263
C11orf24	0.00676895	0.0119398	11	68261335	68272001
KAT2A	0.00548332	0.0119451	17	42113108	42121358
DPY30	0.00701417	0.0119478	2	31867809	32039812
MED14	0.00414557	0.0119549	23	40648306	40735858
APEX2	0.00679935	0.0119725	23	55000357	55009057
SSR2	0.00613347	0.0119991	1	156009048	156020959
GJB2	0.00192041	0.0120903	13	20187470	20192898
DCPS	0.00661211	0.0121387	11	126303752	126345749
KCTD5	0.00646555	0.0121763	16	2682475	2709030
URGCP-MRPS24	0.00431959	0.0121931	7	43866558	43906589
MRPS24	0.00434133	0.012211	7	43866558	43869893
DPY19L1	0.00724605	0.0122582	7	34928876	35038271
SIX4	0.00745899	0.0123655	14	60709528	60724348
ACTL6A	0.00622696	0.0123732	3	179562880	179588408
LCN2	0.00481272	0.0124222	9	128149071	128153455
UBE2K	0.00834498	0.0124299	4	39698044	39782792
DNAJC10	0.00675054	0.0124386	2	182716041	182794464
FIGNL1	0.00457896	0.0125349	7	50444128	50542535
SLC5A6	0.0056271	0.0125825	2	27199587	27212958
PPATP1	0.00539605	0.012613	3	87051192	87052738
PLOD1	0.00759371	0.012646	1	11934205	11975538
MMP7	0.00647622	0.012762	11	102520508	102530753
MRTO4	0.00733452	0.0128589	1	19251539	19260128
MEMO1	0.00698715	0.0129647	2	31865060	32011230
TTC9C	0.00527937	0.0129807	11	62728069	62740293
MEMO1P1	0.00704128	0.0130487	21	36130489	36131376
PSMD12	0.00692285	0.0130683	17	67337916	67366627
PERP	0.00766013	0.0130683	6	138088505	138107511
EEF1G	0.00751602	0.0130935	11	62559601	62574086
OVOL2	0.00804776	0.0130954	20	17956979	18059188
ITPA	0.00662581	0.0134617	20	3208868	3223870
HSPE1P6	0.00556723	0.0134848	1	203903723	203904013
MANF	0.00691849	0.0135912	3	51385047	51389397
LRIF1	0.0075194	0.0136178	1	110947185	110964079
SMG5	0.00725242	0.013627	1	156249224	156282825
GSPT1	0.00486084	0.0136559	16	11868128	11916082
PAGR1	0.00782816	0.0136834	16	29808636	29821252
PAGR1	0.00782816	0.0136834	16	29815952	29820117
PAGR1	0.00782816	0.0136834	16	29812261	29820092
HSPE1P2	0.00576199	0.0138188	14	63601509	63601814
BTF3L4P2	0.00638804	0.0138996	2	159003975	159004320
CKAP2	0.00598768	0.0139281	13	52455429	52476628
PRDX2	0.00712876	0.0139319	19	12796820	12801859
PAXIP1	0.00803766	0.0139475	7	154943687	155003084
GOLGA5	0.00776089	0.0139694	14	92794231	92839963
SPATS2	0.00729069	0.014005	12	49366584	49527424
ERI2	0.00746765	0.014035	16	20780193	20900349
SUGCT	0.00798615	0.0140555	7	40134977	40860763
C14orf166	0.00613362	0.0141882	14	51989475	52010691
COPB1	0.00750979	0.014232	11	14443440	14500027
SFXN4	0.0069544	0.0143178	10	119140767	119165667
AP1G2	0.0106143	0.0144856	14	23559565	23568070
ANP32E	0.00811604	0.014593	1	150218417	150236156
PRSS22	0.0124236	0.0147734	16	2852727	2858170
PTK6	0.00751811	0.0148021	20	63528001	63537370
EIF4EBP1	0.00843181	0.014841	8	38030341	38060365
RINT1	0.00791662	0.0149322	7	105532085	105567677
CDK7	0.00784359	0.0149726	5	69234795	69277430
CST1	0.00797221	0.0150333	20	23747553	23751268
NPB	0.00810229	0.0150536	17	81900745	81902905
HPS3	0.00599822	0.015071	3	149129584	149173732
ANAPC11	0.00813084	0.015076	17	81890790	81900991
NT5E	0.00845619	0.0151749	6	85449584	85495791
DNAJC2	0.00894177	0.0152469	7	103312474	103344873
FAM173A	0.00652826	0.0152766	16	720581	722601
SLC2A1	0.00619647	0.0152952	1	42925375	42959173
WNT3	0.00646747	0.0154325	17	46762506	46833154
CLNS1A	0.0106725	0.0154706	11	77514936	77637805
CREB3L4	0.00665473	0.0154848	1	153967534	153974363
KIF22	0.00926747	0.0155489	16	29790719	29805385
NDC1	0.0065388	0.0155492	1	53765460	53838860
C1orf109	0.00862725	0.0156007	1	37681570	37692249
SCRN1	0.00892416	0.0157529	7	29920103	29990289
TMEM182	0.00962165	0.0157875	2	102736908	102843893
RHOD	0.00989613	0.0158214	11	67056818	67072013
CNOT11	0.00968655	0.0158964	2	101252802	101270316
MOSPD1	0.0096127	0.0159271	23	134887626	134915267
TFAP2C	0.00998486	0.0159492	20	56629302	56639283
SAPCD2	0.0100628	0.0160075	9	137062124	137070588
PCNA	0.00951623	0.0160168	20	5114953	5126626
CASC5	0.00956051	0.0160453	15	40594020	40664342
NCAPG	0.00868698	0.0161988	4	17810902	17844862
VKORC1	0.00938957	0.0162326	16	31090842	31095980
PTGES	0.00758333	0.0163051	9	129738331	129753047
SRP72P2	0.00942598	0.0163847	6	158237336	158242797
C5orf28	0.00997864	0.0165837	5	43444252	43483893
NFS1	0.0115735	0.0165867	20	35668055	35699359
CLCN7	0.00723542	0.0166188	16	1444934	1475580
TM9SF3	0.00814619	0.0166425	10	96518109	96587452
SNF8	0.010103	0.0167621	17	48929316	48945117
KDELR2	0.010538	0.0168068	7	6445953	6484242
SSR1	0.0107226	0.0168181	6	7268306	7347446
METTL21B	0.00983033	0.0170616	12	57771492	57782798
RAMP1	0.0129034	0.0172166	2	237858893	237912114
TRRAP	0.0104152	0.0173281	7	98877933	99013243
SLC25A39	0.00910131	0.0173665	17	44319625	44324870
FAM50A	0.00812696	0.0174095	23	154444126	154450654
NF1	0.0114103	0.0174762	17	31094927	31382116
STIP1	0.0114039	0.0174906	11	64185272	64204543
NAA40	0.00962031	0.0175502	11	63938959	63957328
BIRC5	0.0111392	0.0177022	17	78214186	78225636
SERBP1P1	0.0103949	0.0177228	23	68783472	68785066
SIPA1L3	0.0096632	0.0177461	19	37907228	38208372
WFDC2	0.0115635	0.0178522	20	45469706	45481532
LSM5	0.0143529	0.0179667	7	32485332	32495283
GTPBP10	0.00787566	0.0180288	7	90335223	90391455
SLC33A1	0.0100088	0.0181751	3	155821024	155854429
RAB22A	0.00965891	0.0182163	20	58309696	58367507
P2RY6	0.0091952	0.0183283	11	73264505	73298617
UHRF1	0.00979647	0.0183468	19	4903080	4962154
C1orf131	0.00793201	0.01847	1	231223763	231241187
RANBP1	0.0113133	0.0184723	22	20115938	20127357
PARS2	0.0108921	0.0185474	1	54756898	54764514
SSR3	0.0128131	0.0185526	3	156540140	156555184
BZW1	0.00826373	0.0186112	2	200810594	200827338
PAN2	0.0122844	0.0186148	12	56316223	56334053
MRPL19	0.0103951	0.0187648	2	75646783	75690851
APH1A	0.00937264	0.0187868	1	150265399	150269580
OSTC	0.00798857	0.0188412	4	108650584	108667820
ADAR	0.00987602	0.0189595	1	154582062	154627999
IGSF9	0.0120955	0.019134	1	159927039	159945604
MEA1	0.0124608	0.0191481	6	43012094	43013968
SEC24A	0.0109002	0.0192403	5	134648789	134727823
AGK	0.0105868	0.0192807	7	141551189	141655244
RAD51AP1	0.0106412	0.019513	12	4538798	4560048
USP39	0.0113546	0.0195853	2	85602856	85649282
C4orf48	0.0119507	0.0197222	4	2041993	2043970
CKS1BP7	0.0116614	0.0198252	8	80644939	80645173
NLN	0.0136692	0.0199085	5	65722196	65871725
GMPS	0.0111295	0.0199842	3	155870536	155944026
METTL13	0.0117926	0.0201213	1	171781664	171814023
NUF2	0.0140512	0.020125	1	163266576	163355764
GMPSP1	0.0112289	0.0201264	4	8174421	8174999
DTYMK	0.0123362	0.0201904	2	241675742	241686991
FAF2	0.00943257	0.0202761	5	176447628	176510074
RPS2P4	0.011396	0.0203543	14	104835997	104836852
DDX56	0.0112408	0.0206145	7	44565417	44575051
TOMM20P4	0.0124144	0.0206491	23	73223124	73223558
SLC25A17	0.0118275	0.0207605	22	40769630	40819399
BRI3BP	0.0110392	0.0208731	12	124993700	125031231
FA2H	0.00805201	0.0208797	16	74712955	74774831
TLCD1	0.0137853	0.0208992	17	28724348	28727935
YTHDF1	0.0133909	0.0210689	20	63195429	63216234
EHMT2	0.011468	0.0212698	6	31879759	31897687
COX20	0.0130914	0.0213427	1	244835322	244845057
CENPK	0.0138267	0.0213494	5	65517766	65563171
COX20P1	0.0131277	0.0213713	10	68632371	68632727
RABIF	0.0101961	0.0214096	1	202878957	202889135
S100A2	0.012126	0.0214157	1	153561108	153567890
EPHB2	0.011222	0.0214381	1	22710839	22921500
GALNT2	0.0127964	0.0214749	1	230057990	230282124
MCCC2	0.0126421	0.0214782	5	71587288	71658704
TMEM208	0.011285	0.0215567	16	67227103	67229278
KNOP1	0.0111774	0.021623	16	19701934	19718235
MTFP1	0.0123511	0.0217622	22	30425530	30429053
PGM2L1	0.0124821	0.0218092	11	74330318	74398473
HNRNPCL2	0.0138635	0.021814	1	13115496	13116854
MPZL1	0.00893362	0.0219744	1	167721192	167791919
HNRNPCL1	0.0139652	0.0219836	1	12847377	12947578
MIR6834	0.0113597	0.022066	6	33290245	33290325
BCKDK	0.0163783	0.0220674	16	31106107	31112791
PVRL4	0.0122413	0.02211	1	161070995	161089599
PFDN6	0.0114064	0.0221461	6	33289302	33298401
PPAPDC1B	0.0139019	0.0221705	8	38263130	38269243
SPATA20	0.0132129	0.0221969	17	50543058	50555852
TFAM	0.0126289	0.022218	10	58385022	58399221
SEMA4B	0.0131718	0.0222275	15	90160604	90229679
SRPRB	0.0113351	0.0222413	3	133784033	133825772
MRPS23	0.0139013	0.0222956	17	57834781	57850056
RPAP3	0.0122341	0.0223103	12	47661249	47706061
PABPC1L	0.0148119	0.0224388	20	44910062	44959035
LYPLA2P1	0.0198948	0.0224566	6	33365548	33366243
CST4	0.012407	0.0225068	20	23685640	23689040
AMPD3	0.014501	0.0226335	11	10308313	10507579
SLC37A4	0.0121942	0.0227826	11	119024114	119030906
SLC39A11	0.0165482	0.0228166	17	72645949	73092712
GLRX3	0.0140826	0.0229046	10	130136399	130184521
MPG	0.0137924	0.0230049	16	77007	85853
SBK1	0.0157923	0.0230663	16	28292519	28323849
PLEKHA8	0.0150136	0.0231515	7	30027404	30130483
TMEM132A	0.015626	0.0232527	11	60924463	60937159
HNF4G	0.0142545	0.0232749	8	75407914	75566843
CLPTM1L	0.0149328	0.0235005	5	1317744	1345099
LAMTOR2	0.0146966	0.0235067	1	156054752	156058510
BRIP1	0.0152792	0.0236378	17	61681266	61863521
NELFA	0.0139867	0.0237094	4	1982714	2041903
MORC2	0.0181119	0.0237655	22	30925130	30968298
RBM28	0.0154835	0.023992	7	128297685	128343908
CISD1	0.0155687	0.0241662	10	58269058	58289586
PPP1CA	0.0156894	0.0241797	11	67398183	67421183
NPM1P6	0.013726	0.0242541	8	61202350	61203220
BYSL	0.0135159	0.0242898	6	41921188	41933046
CXCL14	0.0143556	0.0243872	5	135570679	135579279
FAM220A	0.0144294	0.0243929	7	6329409	6348981
POLR2J3	0.0122745	0.0244398	7	102537918	102572656
POLR2J2	0.012344	0.0245348	7	102665368	102671629
POLR2J2	0.012344	0.0245348	7	102637049	102671641
PGK1	0.0146123	0.0245828	23	78065188	78129296
PAM16	0.0157695	0.0245941	16	4331549	4355607
MPC2	0.0154269	0.0246092	1	167916729	167937040
SOX12	0.0149634	0.0246257	20	325401	330224
CORO7-PAM16	0.0158176	0.0246607	16	4340251	4420494
CPSF6	0.0139872	0.0247529	12	69239537	69274358
TFAP2A	0.0141242	0.0247754	6	10393186	10419659
AURKAIP1	0.0124416	0.0250309	1	1373730	1375495
SMC6	0.0157803	0.0251226	2	17663812	17800242
LRRC42	0.0169872	0.025156	1	53946077	53968168
ZNF107	0.0122127	0.0252107	7	64666083	64711582
FRMD5	0.0171052	0.0252966	15	43870761	44195252
EPN3	0.0170516	0.0254554	17	50532543	50543750
SMG1P5	0.0159858	0.0256679	16	30267553	30335374
SNTA1	0.014887	0.0256874	20	33407955	33443892
CRELD2	0.0142077	0.0257042	22	49918167	49927540
OXLD1	0.013886	0.0257064	17	81665036	81666635
CEP250	0.0143865	0.0258949	20	35455164	35519280
CHTOP	0.0120845	0.0260265	1	153633982	153646306
TRIM2	0.0186958	0.0261202	4	153152342	153339320
RAB25	0.0133972	0.0261566	1	156061160	156070514
COA6	0.0143154	0.0263116	1	234373456	234384049
DDX41	0.0175271	0.0263615	5	177511577	177517469
LRRC8D	0.0191439	0.0263952	1	89821014	89936611
CKMT1A	0.0170545	0.026421	15	43692886	43699222
KCTD13	0.014063	0.02644	16	29905012	29927035
CKMT1B	0.0171486	0.0265301	15	43593054	43604901
RIT1	0.0153963	0.0265394	1	155897808	155911404
SLC35F5	0.0166333	0.0266844	2	113705011	113756823
HUS1	0.0200949	0.0266977	7	47695730	47979581
PSMD11	0.0139736	0.0268344	17	32444261	32483318
SLC6A10P	0.0169274	0.0270569	16	32877469	32885501
OXA1L	0.016173	0.0271102	14	22766522	22773041
GSDMB	0.0151388	0.0273349	17	39904595	39919854
SLC16A3	0.0178333	0.0275187	17	82228397	82261129
MEX3A	0.0156267	0.0275375	1	156072013	156081998
CHAF1B	0.0159525	0.0276598	21	36385378	36419015
LYPLA1	0.0168816	0.0279349	8	54046367	54102017
GDF15	0.022432	0.0279877	19	18374731	18389176
CCNDBP1	0.01707	0.0279955	15	43185118	43197176
ADRM1	0.0169845	0.0280039	20	62302093	62308862
PTPRF	0.0209339	0.0280226	1	43525187	43623666
TMEM62	0.0171265	0.0280663	15	43123279	43185146
PDCD2L	0.0185741	0.0281277	19	34404384	34426168
PTCD1	0.0148899	0.0281419	7	99416739	99466163
DLG3	0.016167	0.0281707	23	70444861	70505490
SRP54	0.0152495	0.0282085	14	34981957	35029567
HSPE1	0.0132322	0.028519	2	197499994	197503457
GEMIN7	0.0147356	0.0285225	19	45079195	45091524
ARMC10	0.0187039	0.0286505	7	103074881	103099764
ARMC10P1	0.0187473	0.0287081	3	94506766	94507620
OVOL1	0.0201216	0.0287498	11	65787022	65797219
HM13	0.0178033	0.0288545	20	31514428	31577923
CLK2	0.0140558	0.0290086	1	155262868	155278491
TBC1D7	0.0163958	0.0290252	6	13266542	13328583
RNASEH2A	0.0188082	0.0290499	19	12806580	12813638
C5orf34	0.0183587	0.0290554	5	43486701	43515145
STK32A	0.0221865	0.029167	5	147234963	147387852
PPIL1	0.0195366	0.0291675	6	36854827	36875024
TIMM17B	0.0146826	0.0294203	23	48893447	48898143
TMEM263	0.0194039	0.0295299	12	106955719	106978778
NUDT1	0.0154627	0.0295351	7	2242222	2251146
AOC1	0.0186025	0.0296166	7	150824627	150861504
UNC5CL	0.0227808	0.0297265	6	41026911	41039217
METTL1	0.015279	0.0298337	12	57768471	57772793
DNAJC12	0.0141151	0.0298509	10	67796665	67838166
DBF4	0.0162005	0.029974	7	87876216	87909541
FAF1	0.0185916	0.0301986	1	50437028	50960263
GSS	0.0137974	0.0305334	20	34928430	34955817
PLA2G4A	0.0189975	0.0308113	1	186828953	186988981
SPR	0.0183413	0.030849	2	72887360	72892158
ZNF138	0.0165907	0.0308968	7	64794388	64833681
TM9SF4	0.0176716	0.0309401	20	32109506	32167258
ACOX1	0.0237134	0.0309841	17	75941507	75979363
HLTF	0.0189728	0.03109	3	149030127	149086554
CLDN12	0.0181575	0.0311811	7	90383721	90513402
POLR3K	0.0204861	0.0311817	16	46407	53628
HGS	0.0175399	0.0314328	17	81683326	81703138
PPP1R35	0.0219081	0.0316124	7	100435282	100436565
CPSF3	0.0176713	0.0316722	2	9423568	9473101
YDJC	0.020028	0.0317219	22	21628089	21630064
ERGIC2	0.0188968	0.0317793	12	29337352	29381189
SIGMAR1	0.0196251	0.0319316	9	34634722	34637809
DNAJC9	0.0141501	0.0319515	10	73183362	73248862
IDH1	0.0146156	0.0321267	2	208236227	208266074
PSMC4	0.0163228	0.0321586	19	39971005	39981441
SMG8	0.022902	0.0321711	17	59209400	59215247
COG2	0.0190667	0.032314	1	230642489	230693982
PMS2P11	0.0200834	0.0324692	7	77011551	77015853
TMEM69	0.0214415	0.0326568	1	45687214	45694443
CCDC64	0.0244039	0.0326648	12	119989869	120094494
PMS2P9	0.0202838	0.0327151	7	77039944	77043776
MIR21	0.0134243	0.0331681	17	59841266	59841337
S100P	0.0200133	0.0333043	4	6693069	6697170
MRPL36	0.0236782	0.0334198	5	1798386	1801366
HARS2	0.0206446	0.0334945	5	140691426	140699291
MRPL30	0.0210258	0.0335662	2	99181079	99197626
TMED2	0.0215266	0.0336245	12	123584531	123598577
SKIV2L	0.0268472	0.0337646	6	31959080	31969755
TLK1	0.0202437	0.0337703	2	170990823	171231314
DEPDC1	0.0246782	0.0337971	1	68474152	68497221
NCAPD3	0.0232672	0.0339652	11	134150119	134225454
YY1	0.0240812	0.034272	14	100238298	100282792
MYO19	0.0259748	0.034418	17	36495633	36543435
MKLN1	0.0212106	0.0346304	7	131110096	131496636
MROH6	0.0231813	0.0347234	8	143566187	143572971
OST4	0.0268349	0.0348554	2	27070472	27071773
CDCA4	0.0190571	0.0350689	14	105009573	105021148
TRPT1	0.0235854	0.0353306	11	64223799	64226254
STAP2	0.0156348	0.0353748	19	4324043	4342786
XPOT	0.0156321	0.0353793	12	64404350	64451127
METTL7B	0.0268034	0.0356368	12	55681546	55684611
PSME3	0.0244643	0.0362491	17	42824385	42843758
OXSM	0.0222169	0.0362728	3	25782917	25794534
KIF4A	0.0256633	0.0364455	23	70290090	70420832
MIR939	0.0279806	0.0365964	8	144394149	144394230
CPSF1	0.0281725	0.036761	8	144393229	144409349
RBBP4	0.0201697	0.0371528	1	32651142	32686211
RBBP4P1	0.0202253	0.0372087	5	14797125	14798400
MTHFD2	0.0169683	0.0372928	2	74198562	74217565
SDCCAG3	0.0234389	0.0374025	9	136401922	136410609
SHCBP1	0.0250767	0.0374374	16	46580554	46621626
LYPLA2P2	0.0297636	0.0374429	19	7879445	7880120
WDFY3	0.0197348	0.0374862	4	84669610	84966391
NDUFS1	0.0249206	0.0375927	2	206114817	206159603
C1orf112	0.0249298	0.0376344	1	169662007	169854080
RPS2P28	0.0254654	0.0385887	6	43363479	43364219
MFAP2	0.0250543	0.0386759	1	16974502	16980835
ZBTB41	0.0284825	0.0387201	1	197153680	197200542
TMEM92	0.0308717	0.0387911	17	50271406	50281485
GANAB	0.0239077	0.038833	11	62624826	62646726
ERBB3	0.0302775	0.03894	12	56079857	56103505
ABCF2	0.0268604	0.0390339	7	151207837	151227230
PHB	0.0297912	0.0391221	17	49404049	49414905
MDH2	0.0257029	0.039223	7	76048051	76067508
DHFR	0.0225106	0.0392315	5	80626228	80654983
RPS2P55	0.0261583	0.039411	23	40934982	40935864
ECE2	0.0271108	0.0396602	3	184249650	184293031
XDH	0.00716685	0.0397307	2	31334321	31414715
CDC34	0.0256333	0.0398354	19	531712	542092
CNIH4	0.0226157	0.039996	1	224356850	224379459
LRPPRC	0.0258323	0.039998	2	43886508	43996005
CDCA5	0.0328672	0.0400823	11	65066300	65084164
CRLF1	0.0272018	0.0401191	19	18572220	18607741
EARS2	0.0264575	0.0401419	16	23522014	23557731
MRPL42	0.0161093	0.0405326	12	93467488	93516213
DDX39A	0.0250045	0.0405952	19	14408819	14419383
KIF11	0.0256147	0.0407089	10	92593286	92655395
PTGFRN	0.0254994	0.0407788	1	116910057	116990358
CABLES2	0.0265914	0.0408258	20	62388632	62407285
HIST1H2BF	0.0224407	0.0411606	6	26199559	26199939
PNPT1	0.0285381	0.041163	2	55634265	55693910
HEATR1	0.0274645	0.0412918	1	236549005	236604504
RRS1	0.0258253	0.0412924	8	66429028	66430733
ILF3	0.0370223	0.0415312	19	10654261	10692417
LAGE3P1	0.0264697	0.0416966	9	33019682	33020165
KLHL12	0.0327565	0.041726	1	202891100	202928636
TMED10	0.0159766	0.0418531	14	75131470	75176631
HYLS1	0.0305245	0.0419619	11	125883614	125900648
KIF14	0.0231349	0.0420085	1	200551497	200620734
TIMM9	0.021548	0.0421239	14	58408494	58427614
ARHGEF19	0.0227944	0.0424992	1	16197854	16212609
HS3ST1	0.0279058	0.0425122	4	11393150	11429765
SERBP1P5	0.0273628	0.0426383	4	78180866	78182046
HILPDA	0.0208358	0.0426991	7	128455849	128458418
PRELID2	0.0331763	0.0427374	5	145471799	145835369
TMEM184A	0.0288065	0.0429867	7	1542235	1560821
CLDN7	0.0245276	0.0430949	17	7259903	7263983
HOOK1	0.00842053	0.0431714	1	59814786	59876378
H2BFS	0.0325219	0.0435076	21	43565189	43565648
PAAF1	0.029088	0.0436864	11	73876699	73931124
RFC2	0.029464	0.0441527	7	74231499	74254458
QPCT	0.0302222	0.0441872	2	37344574	37373322
ERBB2	0.0285073	0.0442923	17	39687914	39730426
LINC00467	0.0370744	0.04444	1	211382803	211435333
GALNT1	0.0300178	0.0444738	18	35581117	35711834
DUS4L	0.0262996	0.0445351	7	107563484	107578464
PTGES3L-AARSD1	0.0278839	0.0445754	17	42950526	42980528
PRC1	0.0377643	0.0446329	15	90966038	90995629
CEMIP	0.0258913	0.0446616	15	80779343	80951776
AARSD1	0.0279656	0.0446682	17	42950526	42964498
PLXNA3	0.0329661	0.0446748	23	154458281	154477779
DOPEY2	0.0257316	0.0450489	21	36156782	36294274
GGCX	0.0317966	0.0451144	2	85544723	85561547
CKAP5	0.0259946	0.0451631	11	46743048	46846308
ETV4	0.02198	0.0453029	17	43527844	43579620
MPLKIP	0.0297829	0.0453591	7	40126023	40134659
SNRPD3	0.0292656	0.0455416	22	24555503	24609980
ZDHHC4	0.0261494	0.045574	7	6577434	6589374
CACYBPP2	0.0370347	0.0456371	2	183607442	183608119
NEK6	0.0201195	0.045675	9	124257606	124353307
FANCD2	0.0335987	0.0460034	3	10026414	10101930
EIF3C	0.0309719	0.0460188	16	28688558	28735730
ACAD8	0.0285204	0.0461312	11	134253495	134265855
RAD50	0.0304418	0.04617	5	132556019	132646344
KCNK5	0.0221052	0.0461985	6	39188973	39229450
EIF3CL	0.0311319	0.0462191	16	28379579	28403879
PMS2	0.0292491	0.0464024	7	5973239	6009125
ZSCAN2	0.0345547	0.0464046	15	84600986	84627796
MRPS14	0.031185	0.0465352	1	175010789	175023425
REEP6	0.0355635	0.04676	19	1490747	1497927
PLEK2	0.0287744	0.0469726	14	67386983	67412200
DCUN1D5	0.0313902	0.0469933	11	103062076	103092215
MZT2B	0.0292664	0.0470425	2	130181737	130190729
INTS7	0.0255045	0.0470722	1	211940399	212035542
KIF2C	0.0373473	0.0470965	1	44739818	44767767
NUP210	0.0366851	0.0471105	3	13316235	13420309
METTL2A	0.0358028	0.0471456	17	62423867	62450822
MAGED4	0.0318035	0.0473554	23	52184823	52192268
B4GALT7	0.0341389	0.0474423	5	177600100	177610347
RPP40	0.033164	0.0474435	6	4994732	5004063
MAGED4B	0.031904	0.0474916	23	52061827	52069248
METTL2B	0.0362657	0.0475163	7	128476729	128506602
CCDC167	0.0385526	0.0475518	6	37482920	37499922
COPA	0.0244458	0.0479908	1	160289273	160343400
WFDC3	0.0347588	0.0482514	20	45747944	45791932
SPICE1	0.0312792	0.048522	3	113442718	113515187
HNRNPC	0.0201728	0.0486217	14	21209136	21269494
NXF1	0.0279451	0.0486331	11	62792123	62806302
MAZ	0.0338505	0.0487697	16	29806106	29811164
NPM1P50	0.0340749	0.0489782	11	75079265	75080131
ADSS	0.0352381	0.0492863	1	244408494	244452134
NDUFB11	0.0415927	0.049356	23	47142216	47145504
MRE11A	0.0286674	0.0494686	11	94415578	94493908
SLC1A5	0.0312164	0.0498384	19	46774883	46788594
HNRNPCP2	0.0210122	0.0499747	2	189923336	189924216
CCDC127	0.0347317	0.0500128	5	196871	218215
NPM1P39	0.0350268	0.0500384	1	27206930	27207796
RNF181	0.0330398	0.0500742	2	85595725	85597613
CEP41	0.0370108	0.0501821	7	130393771	130442433
GSKIP	0.0330561	0.050193	14	96363452	96387288
SRD5A3	0.0330721	0.0501988	4	55346109	55373096
FAM60A	0.0358739	0.0502818	12	31280584	31327058
PHF19	0.0399972	0.0505766	9	120855652	120894896
FAM195A	0.0405809	0.0506143	16	636817	648474
ZNHIT3	0.0330983	0.0506874	17	36486629	36499310
FTSJ2	0.0422761	0.0508054	7	2234231	2242198
STRBP	0.0410246	0.050852	9	123109500	123268576
SLC9A7	0.02324	0.0511925	23	46599252	46759172
MND1	0.0432953	0.0513928	4	153344649	153415118
TMED4	0.0431557	0.0515223	7	44577894	44582287
STAU2	0.0364888	0.0521014	8	73420369	73747708
RNF113A	0.0359271	0.0521328	23	119870475	119871827
NDUFAB1	0.0279807	0.0521446	16	23581002	23596356
C11orf80	0.0335808	0.0521815	11	66744451	66843328
MGME1	0.037138	0.0523242	20	17968913	17991122
ALG1	0.0147642	0.0524311	16	5033960	5087379
MGAT4B	0.0352741	0.0530447	5	179797597	179806952
HSPE1P4	0.0244465	0.0531879	12	101873316	101873623
CANX	0.0407401	0.0536269	5	179678628	179730925
FER1L4	0.0365238	0.0536482	20	35558737	35607562
FUT6	0.029106	0.0537644	19	5830610	5839731
CYB561	0.035191	0.0541271	17	63432304	63446378
KIAA1143	0.0388019	0.0548488	3	44737661	44761662
NLE1	0.0358525	0.054986	17	35128753	35142315
FARSB	0.0437581	0.0550059	2	222570536	222656337
TTYH3	0.0368838	0.0550213	7	2631951	2664802
ZNF92	0.0420513	0.055159	7	65373799	65401135
LRRC15	0.036926	0.0552948	3	194355247	194369743
ANAPC1	0.0352084	0.0553664	2	111766271	111884690
PIGC	0.0363255	0.0554331	1	172370189	172444086
PIK3R2	0.0230694	0.0556093	19	18153118	18170540
PIK3R2	0.0230694	0.0556093	19	18153158	18178117
ATP5J2	0.0365729	0.0558032	7	99448475	99466331
NOL11	0.0430576	0.0560811	17	67717833	67744531
CIT	0.0418374	0.0561164	12	119685790	119877291
ATP13A2	0.037365	0.0562107	1	16985958	17011928
NUTF2P2	0.0358446	0.0562128	14	35819837	35820220
ITCH	0.0465927	0.0564164	20	34363235	34511393
PABPC3	0.0344064	0.0565171	13	25095868	25099254
CYP24A1	0.0397153	0.0565361	20	54153449	54173973
TXNDC5	0.0411128	0.056563	6	7881517	7910814
BLOC1S5-TXNDC5	0.0412311	0.0566781	6	7881250	8064364
NUTF2	0.0362253	0.0567241	16	67846732	67872567
CHAF1A	0.0431033	0.056842	19	4402662	4445018
MIR7705	0.0472507	0.0568684	8	100702968	100703024
C12orf45	0.0395303	0.0570569	12	104986310	105049737
METTL23	0.048819	0.0571216	17	76726830	76733936
ZFP64	0.0469247	0.0572224	20	52051663	52204308
TXN	0.0372542	0.0576996	9	110243811	110256640
NIT2	0.0394863	0.0580492	3	100334701	100361635
MBOAT7	0.0440451	0.0581072	19	54173412	54189882
SKAP2	0.0510215	0.0581686	7	26667062	26995239
IL4I1	0.0432243	0.0581779	19	49889654	49929539
DDX12P	0.0501398	0.0584717	12	9418673	9448229
HMGN1	0.05109	0.0584764	21	39342315	39349647
TMEM258	0.0463568	0.0586545	11	61768501	61792802
NOP2	0.0350968	0.0586651	12	6556863	6568691
HMGN1P36	0.0516037	0.0587471	2	97827248	97827545
MFI2	0.0401896	0.0588778	3	196988621	197029816
UCHL3	0.0416051	0.0589597	13	75549480	75606020
HMGN1P37	0.051776	0.058977	23	154817099	154817401
GPR37	0.0398466	0.0590661	7	124745997	124765627
KRTCAP3	0.0437754	0.0592052	2	27442366	27446481
C16orf87	0.0429501	0.0592117	16	46796607	46831411
STX6	0.0404414	0.0593811	1	180972712	181023121
PRSS16	0.04206	0.0594023	6	27247701	27256624
ATAD3B	0.0424043	0.0597349	1	1471769	1497848
PMS2P5	0.0470728	0.0598916	7	74894116	74897835
MTCH2	0.0312725	0.0599268	11	47617315	47642623
CCDC34	0.0505868	0.0601084	11	27330827	27363868
CKS2	0.0373464	0.0601749	9	89311198	89316703
BCL2L12	0.0490121	0.0602121	19	49665142	49673916
RPL36A	0.0447381	0.0606656	23	101390824	101396154
DDX27	0.0356918	0.0606801	20	49219295	49244077
RANGAP1	0.0452539	0.0608182	22	41245611	41286251
RPL36A-HNRNPH2	0.0449308	0.0608728	23	101391011	101412297
PLIN3	0.0371862	0.0608818	19	4838341	4867768
BCL9	0.0493312	0.0609075	1	147541412	147626216
AMZ2	0.0451444	0.0610903	17	68247574	68257164
NPEPPS	0.0391523	0.0615933	17	47522942	47623276
PIPSL	0.0267017	0.0616294	10	93958191	93961540
ATAD3A	0.0466435	0.061704	1	1512151	1534687
NIFK	0.0419214	0.0617235	2	121726945	121736923
RBCK1	0.0368785	0.0618262	20	407498	430966
TMEM214	0.0477171	0.0619987	2	27032910	27041695
XPO5	0.0457316	0.0622513	6	43522330	43576075
ZC3H8	0.0486619	0.0622813	2	112211525	112255136
C1orf53	0.0436853	0.0623542	1	197902647	197907367
SDHA	0.0351822	0.0625091	5	218241	256700
TTF2	0.0404663	0.0625872	1	117060303	117107453
FKBP11	0.0316295	0.0626284	12	48921518	48926474
MXRA5	0.0436938	0.0626492	23	3308565	3346641
ERCC6L	0.0484524	0.0626522	23	72204657	72239047
TADA1	0.0480196	0.0627745	1	166856510	166876327
THNSL1	0.0543683	0.0631983	10	25016658	25026664
ERH	0.0426727	0.0632104	14	69380123	69398627
RAE1	0.0401611	0.0633944	20	57351010	57379211
HNRNPCP3	0.0448588	0.0634599	15	79236332	79237206
TCEB1P2	0.0516617	0.0635827	15	41557027	41557435
IFRD2	0.052075	0.0636684	3	50287732	50292918
CBX4	0.0419528	0.0636704	17	79833156	79839429
GRTP1	0.0450981	0.0638918	13	113324164	113364148
ASCC3	0.0358678	0.0639121	6	100508194	100881372
TMEM134	0.0457161	0.0639812	11	67461710	67469272
DCAF13	0.0537526	0.0645922	8	103414714	103443453
WISP1	0.0500703	0.064648	8	133191039	133230344
CEP85	0.0531432	0.0650233	1	26234153	26279038
CENPN	0.0397968	0.0656455	16	81006498	81033114
FAM222B	0.0483949	0.0657593	17	28755978	28855232
FANCF	0.0480537	0.0658531	11	22622519	22626787
VPS25	0.0496457	0.0659576	17	42773436	42779599
GAR1	0.0461488	0.0659918	4	109815510	109824740
BCR	0.0408894	0.0660056	22	23179704	23318037
NHS	0.0560757	0.0662219	23	17375420	17735994
SETDB1	0.0481266	0.0665511	1	150926263	150964744
ZNF280B	0.0481645	0.0665668	22	22484421	22509154
PTGES2	0.0463975	0.0666348	9	128120693	128128462
ACOT13	0.0403894	0.0666448	6	24667035	24705065
ANO9	0.048092	0.0666653	11	417933	442011
BCAS4	0.0584465	0.0667543	20	50794894	50882676
TMEM159	0.0441762	0.066779	16	21158377	21180616
PSMB3	0.0575657	0.0668784	17	38752736	38764231
ABCE1	0.0422549	0.0671592	4	145097932	145129179
CISD2	0.0598118	0.0674063	4	102868978	102889242
PDK1	0.0478558	0.0674693	2	172555373	172608669
SRI	0.0414574	0.0675948	7	88205118	88226993
PKMYT1	0.0646543	0.0677343	16	2968024	2980539
RRM1	0.044183	0.0677904	11	4094707	4138876
MRPS12	0.0600308	0.0678527	19	38930548	38933162
TOMM40	0.0388501	0.0680238	19	44890569	44903689
TOR3A	0.0455849	0.0680494	1	179081377	179098023
TMEM99	0.0600544	0.0681957	17	40819106	40836274
SLCO5A1	0.061684	0.0687804	8	69667047	69835064
POSTN	0.0400997	0.0690094	13	37562583	37598844
GMCL1	0.0455696	0.0691479	2	69829642	69881396
C17orf75	0.0489467	0.0694068	17	32324565	32350023
SBF1	0.0469606	0.0694277	22	50445000	50475024
FOXA3	0.049625	0.0694704	19	45863989	45873797
TGDS	0.0500097	0.0701222	13	94574051	94596257
MLEC	0.0411121	0.0701466	12	120686869	120701864
PFAS	0.0513029	0.0701854	17	8247618	8270491
PAK6	0.052678	0.0702576	15	40238759	40277487
TMTC4	0.0526116	0.0703209	13	100603927	100675093
DHFRP1	0.0516464	0.0703749	18	26170726	26171284
PSAT1	0.0184846	0.0705861	9	78297143	78330093
ZNF212	0.0528041	0.0706657	7	149239651	149255609
HNRNPA3P4	0.0501051	0.0708168	6	48149203	48150005
PMEPA1	0.0581827	0.0712555	20	57648392	57711536
ENAH	0.0498153	0.0713941	1	225486835	225653142
FKBPL	0.0555004	0.0715118	6	32128707	32130291
SLFN13	0.0618481	0.0715124	17	35435096	35448837
FAAH2	0.0627011	0.0717082	23	57286706	57489196
SMG1P3	0.0588517	0.0718631	16	21446683	21520444
MRPL28	0.0523493	0.072217	16	367384	370527
CNP	0.0344982	0.0722548	17	41966741	41977731
VDAC1P2	0.0583342	0.0725846	23	49632500	49633349
TOMM70A	0.0498376	0.0728366	3	100363431	100401398
NUP205	0.047657	0.0728807	7	135557919	135648757
OSBPL3	0.0508584	0.07301	7	24796539	24981634
RTKN	0.0560547	0.0731452	2	74425836	74442422
RPL39L	0.056251	0.0732241	3	187120948	187180908
NFE2L3	0.0496385	0.0733065	7	26152240	26187125
CENPM	0.0481959	0.0733617	22	41938721	41947164
PRR5-ARHGAP8	0.0424554	0.0735469	22	44702233	44862784
MFN1	0.0484777	0.0737672	3	179347692	179394931
RPS2	0.0470064	0.0737815	16	1962052	1964860
ARHGAP8	0.0426851	0.0738854	22	44752558	44862788
AZIN2	0.052915	0.0739608	1	33081104	33120530
SNORA64	0.0472056	0.0740232	16	1962973	1963106
SNRPD2	0.0356708	0.0740408	19	45687454	45692569
ZWILCH	0.0540114	0.0740924	15	66504959	66550128
PLK1	0.0525314	0.0742081	16	23677656	23690367
RCC2	0.064253	0.074324	1	17406760	17439724
CPD	0.0513406	0.0743473	17	30378905	30469989
AKR7A3	0.0452072	0.0744448	1	19282558	19289250
HSH2D	0.0594891	0.0744637	19	16134028	16158575
RPS2P5	0.047606	0.0745461	12	118246084	118246962
RPS2P46	0.0478072	0.07482	17	19445970	19446852
ORC4	0.0453113	0.075026	2	147930397	148021604
SRP68	0.0543421	0.0751254	17	76038775	76072653
HGH1	0.0571256	0.0751476	8	144137769	144140843
FTSJ1	0.0452768	0.0752696	23	48476021	48486364
NASP	0.0511273	0.0752947	1	45583846	45618904
TIAL1	0.0484367	0.0753123	10	119571802	119597029
TIGD2	0.0679033	0.075438	4	89111500	89114899
CDCA2	0.0648555	0.0754712	8	25458997	25507920
SNRPGP15	0.0303154	0.0755946	19	14489388	14489609
SNRPG	0.0305098	0.0757042	2	70281362	70293771
PMS2CL	0.0493968	0.076319	7	6710128	6753862
SUV39H2	0.0689882	0.076406	10	14878820	14904315
PRPF4	0.0542759	0.0764256	9	113275343	113292905
BANF1P3	0.0493899	0.0767259	2	230725143	230725403
RPE	0.0463231	0.0767771	2	210002565	210022259
C6orf89	0.0574895	0.0768296	6	36871870	36928964
BANF1	0.0496418	0.0770264	11	66002079	66004149
MIR6812	0.0538753	0.0771454	20	45425510	45425573
FAM69A	0.059065	0.0772898	1	92832737	92961522
PIGT	0.0540226	0.0773022	20	45416077	45426244
TRUB2	0.0591674	0.0773195	9	128305161	128322742
SMIM15	0.0681617	0.0773606	5	61157709	61162474
APRT	0.0491128	0.0777226	16	88809339	88811944
PFDN4	0.0497639	0.078179	20	54207847	54228052
GNPNAT1	0.0682064	0.0782517	14	52775194	52791668
EME1	0.0677313	0.0783922	17	50373220	50381483
CAPZA2	0.0719752	0.0784572	7	116811070	116922049
CDCP1	0.0655505	0.0785109	3	45082278	45146422
C1orf122	0.071566	0.0785224	1	37806979	37809454
KLK3	0.0703393	0.0785779	19	50854915	50860764
RFWD3	0.0622238	0.0786548	16	74621394	74666881
TRIM11	0.0631693	0.079009	1	228393673	228406840
GOT1	0.0478039	0.0790489	10	99396870	99430624
UGDH	0.0601409	0.0790835	4	39498755	39528311
YWHAZ	0.0649715	0.0791041	8	100916525	100953388
PDIA3	0.0383765	0.0791123	15	43746392	43773279
ZDHHC18	0.0562777	0.0793136	1	26826710	26857602
WDR45B	0.0690675	0.0794989	17	82614562	82648553
HNRNPA3	0.0604378	0.0796079	2	177212563	177223958
KCNQ3	0.0534259	0.0796879	8	132120859	132480953
RBM12B	0.0565786	0.0796969	8	93729356	93741017
HNRNPA3P10	0.0608046	0.0798599	12	51712469	51713606
C1orf74	0.0705974	0.0800059	1	209779208	209784559
SDC1	0.0444226	0.080045	2	20200797	20225433
HNRNPA3P3	0.0611732	0.0801756	23	140032344	140033480
MAP3K13	0.062517	0.0802647	3	185282941	185489097
USP18	0.0508325	0.0803909	22	18149899	18177397
THUMPD3	0.0585264	0.0804673	3	9362842	9386791
ARL6IP1	0.0591056	0.0805008	16	18791667	18801678
MRPL27	0.0655022	0.0805878	17	50367857	50373214
EXOSC1	0.0633354	0.0807564	10	97436142	97446017
UQCC3	0.0652591	0.0807683	11	62670273	62673687
ARFIP2	0.0527056	0.0808253	11	6474683	6481479
C17orf62	0.0492747	0.080924	17	82442589	82450829
ROMO1	0.059792	0.0814015	20	35699272	35700984
QPRT	0.0538625	0.0814336	16	29679008	29698699
ZCRB1	0.059637	0.0814419	12	42312078	42326118
S100A11P1	0.0661271	0.0817063	7	103262000	103262311
DLGAP5	0.0723054	0.0821976	14	55148112	55191678
LSM2	0.0600343	0.0823904	6	31797396	31806984
RRBP1	0.0597126	0.0823938	20	17613678	17682295
P4HA3	0.0659084	0.0828721	11	74235801	74311657
CDT1	0.0620979	0.0829777	16	88803213	88809258
DLEU1	0.0603579	0.083113	13	50082171	50723236
TOMM6	0.0648244	0.0831841	6	41787662	41789898
IRF3	0.0572306	0.0832721	19	49659569	49665875
PRICKLE4	0.0649859	0.0833132	6	41780349	41790141
EPHA1	0.05774	0.0835081	7	143390289	143408892
DDX11	0.0634109	0.0835489	12	31073845	31104791
ARMCX5	0.0584428	0.0837641	23	102599168	102604159
PITPNA-AS1	0.0645883	0.0837941	17	1516931	1518096
B3GAT3P1	0.064552	0.0838093	3	160452598	160453403
TSEN34	0.0606708	0.0838555	19	54189938	54194536
B3GAT3	0.0647581	0.0840099	11	62615296	62622175
MANEAL	0.0774242	0.0840127	1	37793802	37801137
ZNF550	0.0663159	0.0840948	19	57535257	57559863
TMEM147	0.0678231	0.0841167	19	35545595	35547526
TMEM9	0.0704597	0.0841635	1	201134772	201171574
RPS6KB2	0.0620048	0.0844573	11	67428460	67435408
HAGHL	0.0740613	0.0844874	16	726936	735525
UBE2S	0.049203	0.0847245	19	55399745	55407777
FBXO22	0.0717273	0.0847268	15	75903859	75942510
UBE2SP1	0.0494179	0.0847493	17	15704232	15704900
NSMCE2	0.0643367	0.0847568	8	125091679	125367120
UBE2SP2	0.0496336	0.0850904	17	18677261	18677757
NDUFAF6	0.0678172	0.0852745	8	94895767	95116455
OTUD6B-AS1	0.0646935	0.0853052	8	91059909	91070189
NIF3L1	0.0630536	0.0854754	2	200889327	200903930
CENPL	0.0759469	0.0856506	1	173799550	173824720
MRPL52	0.06397	0.0856531	14	22829879	22835037
PYGB	0.0595523	0.0857953	20	25248069	25298014
SGPP2	0.010296	0.0859583	2	222424517	222560948
NDUFS6	0.0532752	0.0860587	5	1801400	1816605
DENR	0.0773734	0.086392	12	122752774	122771064
MICALL2	0.0737406	0.0864284	7	1428465	1459502
GFER	0.0653471	0.0872154	16	1984207	1987749
GET4	0.0650929	0.0872709	7	876552	896436
MKI67	0.0631201	0.0873378	10	128096659	128126385
C2orf15	0.0756851	0.0874043	2	99141485	99151487
C2orf15	0.0756851	0.0874043	2	99141485	99322741
CAPG	0.0210397	0.0876864	2	85394748	85418432
ATP5HP4	0.0683113	0.0879194	12	68642519	68642993
CDC73	0.0741972	0.0879365	1	193122017	193253901
MIR147B	0.071213	0.0880095	15	45433050	45433129
C15orf48	0.0713012	0.0880805	15	45430529	45448761
FAM60CP	0.0657743	0.0881525	18	60016778	60017441
ZNF260	0.0683343	0.088526	19	36510695	36528660
HIST1H2BI	0.0669987	0.0885518	6	26272976	26273356
NGEF	0.0783235	0.0886369	2	232878686	233013272
ZKSCAN4	0.0737581	0.0886441	6	28244623	28252224
MSH5	0.071756	0.0886629	6	31739948	31762834
ELMOD2	0.0316977	0.0888231	4	140524158	140553770
HSD17B10	0.0505393	0.0897138	23	53431258	53434373
PBK	0.0643108	0.0898832	8	27809620	27838095
ZFPL1	0.0782428	0.0899009	11	65084223	65088400
CMC2	0.067673	0.0899263	16	80966448	81020270
TRIM24	0.0648763	0.0899651	7	138460334	138589993
TARS2	0.0818261	0.0900999	1	150487364	150507609
POLB	0.0581431	0.0901286	8	42338454	42371808
CDCA8	0.0761956	0.0903758	1	37692418	37709719
C22orf29	0.0696864	0.0904275	22	19846138	19854896
SPDL1	0.068592	0.0906665	5	169583634	169604778
LINC01207	0.0676282	0.090672	4	164754064	164803795
SUPT3H	0.0695373	0.0907054	6	44809317	45377953
SMUG1	0.0699928	0.0910299	12	54164745	54188994
GPN2	0.0665009	0.0910342	1	26876133	26890297
CCNO	0.062745	0.0910344	5	55231152	55233680
CELSR3	0.0655568	0.0914366	3	48636469	48662915
FBXL6	0.0651689	0.0915387	8	144355431	144359376
ICAM1	0.00972446	0.0916514	19	10270835	10286615
EFR3A	0.0634415	0.0917093	8	131904088	132013642
FOXO6	0.0778807	0.0919748	1	41361922	41383590
SLC39A7	0.0891934	0.0920618	6	33200445	33204439
RALY-AS1	0.0804865	0.0923612	20	33983052	33994357
SLX4IP	0.084278	0.0924885	20	10435303	10636829
LSM12P1	0.0738445	0.0925052	8	35525176	35525763
TTLL12	0.0786003	0.0926587	22	43166622	43187133
CHCHD7	0.0720084	0.0928971	8	56211686	56218798
DPH2	0.0708541	0.0932012	1	43970000	43973369
EBNA1BP2	0.0623268	0.093273	1	43164175	43270936
PHF6	0.080377	0.0934098	23	134373253	134428791
SYNJ2BP-COX16	0.074782	0.0937971	14	70326064	70417074
EFTUD2	0.0716424	0.093849	17	44849943	44899662
TFDP2	0.0595832	0.0938516	3	141944428	142149544
CHMP4C	0.0764719	0.0939963	8	81732434	81759515
KDM5C	0.0628968	0.0941413	23	53191321	53225422
KIF18B	0.0640586	0.0943623	17	44924709	44947711
NUDCD1	0.077439	0.0945313	8	109240919	109334385
SLC2A4RG	0.0695372	0.0946204	20	63739861	63743505
RHEBP2	0.0727501	0.0949922	10	47706203	47706802
SNX13	0.0829379	0.0951622	7	17790761	17940501
TIMM8AP1	0.0782534	0.0954603	2	162077357	162077651
TIMM8A	0.0783459	0.0955571	23	101345661	101349196
RHEBP1	0.073392	0.0955764	10	46634911	46635466
RACGAP1	0.0722202	0.0957433	12	49976923	50033136
LRRC20	0.0811437	0.0961063	10	70298970	70382650
TARBP2	0.063112	0.0962108	12	53500921	53506431
RHEB	0.074039	0.0962294	7	151466012	151520120
PA2G4	0.0733607	0.0962716	12	56104319	56113907
SF3B3	0.0650401	0.0963298	16	70523788	70577670
PVT1	0.0552915	0.0964871	8	127794533	128101253
GRB7	0.0713513	0.0965169	17	39737927	39747291
BACE2	0.0707753	0.0966535	21	41167801	41282518
PIGM	0.0836082	0.0976307	1	160027673	160031991
METTL21A	0.0832781	0.0979342	2	207580631	207625928
C16orf13	0.0855291	0.0980674	16	634427	636366
PLS1	0.073047	0.0983787	3	142596387	142713664
RAP2B	0.0646204	0.0985009	3	153162270	153167173
ATP1B1	0.0669612	0.0985095	1	169105697	169132722
TMEM54	0.0909239	0.0990475	1	32894594	32901438
GMDS-AS1	0.0781462	0.0994488	6	2245748	2482022
ATAD2	0.0865123	0.0997593	8	123319850	123416350
B3GNTL1	0.0864977	0.0997771	17	82942155	83051810
CDCA3	0.105434	0.0998372	12	6844793	6852066
UGT8	0.0830078	0.1	4	114598455	114678224
RFT1	0.0908515	0.100043	3	53088483	53130462
GSTZ1	0.0696148	0.100098	14	77320884	77331597
CEP72	0.0853951	0.100283	5	612272	667168
SLC39A8	0.00040568	0.100365	4	102251041	102431258
FAM83H	0.086984	0.100471	8	143723933	143733801
NBR2	0.0645615	0.100549	17	43125610	43153671
RANP1	0.0682505	0.100592	6	30485940	30486590
MBTPS2	0.0843739	0.1006	23	21839636	21885424
PAIP1	0.0799664	0.100899	5	43526267	43557758
HHLA3	0.0784497	0.100951	1	70354805	70385339
IKZF2	0.0445718	0.101012	2	212999691	213152427
RAN	0.0686804	0.101132	12	130871879	130877678
HMGN1P3	0.0648757	0.101299	14	68887785	68888084
EEF1E1-BLOC1S5	0.0888563	0.10161	6	8015726	8102530
SFTPB	0.0020284	0.101826	2	85657314	85668741
ETNK1	0.0615075	0.101937	12	22625075	22690665
SYNGR3	0.0852099	0.102062	16	1989660	1994275
POU2AF1	0.0707208	0.102087	11	111352252	111455630
FAT1	0.0661192	0.102339	4	186587783	186726722
TMEM14A	0.0662999	0.102772	6	52671109	52686588
FNDC1	0.0680702	0.102889	6	159169397	159272109
DNMT1	0.0636542	0.103159	19	10133345	10231286
ATP11B	0.0839196	0.10322	3	182793500	182921635
EMC9	0.0852538	0.103292	14	24138959	24141588
NCAPD2	0.0799083	0.103294	12	6493356	6531955
ALG1L15P	0.00380995	0.103429	3	156044155	156044948
ANKRD46	0.0927722	0.103812	8	100509752	100559784
GAPDHP62	0.0928687	0.103889	8	100550724	100551713
TUBB	0.0704689	0.103959	6	30720201	30725426
TIMP2	0.00648561	0.104028	17	78852977	78925387
MIRLET7I	0.0986501	0.104256	12	62603671	62603778
DHRS13	0.0982692	0.104281	17	28897781	28903071
SGSM3	0.0744915	0.104304	22	40370591	40410289
IFNGR2	0.121039	0.10446	21	33402896	33479348
TWF1	0.0704368	0.105408	12	43793723	43806375
CHCHD2	0.102654	0.105458	7	56101569	56106576
ERCC1	0.0771695	0.105518	19	45407333	45478828
HINFP	0.0858191	0.105562	11	119121587	119136044
MUC5B	0.0892983	0.105641	11	1223066	1262172
CHCHD2P6	0.102907	0.105725	1	15604597	15605043
FANCL	0.0763016	0.105736	2	58159243	58241372
TIGD1	0.0974093	0.105756	2	232547968	232550592
NINJ2	0.00649087	0.105842	12	564296	663779
CHCHD2P2	0.103162	0.105884	5	69333929	69334249
DCAF12	0.0885495	0.105956	9	34086387	34127399
YARS	0.0885012	0.106009	1	32775237	32818153
OR7E14P	0.0813474	0.106018	11	17013998	17053024
MRPS16	0.0632073	0.106286	10	73248843	73252693
HPCAL1	0.0307128	0.106645	2	10302889	10427617
PIGU	0.0887619	0.106672	20	34560542	34698790
NHP2P1	0.101523	0.106768	10	92216332	92216793
PUSL1	0.0870815	0.10697	1	1308567	1311677
SDF2L1	0.0631605	0.107024	22	21642261	21644298
USP32	0.0812651	0.107178	17	60179094	60422470
TMEM216	0.0971003	0.107222	11	61391687	61398863
MLST8	0.102911	0.107257	16	2204248	2209416
CENPA	0.0822737	0.107414	2	26764289	26801067
ZNF322P1	0.0783889	0.107621	9	97198303	97199511
FBP1	0.00851927	0.107667	9	94603133	94640249
GTPBP2	0.0795881	0.107814	6	43605316	43629162
MESP1	0.090129	0.10791	15	89748661	89751310
GPRC5A	0.00892495	0.108032	12	12890782	12917937
OTUB2	0.0873741	0.108058	14	94026329	94048930
TMEM5	0.0776494	0.108211	12	63779803	63809558
LOXL1	0.0760591	0.108321	15	73925989	73952137
STYK1	0.102361	0.108394	12	10618939	10674318
TTK	0.0669685	0.108553	6	80003887	80042527
MIR106B	0.0745943	0.108633	7	100093993	100094074
OTULIN	0.0968946	0.108659	5	14664664	14699711
PDRG1	0.09374	0.108785	20	31944342	31952092
MFSD3	0.090526	0.10879	8	144509074	144511213
CLTC	0.0655804	0.10911	17	59619689	59696956
BNIP3P1	0.0916799	0.109166	14	28264390	28265974
SLC25A22	0.0903453	0.109206	11	790475	798333
UBE2Q1	0.0904472	0.109491	1	154548577	154559028
LINC01296	0.098257	0.109575	14	19284653	19337730
ASPH	0.0777983	0.109655	8	61500556	61714640
CD14	0.0109533	0.109858	5	140631728	140633701
SCNM1	0.0715062	0.109867	1	151156664	151170297
EPHX3	0.0921152	0.10991	19	15226919	15233435
PLA2G12AP1	0.101576	0.110274	1	52368677	52369244
ZNRD1	0.0895189	0.11031	6	30058899	30064909
MAST2	0.0956616	0.110359	1	45786987	46036124
TREM1	0.0117647	0.110588	6	41267926	41286719
BLACAT1	0.011766	0.110589	1	205434886	205437879
LPGAT1	0.0582771	0.110794	1	211743457	211830772
ELAVL1	0.079003	0.110825	19	7958579	8445041
SLC2A3	0.0121704	0.110953	12	7919230	7936275
BOLA3	0.099853	0.111136	2	74135398	74147994
MRPL13	0.0717279	0.111269	8	120380761	120445402
C3AR1	0.0125761	0.111318	12	8058302	8066471
YKT6	0.104162	0.111572	7	44200968	44214294
HIST1H2BL	0.104076	0.111734	6	27807444	27807931
HIST1H2BN	0.104354	0.112132	6	27837760	27865798
XKR8	0.0863271	0.11233	1	27959462	27968096
WHSC1	0.0720694	0.112538	4	1871424	1982207
TBRG4	0.0652324	0.112545	7	45100100	45112047
AGMAT	0.070909	0.11258	1	15572353	15585110
LRP8	0.0745137	0.112675	1	53242364	53328070
DHX32	0.0917831	0.112693	10	125836337	125896436
PARPBP	0.10126	0.112967	12	102120185	102197520
PEX13	0.0846468	0.112997	2	61017225	61051990
PLIN2	0.0146045	0.113144	9	19108375	19149290
SH3D21	0.0982356	0.113167	1	36306387	36324886
ITGA11	0.097266	0.113329	15	68296533	68432162
BCL2L15	0.0151277	0.113615	1	113878168	113887547
NUDT5	0.104206	0.113617	10	12165325	12196144
C2CD4A	0.100454	0.113757	15	62066977	62070917
SALL4	0.097822	0.113932	20	51782331	51802520
TXNDC12	0.100736	0.114035	1	52020131	52056171
GRN	0.0158215	0.114239	17	44345086	44353102
BORA	0.0898099	0.114294	13	72727749	72756198
IFFO1	0.0753538	0.114411	12	6538375	6556083
C1QB	0.0162272	0.114604	1	22652762	22661538
SLC9A3R1	0.0810715	0.114681	17	74748652	74769353
HIST1H2AD	0.0954752	0.114707	6	26198851	26199243
APOC1	0.0166329	0.11497	19	44914247	44919349
ATP6V1C1	0.0720357	0.11513	8	103021063	103073051
COPE	0.0720329	0.115166	19	18899514	18919397
FKBP2	0.0691404	0.115238	11	64241003	64244132
TBL3	0.0905135	0.115304	16	1972037	1982933
APOC1P1	0.0170385	0.115335	19	44926804	44931386
NOC2L	0.0975324	0.115359	1	944204	959309
NPLOC4	0.0848756	0.115404	17	81556887	81648465
CCNA2	0.087365	0.115433	4	121816444	121823933
TDP1	0.105129	0.115449	14	89954939	90044768
CCDC86	0.0848635	0.115461	11	60842071	60851081
PRPF19	0.0922301	0.115551	11	60890730	60906588
DAPK1	0.0178499	0.116065	9	87497228	87708633
CD3EAP	0.0785442	0.116364	19	45406209	45410766
MYBL2	0.0710477	0.11641	20	43667019	43716496
RHBDL2	0.111915	0.116585	1	38885807	38941799
IGHV4-31	0.0928653	0.11667	14	106349283	106349792
NCK1-AS1	0.109181	0.11691	3	136841726	136862054
COX18	0.0903937	0.117011	4	73052362	73069755
GPR180	0.108861	0.117017	13	94601903	94634645
NOL7	0.084734	0.117786	6	13615327	13632739
HUWE1	0.0947838	0.117817	23	53532096	53686729
LZIC	0.103055	0.117873	1	9922113	9943407
COLEC12	0.0198783	0.11789	18	316740	500722
RHNO1	0.113972	0.118099	12	2876258	2889523
C17orf89	0.109952	0.118121	17	81239239	81241281
CCNF	0.0860716	0.118184	16	2429394	2458854
PUS1	0.0896213	0.118344	12	131929200	131945896
C4BPA	0.0206897	0.118621	1	207104262	207144972
ENTPD7	0.0980287	0.118973	10	99659506	99706240
EIF3I	0.0770909	0.119026	1	32221928	32231604
DPP4	0.0784007	0.119232	2	161992241	162074542
CYBB	0.021501	0.119351	23	37780011	37813461
CHTF18	0.11105	0.119632	16	788046	800737
ANKRD13D	0.0954606	0.119932	11	67288547	67302485
DNTTIP1	0.113404	0.120409	20	45791937	45811427
CAPN12	0.103586	0.120586	19	38730187	38769904
FCRL5	0.109489	0.120727	1	157513377	157552520
MRC1	0.0231237	0.120811	10	17809344	17911170
UBXN4	0.0839443	0.121035	2	135741619	135785055
ACAA2	0.0739485	0.12139	18	49782167	49813960
DNAJC22	0.114488	0.12141	12	49346917	49357546
GNAS	0.0794783	0.121533	20	58839718	58911192
HABP2	0.0797961	0.121679	10	113550837	113589602
GAPDHP73	0.105075	0.121729	6	135619165	135620171
SLC25A10	0.115384	0.121828	17	81712236	81721016
SLC39A1	0.0949602	0.121876	1	153959099	153968184
NMRAL1	0.113101	0.121934	16	4461680	4495763
GTF3C2	0.0862722	0.122066	2	27325849	27357034
MRPS25	0.110281	0.122184	3	15042460	15065335
DPYSL2	0.0247465	0.122272	8	26514275	26658178
NKX2-1-AS1	0.0992735	0.122686	14	36519278	36523016
UBE2D1	0.0906422	0.122827	10	58334975	58370753
VSIG4	0.0255578	0.123002	23	66021738	66040125
GDPD1	0.104758	0.123031	17	59220467	59275967
SLC7A6OS	0.105615	0.123093	16	68284503	68310951
ADAP2	0.0508259	0.123251	17	30906344	30959322
TMEM63A	0.0984107	0.123294	1	225845536	225882369
WBSCR16	0.103507	0.123573	7	75027122	75074228
SRP9	0.086948	0.124121	1	225777813	225790466
TAX1BP1	0.0859341	0.12416	7	27739331	27844564
NSUN2	0.115657	0.124186	5	6599239	6633291
ACOT11	0.0818335	0.124224	1	54542257	54639192
SRP9P1	0.0872727	0.124339	10	91807179	91807439
ATP10B	0.0988361	0.124361	5	160563120	160852214
TACO1	0.0734924	0.124488	17	63600872	63608365
EXO1	0.0273237	0.124591	1	241847967	241895148
SERPINA1	0.0275862	0.124828	14	94376747	94390693
CDV3	0.0927864	0.124853	3	133573730	133590261
IARS	0.108411	0.124864	9	92210207	92293756
ZDHHC9	0.121364	0.124869	23	129803288	129843909
TIMM50	0.111703	0.124917	19	39480412	39493785
EIF2B2	0.0836042	0.124947	14	75002911	75012366
SMG1P1	0.114824	0.124986	16	22437008	22492220
SMG1P6	0.114936	0.125076	16	29425800	29447026
DOLPP1	0.102347	0.125218	9	129081100	129090438
SMG1P7	0.11516	0.125312	16	70219574	70245616
SMG1P4	0.115272	0.125402	16	21879338	21919156
METTL18	0.121869	0.125451	1	169792529	169794966
CCR1	0.0283976	0.125558	3	46201709	46208396
HOXD1	0.0929059	0.125583	2	176188579	176190907
ADAM15	0.0857538	0.125761	1	155050566	155062775
C2	0.0288032	0.125923	6	31897785	31945672
ECE1	0.0291595	0.126244	1	21217247	21345504
SUPT7L	0.0942224	0.126484	2	27650812	27663840
RRP1	0.0904414	0.126633	21	43789513	43805293
DROSHA	0.086437	0.126799	5	31400497	31532196
CEBPB	0.0308316	0.127748	20	50190734	50192689
RPP25L	0.108652	0.12799	9	34610486	34612104
NDUFB3	0.0921273	0.128602	2	201071433	201085750
IGKJ5	0.110435	0.128685	2	88860568	88860605
IGKJ3	0.110541	0.128792	2	88861221	88861258
IGKJ4	0.110646	0.128852	2	88860886	88860922
GALNT6	0.0942816	0.128928	12	51351247	51392867
IGKJ2	0.110751	0.128959	2	88861525	88861563
KIF15	0.0933615	0.129125	3	44761717	44873376
UBQLN4	0.105232	0.129274	1	156035301	156053794
CKAP2L	0.114157	0.129284	2	112736607	112764677
SBF2-AS1	0.105186	0.129415	11	9758292	9811319
MSR1	0.03286	0.129574	8	16107878	16567490
ZBED4	0.0931834	0.129778	22	49853842	49890078
DERL3	0.108548	0.129857	22	23834503	23839128
IPO9	0.121053	0.129973	1	201829141	201884294
BAK1	0.0921823	0.129989	6	33572547	33580293
NRD1	0.101988	0.130103	1	51789191	51878937
SFTPD	0.0336714	0.130304	10	79937740	79982614
HGD	0.0961258	0.13037	3	120628173	120682571
SPPL2B	0.122676	0.130392	19	2328615	2354806
EPHA10	0.0339534	0.130558	1	37713880	37765133
LTA4H	0.0340771	0.130669	12	96000828	96043520
SNAPIN	0.107091	0.13094	1	153658654	153661830
CERCAM	0.117062	0.131049	9	128411751	128437351
GYLTL1B	0.120778	0.131169	11	45921621	45929096
ALDH3B2	0.0968685	0.131238	11	67662162	67681200
EEF1A2	0.0996348	0.13133	20	63488013	63499315
BRCA2	0.113511	0.131598	13	32315474	32400266
EPT1	0.117714	0.132245	2	26308547	26395891
ATL3	0.112978	0.132354	11	63624087	63671921
GORAB	0.129358	0.132414	1	170532129	170553446
GCAT	0.101099	0.132504	22	37807905	37817176
HJURP	0.14502	0.132804	2	233833416	233854566
ARL1	0.0674752	0.132831	12	101393120	101407820
CHCHD1	0.108339	0.13303	10	73782047	73783652
KRT17	0.0945811	0.133056	17	41619437	41624842
HMGN1P38	0.12507	0.13314	15	92711808	92712110
SLC29A2	0.0938521	0.133157	11	66362521	66372214
LY86	0.0369168	0.133225	6	6588108	6654983
MRPL37	0.121993	0.133431	1	54184041	54225464
MARCO	0.0373225	0.13359	2	118942166	118994660
ABCB6	0.12458	0.13365	2	219209768	219218990
DOK5	0.105091	0.133763	20	54475597	54651171
SFTPC	0.0381339	0.13432	8	22156913	22164479
FGG	0.0452429	0.134791	4	154604134	154612967
WDR33	0.124307	0.13502	2	127701022	127811187
C1QA	0.0389452	0.135051	1	22636506	22639608
MRPS21	0.117073	0.135266	1	150293720	150308979
LRR1	0.123325	0.135274	14	49598697	49614672
HOXB7	0.106965	0.135692	17	48607227	48633572
TIGD5	0.116304	0.135818	8	143597835	143603224
TTC39A	0.103664	0.135903	1	51287258	51345116
TTC13	0.0988825	0.135917	1	230906243	230978875
CXorf40A	0.0988405	0.13594	23	149540355	149550510
CXorf40B	0.0985663	0.13601	23	149929527	149938811
C8orf76	0.128271	0.136396	8	123219957	123241398
TOMM34	0.110559	0.136474	20	44942130	44960486
ZHX1-C8orf76	0.128384	0.136509	8	123226189	123274487
TBL1XR1	0.0480565	0.136956	3	177019355	177197396
RAB11FIP4	0.104383	0.13705	17	31391624	31538217
LPL	0.0413793	0.137241	8	19901717	19967258
TIGIT	0.120029	0.137733	3	114276913	114310288
DDX42	0.0987105	0.137747	17	63773603	63819317
DNAAF2	0.121163	0.137841	14	49625174	49635230
LINC00847	0.0957679	0.137896	5	180830957	180835726
THEMIS2	0.0421907	0.137972	1	27872543	27886685
DYRK2	0.09889	0.138148	12	67648338	67665406
TIMELESS	0.121236	0.138284	12	56416373	56449403
WIPI2	0.115427	0.138362	7	5190188	5233826
B3GNT2	0.0429945	0.138695	2	62196113	62224731
NVL	0.12197	0.139041	1	224227334	224330387
SLC7A7	0.0434077	0.139067	14	22773222	22829820
HELLS	0.129826	0.139244	10	94501434	94613905
LONP1	0.0937167	0.139335	19	5691834	5720572
RPL12P8	0.11727	0.139348	10	67874332	67874911
VSTM2L	0.114689	0.139366	20	37903104	37945350
TMEM144	0.0886414	0.139385	4	158201604	158255411
CCDC125	0.125936	0.139603	5	69280175	69332809
AQP5	0.107096	0.139637	12	49961870	49965681
BZW1P1	0.104023	0.140058	3	172425850	172427089
TEFM	0.0968581	0.140076	17	30897336	30906820
BZW1P2	0.104223	0.140314	3	116645902	116646727
PTS	0.0818985	0.140544	11	112226365	112269955
U2SURP	0.107865	0.140831	3	142964497	143060546
NR2C2AP	0.118319	0.141009	19	19201416	19203424
CYCS	0.0920989	0.141085	7	25120091	25125361
AIMP1	0.0855432	0.141166	4	106315544	106349226
KIF18A	0.11866	0.141204	11	28020620	28108308
CYCSP55	0.0924919	0.141542	6	34219439	34220066
C14orf169	0.105293	0.14165	14	73490964	73493392
WASIR1	0.0466159	0.141954	23	156014623	156016837
POLQ	0.133893	0.14198	3	121431427	121546641
WASIR2	0.0467279	0.142055	16	22910	25123
CBX3P9	0.148268	0.142553	6	116453014	116453565
PLS3	0.0544341	0.142957	23	115561174	115650861
TCFL5	0.108471	0.142992	20	62841115	62861763
FOXRED1	0.137929	0.143014	11	126269055	126278131
LRRC31	0.115767	0.143037	3	169839179	169869930
MAP7D2	0.132224	0.143303	23	20006713	20116917
ARHGAP29	0.0482759	0.143448	1	94148988	94275068
ESYT2	0.131469	0.143495	7	158730995	158830253
SPAG5	0.117817	0.143725	17	28577565	28599279
GPATCH4	0.121109	0.143821	1	156594487	156601496
TUBA4B	0.1217	0.143955	2	219253243	219272188
WHSC1L1	0.106565	0.144094	8	38269697	38382272
CRIPT	0.110122	0.144447	2	46616416	46625742
ZBTB9	0.136095	0.144532	6	33453970	33457548
ZNF581	0.126236	0.144549	19	55635459	55645622
PHKA1	0.133855	0.144688	23	72578814	72714319
YWHAZP3	0.124374	0.144811	10	23136924	23137661
CD163	0.0498986	0.144909	12	7470813	7503893
DGUOK	0.10057	0.145094	2	73926826	73958961
CPSF2	0.127477	0.145129	14	92121937	92172145
CDK2AP2	0.117223	0.145355	11	67506497	67508649
ZBTB25	0.131744	0.145763	14	64449106	64505213
ENPP2	0.0511156	0.146004	8	119557086	119673453
IFI30	0.051927	0.146734	19	18173162	18178117
STX1A	0.131454	0.147088	7	73699206	73719672
VWA1	0.117667	0.14715	1	1434861	1442882
WDR3	0.120478	0.147413	1	117929720	117966542
OXNAD1	0.129714	0.147717	3	16265160	16350299
TNFRSF1A	0.053144	0.14783	12	6328757	6342114
MXD1	0.114541	0.148019	2	69897688	69942945
ZMYND19	0.131864	0.148101	9	137582079	137590490
RPS2P7	0.108182	0.148227	20	45640486	45641370
MIR6858	0.144325	0.148392	23	154450320	154450386
KISS1R	0.144294	0.14853	19	917287	921015
C5orf22	0.114767	0.148537	5	31532266	31555058
CLDN10	0.12088	0.148646	13	95433604	95579759
LOXL2	0.0988605	0.148824	8	23297189	23425328
RANP6	0.130316	0.148988	4	173633728	173634371
MRPL38	0.13459	0.148992	17	75898643	75905413
VAT1	0.0547667	0.14929	17	43014605	43025123
IL15RA	0.0551724	0.149655	10	5937569	5978187
KPNB1	0.131257	0.149691	17	47649476	47685505
TPD52L2	0.114717	0.149801	20	63865228	63891545
SNRPC	0.102412	0.149915	6	34757406	34773794
SLCO2B1	0.0559838	0.150385	11	75100563	75206549
TNFRSF12A	0.111115	0.150517	16	3018445	3022383
NUDT16L1	0.148297	0.150631	16	4693694	4695859
RRP36	0.130907	0.150659	6	43021645	43034156
SLC19A1	0.0563895	0.150751	21	45493572	45544411
APOPT1	0.142852	0.150769	14	103562962	103607523
GGT5	0.113632	0.150845	22	24219654	24245142
PDIA3P1	0.14018	0.15101	1	147178113	147179622
BOLA1	0.130548	0.151446	1	149887890	149900798
SYT12	0.15013	0.151449	11	67006778	67050863
SERPINE2	0.104961	0.151626	2	223975112	224039319
NTMT1	0.129067	0.151718	9	129608884	129636131
FAXC	0.144255	0.151965	6	99271169	99350062
GAMT	0.124298	0.151981	19	1397084	1401570
ADCK5	0.0579337	0.15214	8	144373101	144393242
MIR6838	0.101539	0.152233	7	44073378	44073433
POLM	0.101927	0.152517	7	44072247	44082540
PPP1R16A	0.132044	0.152874	8	144477969	144502121
MCM10	0.148019	0.152902	10	13161554	13211104
EMC3-AS1	0.140942	0.15302	3	9986893	10006990
RECQL5	0.142629	0.153191	17	75626845	75667189
PIGCP1	0.134492	0.153256	11	33075566	33076460
CPOX	0.0956573	0.153363	3	98521132	98593723
CDC5L	0.114808	0.153462	6	44387525	44450426
HES6	0.139163	0.153554	2	238238267	238240662
HSPB1	0.1165	0.153942	7	76302544	76304295
WDYHV1	0.118375	0.15397	8	123416725	123467230
CCM2	0.130437	0.153988	7	44999475	45076469
FSTL3	0.0600406	0.154037	19	676365	683399
ACTR5	0.104312	0.154173	20	38748442	38772520
HS2ST1	0.093963	0.154385	1	86914648	87109998
EMC8	0.122135	0.154537	16	85771758	85799608
SYT16	0.060623	0.154561	14	61995823	62112550
FCGR1B	0.0608519	0.154767	1	121087345	121096310
VARS2	0.130592	0.154847	6	30908242	30926459
MAP7	0.115898	0.155051	6	136342281	136550819
FCGR1A	0.0612576	0.155132	1	149782671	149792518
OPLAH	0.133875	0.155352	8	144051266	144063832
ARFGAP1	0.105422	0.155383	20	63272785	63289793
HIST1H3H	0.141299	0.155663	6	27810064	27811300
GLRX3P2	0.143212	0.15568	6	3978062	3979099
AHCTF1	0.12212	0.155727	1	246839098	246931978
ADORA2B	0.109437	0.155749	17	15944917	15975746
APOBEC3A	0.102759	0.155804	22	38952741	38992778
SNX10	0.062069	0.155862	7	26291895	26374329
CECR5	0.114041	0.155912	22	17137511	17165287
SDF4	0.115728	0.156261	1	1216908	1232031
VTA1	0.135522	0.156272	6	142147162	142224689
APOBEC3B	0.103187	0.156345	22	38982347	38992804
USB1	0.120538	0.15647	16	57999546	58021618
HAUS3	0.120735	0.156782	4	2227464	2242164
CARD11	0.145387	0.156953	7	2906141	3043945
MUC20	0.152512	0.15704	3	195720882	195741123
RGS14	0.133496	0.157482	5	177357837	177372601
MMP15	0.132415	0.157552	16	58025566	58046901
NETO2	0.10754	0.157953	16	47077703	47143997
PSMD14	0.183493	0.158483	2	161308038	161411717
PUS7	0.142457	0.158586	7	105439661	105522267
SRC	0.117599	0.15873	20	37344685	37406050
SC5D	0.102715	0.158899	11	121292453	121308694
PPIC	0.118904	0.159412	5	123023250	123036741
KCNJ8	0.0661258	0.159513	12	21764955	21775581
SUZ12P1	0.138364	0.159584	17	30709299	30790908
LEMD1	0.144381	0.15972	1	205381378	205457091
IGHV4-59	0.111463	0.159787	14	106627249	106627825
ASAH2	0.155766	0.159961	10	50182778	50248610
ASAH2B	0.155896	0.160088	10	50739318	50816495
NOL10	0.135755	0.160113	2	10570766	10689987
IGHV4-61	0.111895	0.160199	14	106639119	106639657
EGLN3	0.145184	0.160204	14	33924231	34462774
SEC22B	0.124389	0.160339	1	120150898	120176515
ANGEL2	0.131135	0.160402	1	212992182	213015826
GTF3C6	0.139045	0.160758	6	110958560	110967890
PHF14	0.154076	0.160855	7	10973872	11169623
ZNF259P1	0.122526	0.161268	6	108782126	108787053
DDIT4L	0.143572	0.161501	4	100185870	100190782
ADHFE1	0.120996	0.161886	8	66430185	66471601
EPS15	0.0689655	0.162069	1	51354263	51519328
GMFB	0.116531	0.162387	14	54474484	54489196
SEPHS2	0.121068	0.162621	16	30443631	30446181
TELO2	0.130565	0.162714	16	1493344	1510457
CD83	0.0697769	0.162799	6	14117256	14136918
SDHAF3	0.0698117	0.162831	7	97116590	97181763
DBNDD1	0.150008	0.162865	16	90004865	90020128
PEX11B	0.13921	0.163069	1	145911350	145918837
MEF2C	0.0701826	0.163164	5	88717117	88904257
BMF	0.162836	0.163362	15	40087890	40108892
MIR4435-2HG	0.0704841	0.163436	2	111196350	111495100
IL2RA	0.144414	0.163467	10	6010689	6062325
ARHGAP39	0.156333	0.163476	8	144529179	144605816
IGHG3	0.137555	0.163655	14	105769102	106038345
GALNT3	0.150806	0.163669	2	165747591	165794682
GPR82	0.0708203	0.163738	23	41724155	41730135
GPX8	0.162407	0.163758	5	55160118	55167071
C14orf119	0.144005	0.16381	14	23094765	23100462
MYO7A	0.147916	0.163861	11	77128264	77215239
CHAC2	0.150852	0.164248	2	53767792	53775196
TKT	0.117453	0.164281	3	53224707	53256052
IGHG4	0.138215	0.164314	14	105624341	105626066
YWHAZP6	0.119477	0.164855	9	34922184	34922921
C1GALT1C1	0.112852	0.165259	23	120625793	120630150
LIMK1	0.0726129	0.165352	7	74082933	74122525
CCNE2	0.117689	0.165541	8	94879770	94896678
PMAIP1	0.11374	0.16568	18	59899948	59904306
WDR77	0.137421	0.165692	1	111439890	111449376
NUDCD2	0.154206	0.165755	5	163446526	163460140
FCRLA	0.144883	0.166287	1	161706972	161714352
FLVCR1	0.148783	0.166291	1	212858255	212899363
YWHAZP2	0.121717	0.166643	2	126557435	126558162
CACNB3	0.126166	0.166807	12	48813794	48828941
E2F7	0.151608	0.167373	12	77021247	77065580
ZNF786	0.157334	0.167418	7	149069643	149090782
HSD17B11	0.0750507	0.167546	4	87336610	87391386
OTUD5	0.150339	0.167702	23	48922028	48958386
TMEM206	0.153713	0.167811	1	212363931	212414901
TMEM57	0.132478	0.167886	1	25430858	25500209
SOX9	0.144656	0.167913	17	72121020	72126420
SLC12A7	0.12684	0.167941	5	1050376	1112035
NFKBIA	0.0758621	0.168276	14	35401511	35404749
PSMA6	0.115731	0.168283	14	35278633	35317493
WISP1-OT1	0.161005	0.168783	8	133229056	133229697
FAM173B	0.163696	0.169104	5	10226330	10249897
UBE2F	0.157841	0.16923	2	237966827	238042782
FBXO11	0.165695	0.169296	2	47789316	47905793
TTC39C	0.152266	0.169475	18	23992773	24135610
METTL6	0.147409	0.169717	3	15381275	15440566
YWHAH	0.146905	0.169876	22	31944461	31957603
OVGP1	0.142428	0.169893	1	111414314	111427777
FAM72A	0.124574	0.169935	1	206186179	206204414
POP7	0.143945	0.169954	7	100706053	100707495
FAM72C	0.125026	0.17033	1	143955364	143971965
COTL1	0.0782961	0.170467	16	84565594	84618077
ZNF195	0.12835	0.170475	11	3339261	3379222
FAM72D	0.125478	0.17067	1	145096000	145112696
BUB1	0.127688	0.170763	2	110637698	110678114
FAM72B	0.12593	0.171066	1	121167646	121185539
FNTB	0.163284	0.171348	14	64986720	65062652
MS4A4A	0.0795132	0.171562	11	60280541	60308972
ADAMTS12	0.169769	0.171722	5	33523535	33892192
HKDC1	0.171664	0.171827	10	69220303	69267559
NFXL1	0.148416	0.171885	4	47847233	47914667
MROH1	0.149572	0.171971	8	144148016	144261940
PHF8	0.136365	0.172173	23	53936676	54048958
UCHL1	0.138299	0.172283	4	41256413	41268455
UBE2O	0.15891	0.17255	17	76389451	76453206
CCT8	0.115683	0.172664	21	29055805	29073797
AMMECR1	0.13568	0.172673	23	110194186	110440233
GPX2	0.127935	0.172779	14	64939152	64942905
SYAP1	0.156835	0.172901	23	16719632	16765336
SLC2A11	0.158108	0.173141	22	23856703	23886309
DHDDS	0.16182	0.173241	1	26432282	26471294
SEC31A	0.166539	0.173256	4	82818661	82901166
ANKRD17	0.154455	0.173264	4	73073376	73258798
LDLR	0.0815416	0.173387	19	11089362	11133816
RFNG	0.133103	0.173406	17	82047902	82051831
LINC00115	0.161547	0.173448	1	826206	827522
RTN3	0.147369	0.173672	11	63681446	63759891
SLC38A7	0.134946	0.173835	16	58665109	58685104
FAM104B	0.172486	0.173989	23	55143102	55161310
ABCA3	0.0823529	0.174118	16	2275881	2340746
SDR42E1	0.166503	0.174136	16	81988855	82011488
RAB34	0.159305	0.174369	17	28714281	28718429
SURF6	0.161156	0.174478	9	133328774	133336398
C19orf48	0.173996	0.174551	19	50797704	50804929
ITM2C	0.136279	0.174555	2	230864639	230879248
ARCN1	0.122193	0.174604	11	118572390	118603033
ZFYVE19	0.158515	0.174889	15	40807086	40815084
ZC3H15	0.141872	0.174959	2	186486156	186509363
HIST1H4K	0.101054	0.175205	6	27831216	27831527
ALAS1	0.08357	0.175213	3	52198086	52214327
NUDT22	0.175932	0.175223	11	64225941	64230686
FAAH	0.130566	0.175334	1	46394265	46413848
SNHG3	0.132964	0.175357	1	28505980	28510892
HIST1H4J	0.101385	0.175433	6	27824108	27824480
ZNF691	0.084043	0.175639	1	42846573	42852477
RNF207	0.170132	0.175893	1	6205475	6221299
ENOPH1	0.138727	0.175985	4	82430562	82461091
MMD	0.1006	0.176106	17	55392613	55421992
MRPS6	0.174273	0.176255	21	34073224	34143034
MAPRE2	0.084787	0.176308	18	34976928	35143470
RAB38	0.131029	0.176423	11	88113242	88175467
NHP2L1	0.134259	0.176764	22	41673930	41690504
CLPB	0.162085	0.176884	11	72292425	72434680
TP53BP1	0.143719	0.176906	15	43403061	43510728
XKRX	0.0854998	0.17695	23	100913445	100929433
MUC16	0.134189	0.177072	19	8848844	8981342
LAIR1	0.0860041	0.177404	19	54351384	54370558
FCGBP	0.106231	0.17747	19	39863323	39934626
RBM34	0.126681	0.177803	1	235131183	235161457
C10orf88	0.166649	0.178112	10	122930903	122954403
COG5	0.128863	0.178149	7	107201555	107564514
BAK1P1	0.143396	0.178224	20	32690180	32690815
STK31	0.173172	0.178497	7	23710167	23832513
FAM207A	0.0872256	0.178503	21	44940010	44976989
ARID4B	0.127423	0.178531	1	235131634	235328219
NDC80	0.167242	0.178593	18	2571511	2616635
SRSF7	0.0874976	0.178748	2	38743599	38751494
ITGAM	0.0876268	0.178864	16	31259990	31332892
LRP5L	0.0876289	0.178866	22	25351418	25405377
SLC44A5	0.174888	0.179065	1	75202131	75611116
CXCL2	0.0880325	0.179229	4	74097035	74099293
CDK5RAP1	0.126535	0.179432	20	33358839	33401561
FAM76B	0.169377	0.179433	11	95768942	95790409
PNMA2	0.101074	0.179788	8	26504686	26514092
KMO	0.0888438	0.179959	1	241532134	241595642
SHC1	0.133638	0.180063	1	154962298	154974395
FEN1P1	0.163548	0.180234	1	91328369	91329513
SPIN3	0.0891977	0.180278	23	56976370	56995537
B4GALNT3	0.1718	0.180398	12	460364	563509
FASTKD1	0.119734	0.18046	2	169529749	169573875
MRPL45	0.164585	0.180532	17	38297023	38323218
GFRA3	0.160626	0.180821	5	138252379	138274671
MRPL48	0.14388	0.181065	11	73787316	73865133
U2AF2	0.142946	0.181093	19	55654146	55674715
PRELID1	0.164457	0.181259	5	177303774	177306959
DCTPP1	0.127	0.181523	16	30423619	30430075
DUXAP9	0.0907665	0.18169	14	19062316	19115270
SPC24	0.169889	0.182089	19	11131520	11155808
C8orf59	0.170422	0.182507	8	85214076	85220421
CKLF-CMTM1	0.143275	0.182511	16	66552563	66579135
RGS16	0.0916836	0.182515	1	182598623	182604408
MTIF2	0.136677	0.182518	2	55236595	55269347
PTGS2	0.0920892	0.18288	1	186671791	186680427
CKLF	0.14366	0.182949	16	66552563	66566251
IL6	0.0924949	0.183245	7	22725884	22732002
SFRP4	0.12753	0.183273	7	37905932	38025695
C10orf35	0.174417	0.183368	10	69630251	69633599
SCG5	0.162931	0.183368	15	32641676	32697098
GRHL1	0.170571	0.183466	2	9951693	10002277
[truncated: 10,278 more rows]

## Sheet: downreg
Name	Score	Corrected.score	chromosome_name	start_position	end_position
TEK	1.73793e-15	1.17042e-13	9	27109141	27230175
AGER	3.81695e-15	2.38044e-13	6	32180968	32184324
CDH5	4.36994e-14	1.21882e-12	16	66366622	66404786
STARD13	4.54413e-14	1.76625e-12	13	33103135	33350630
CA4	2.07407e-14	7.16693e-12	17	60149936	60170899
FOXF1	9.38114e-13	2.39532e-11	16	86510527	86515418
GRK5	1.43903e-12	3.44142e-11	10	119207589	119459742
SASH1	2.09329e-12	5.0193e-11	6	148272304	148552050
CLEC3B	8.8092e-12	1.68897e-10	3	45001548	45036071
SPOCK2	1.21939e-11	1.69399e-10	10	72059035	72089032
SPTBN1	1.1331e-11	1.8828e-10	2	54456285	54671445
ADARB1	1.31308e-11	1.95308e-10	21	45073853	45226560
TNNC1	1.13323e-11	2.17066e-10	3	52451102	52454070
GPM6A	8.27924e-12	3.59743e-10	4	175632934	176002664
COX7A1	2.83111e-11	4.21246e-10	19	36150922	36152869
FAM107A	2.36292e-11	5.10652e-10	3	58564117	58627610
LDB2	3.41126e-11	7.05981e-10	4	16501541	16898809
ERG	4.69241e-11	7.42828e-10	21	38380027	38661780
PECAM1	6.78275e-11	9.97582e-10	17	64319415	64413776
PTPRB	1.00201e-10	1.04214e-09	12	70515866	70637440
S1PR1	4.67652e-11	1.05632e-09	1	101236888	101241518
LMO2	1.07869e-10	1.08044e-09	11	33858576	33892289
EDNRB	5.70047e-11	1.11692e-09	13	77895481	77919768
SYNM	9.94798e-11	1.466e-09	15	99098217	99135593
NOTCH4	1.13271e-10	1.60196e-09	6	32194843	32224067
THBD	1.38914e-10	2.08794e-09	20	23045633	23049741
FABP4	7.48816e-11	2.22378e-09	8	81478419	81483263
RAMP3	1.5447e-10	3.32462e-09	7	45157791	45186302
KIAA1462	2.46781e-10	4.07918e-09	10	30012800	30115494
TGFBR3	5.55832e-10	4.78253e-09	1	91680343	91906335
CALCRL	5.77676e-10	6.0549e-09	2	187343129	187448460
EMCN	2.76788e-10	7.28636e-09	4	100395341	100880126
TNXB	8.59126e-10	8.7637e-09	6	32041154	32115334
TIE1	5.37466e-10	8.95206e-09	1	43300993	43323108
TNXA	8.90293e-10	9.0719e-09	6	32008614	32012472
GDF10	7.66563e-10	9.23581e-09	10	47300386	47313547
GATA2	1.25634e-09	1.40742e-08	3	128479427	128493185
DENND3	7.2623e-10	1.42548e-08	8	141117278	141195808
TACC1	1.15153e-09	1.55327e-08	8	38728186	38853028
AOC3	1.71331e-09	2.19916e-08	17	42851184	42858130
HIGD1B	4.91259e-10	2.38757e-08	17	44846353	44850480
LRRC32	2.90107e-09	2.77168e-08	11	76657524	76670747
EMP2	3.45715e-09	3.32362e-08	16	10528422	10580698
EXOSC7	2.31985e-09	3.41066e-08	3	44975241	45036066
RASIP1	2.75002e-09	3.45467e-08	19	48720587	48740721
EPAS1	3.34155e-09	3.51714e-08	2	46293667	46386703
FEZ1	4.36242e-09	4.20633e-08	11	125445745	125496317
HEG1	4.41545e-09	4.22849e-08	3	124965710	125055958
ADAMTS8	1.28409e-09	5.28176e-08	11	130404925	130428993
C14orf132	5.02705e-09	5.44103e-08	14	96039324	96094080
FHL1	1.12772e-08	5.72139e-08	23	136146702	136211359
RAMP2	4.00174e-09	5.90912e-08	17	42758447	42763041
AKAP2	3.4949e-09	6.1733e-08	9	110048598	110172512
CLDN5	9.15505e-09	6.23508e-08	22	19523024	19527545
PALM2-AKAP2	3.69557e-09	6.36799e-08	9	109780309	110172512
KCNK3	7.66934e-09	6.85339e-08	2	26692690	26733420
KANK3	3.24623e-09	6.99058e-08	19	8322584	8343262
PPM1F	8.20587e-09	7.24949e-08	22	21919420	21952837
SNRK	1.15806e-08	7.6108e-08	3	43286512	43424764
FGR	9.19882e-09	8.4898e-08	1	27612064	27635277
ADIRF	1.17903e-08	8.50131e-08	10	86968192	86983934
FCN3	3.53195e-09	8.7968e-08	1	27369112	27374824
CAV1	8.07714e-09	8.95707e-08	7	116524785	116561184
MACF1	1.16393e-08	9.09144e-08	1	39081316	39487177
FMO2	1.14717e-08	9.68542e-08	1	171185208	171211230
MMRN2	7.4879e-09	1.00394e-07	10	86935540	86969481
TMEM47	1.13154e-08	1.02871e-07	23	34627064	34657288
TCF21	4.96266e-09	1.08152e-07	6	133889138	133895553
CLIC5	9.28739e-09	1.1211e-07	6	45898451	46080395
SMAD6	1.41788e-08	1.19825e-07	15	66702228	66782848
ANGPT1	1.22915e-08	1.21797e-07	8	107249482	107498055
P2RY14	1.53927e-08	1.24259e-07	3	151212117	151278467
PTRF	1.77505e-08	1.35653e-07	17	42402452	42423517
MEIS1	2.26448e-08	1.41898e-07	2	66433452	66573869
FERMT2	2.20147e-08	1.52401e-07	14	52857268	52952435
ICAM2	1.68327e-08	1.63821e-07	17	64002594	64020634
TBX2	2.05667e-08	1.85186e-07	17	61399896	61409466
PTPRM	3.00144e-08	1.97009e-07	18	7566782	8406861
SLIT2	1.69045e-08	2.09984e-07	4	20253260	20620561
ARHGAP6	1.87824e-08	2.17969e-07	23	11137543	11665701
VWF	2.27285e-08	2.41704e-07	12	5948874	6124770
ADAMTSL3	2.79213e-08	2.96362e-07	15	83654086	84039842
HOXA5	3.77695e-08	3.14285e-07	7	27141052	27143668
ENG	4.8465e-08	3.17655e-07	9	127815012	127854756
SVEP1	3.18239e-08	3.23291e-07	9	110365251	110579880
LAMA4	6.37605e-08	3.97066e-07	6	112108760	112254939
HBA2	6.03464e-08	4.16431e-07	16	172847	173710
LTBP4	5.29172e-08	4.16882e-07	19	40592883	40629818
HBA1	6.1787e-08	4.25215e-07	16	176680	177522
CD93	5.90979e-08	4.61879e-07	20	23079349	23086340
CRYAB	4.05429e-08	4.84954e-07	11	111908565	111923722
PMP22	8.31495e-08	4.88861e-07	17	15229777	15265326
ABCA8	5.41556e-08	5.15979e-07	17	68867292	68955392
CFD	5.88591e-08	5.30049e-07	19	859643	863630
MYH10	7.77676e-08	6.06991e-07	17	8474205	8630761
FIGF	5.74681e-08	6.80836e-07	23	15345591	15384376
ADH1B	1.08278e-07	7.21317e-07	4	99304964	99321401
GYPC	1.43956e-07	7.88171e-07	2	126655933	126696675
HBEGF	1.52568e-07	8.32452e-07	5	140332843	140346631
CTNNAL1	1.15569e-07	8.53778e-07	9	108942569	109013529
WFS1	1.20485e-07	9.14272e-07	4	6269849	6303265
FXYD1	1.38389e-07	9.98802e-07	19	35138808	35143109
FLI1	1.70453e-07	1.04747e-06	11	128686535	128813267
NAT6	1.49401e-07	1.05224e-06	3	50296402	50299421
HYAL1	1.51475e-07	1.06338e-06	3	50299889	50312381
CD36	1.27982e-07	1.08223e-06	7	80369575	80679277
ANKS1A	1.49899e-07	1.10182e-06	6	34889265	35091413
SYNE3	1.34623e-07	1.15504e-06	14	95407266	95475836
SEMA3G	1.13269e-07	1.19438e-06	3	52433053	52445085
CSRP1	2.11733e-07	1.20778e-06	1	201483530	201509456
SEMA5A	1.59634e-07	1.42022e-06	5	9035026	9546075
CDO1	2.21701e-07	1.43501e-06	5	115804733	115816954
ARHGEF6	2.95182e-07	1.43612e-06	23	136665547	136782088
PPAP2B	3.30136e-07	1.47183e-06	1	56494747	56645301
SELP	2.03933e-07	1.50255e-06	1	169588849	169630193
CBX7	2.73329e-07	1.55024e-06	22	39120167	39152674
JAM3	2.84985e-07	1.55854e-06	11	134068925	134152001
DOCK4	1.788e-07	1.58197e-06	7	111726110	112206411
PALMD	1.97042e-07	1.60939e-06	1	99645943	99694541
GAS6	3.24166e-07	1.61101e-06	13	113820549	113864067
GNG11	2.28025e-07	1.8056e-06	7	93921699	93928610
ARHGEF10	3.23151e-07	1.87294e-06	8	1823976	1958641
TTC28	2.73419e-07	1.94831e-06	22	27978014	28679865
TMEM204	2.56112e-07	1.96395e-06	16	1528688	1555580
DST	4.12135e-07	1.98757e-06	6	56457987	56954628
SLIT3	2.43814e-07	2.11767e-06	5	168661733	169301129
RASSF2	4.46691e-07	2.20872e-06	20	4780023	4823645
AGTR1	2.38971e-07	2.21998e-06	3	148697784	148743008
JAM2	2.80914e-07	2.24952e-06	21	25639272	25717562
STXBP6	3.10449e-07	2.26219e-06	14	24809656	25050297
TIMP3	4.55869e-07	2.26872e-06	22	32801701	32863043
PCDH12	3.0248e-07	2.26874e-06	5	141943585	141969741
ARAP3	2.98708e-07	2.31193e-06	5	141653401	141682221
MAP4	4.60611e-07	2.35243e-06	3	47850690	48089272
MEF2A	4.3881e-07	2.49425e-06	15	99565417	99716466
RECK	4.26373e-07	2.63633e-06	9	36036433	36124451
SOSTDC1	3.84803e-07	2.79187e-06	7	16461481	16530580
TMEM100	3.79216e-07	2.87747e-06	17	55719627	55732121
SEC14L1	6.86588e-07	3.18793e-06	17	77086716	77217101
RGCC	4.67219e-07	3.30198e-06	13	41457559	41470882
IL33	5.56011e-07	3.30433e-06	9	6215786	6257983
PROS1	8.34643e-07	3.51306e-06	3	93873033	93974066
FGFR4	3.83291e-07	3.56933e-06	5	177086886	177098144
WISP2	4.77716e-07	3.61505e-06	20	44714844	44728509
TGFBR2	6.2655e-07	3.79463e-06	3	30606502	30694142
SERPING1	7.97816e-07	3.83588e-06	11	57597387	57614853
RRAS	5.99559e-07	3.86784e-06	19	49635292	49640201
AHNAK	7.44536e-07	4.26047e-06	11	62433542	62556235
GABARAPL1	8.36659e-07	4.36949e-06	12	10212458	10223130
RASL12	4.61758e-07	4.42491e-06	15	65053337	65076690
FAM65A	7.00395e-07	4.6563e-06	16	67518418	67546788
STOM	1.01937e-06	4.78918e-06	9	121338988	121370304
CES1	1.15694e-06	4.82299e-06	16	55802851	55833337
GIMAP6	7.45095e-07	4.83384e-06	7	150625375	150632648
RAI2	6.83121e-07	4.89783e-06	23	17800049	17861337
CES1P1	1.17839e-06	4.9046e-06	16	55760548	55794158
MFAP4	1.3434e-06	5.03153e-06	17	19383442	19387240
SPARCL1	1.08061e-06	5.03454e-06	4	87473335	87531061
FAM189A2	1.10773e-06	5.12746e-06	9	69324572	69392455
MME	8.88256e-07	5.18661e-06	3	155024124	155183729
EPB41L2	1.1563e-06	5.4279e-06	6	130839347	131063322
HBB	1.28479e-06	6.24572e-06	11	5225464	5229395
CASKIN2	1.10711e-06	6.85807e-06	17	75500261	75515583
ACKR1	1.87795e-06	7.0616e-06	1	159203307	159206500
VIPR1	1.46614e-06	7.4961e-06	3	42489299	42537573
GPX3	1.52479e-06	7.66398e-06	5	151020438	151028993
SH3BP5	1.50205e-06	7.99568e-06	3	15254853	15341368
PRX	1.27552e-06	8.13182e-06	19	40393768	40413366
STX12	2.12248e-06	9.06718e-06	1	27773183	27824452
FXYD6	1.61561e-06	9.23448e-06	11	117820075	117877486
STARD8	1.55415e-06	9.3868e-06	23	68647666	68725842
ANXA3	2.28693e-06	9.39769e-06	4	78551519	78610451
ZNF106	1.96827e-06	9.59036e-06	15	42412823	42491123
LYVE1	1.40798e-06	9.66925e-06	11	10556966	10611689
CAT	1.92338e-06	9.76221e-06	11	34438925	34472062
PKIG	1.74949e-06	9.96907e-06	20	44531785	44624247
SLC6A4	1.82379e-06	1.0156e-05	17	30194319	30236002
CNN1	2.28164e-06	1.07886e-05	19	11538717	11550323
KLC1	2.70485e-06	1.15319e-05	14	103561896	103714249
DLC1	2.55968e-06	1.17539e-05	8	13083361	13604610
SLC39A8	2.5902e-06	1.19517e-05	4	102251041	102431258
ECM2	2.68793e-06	1.20845e-05	9	92493554	92536655
CCL14	2.9143e-06	1.3101e-05	17	35983291	35987004
CCL15-CCL14	2.93923e-06	1.31961e-05	17	35983656	36001621
MIR22HG	3.31512e-06	1.38985e-05	17	1711493	1717174
FRY	1.90793e-06	1.39245e-05	13	32031300	32299122
LRRN3	2.10977e-06	1.39903e-05	7	111091006	111125454
OLFML1	3.41691e-06	1.56656e-05	11	7485388	7511377
LIMS2	8.11886e-07	1.58491e-05	2	127638381	127681786
S100A4	3.98692e-06	1.603e-05	1	153543613	153550136
TAL1	1.89967e-06	1.63792e-05	1	47216290	47232220
AKT3	3.85e-06	1.69606e-05	1	243488233	243851079
CD34	2.61484e-06	1.71245e-05	1	207880972	207911402
SRPX	4.0106e-06	1.72253e-05	23	38149336	38220924
ACADL	4.63471e-06	1.75915e-05	2	210187939	210225491
NEDD9	4.56329e-06	1.81432e-05	6	11183298	11382348
PXDC1	4.43745e-06	1.83733e-05	6	3722614	3752026
SECISBP2L	3.78492e-06	1.88447e-05	15	48988476	49046563
GPM6B	6.11061e-06	2.03496e-05	23	13771031	13938638
LMOD1	2.79748e-06	2.14166e-05	1	201896452	201946588
GHR	3.37498e-06	2.20059e-05	5	42423777	42721878
KIAA0040	3.33053e-06	2.2437e-05	1	175156987	175192999
PCDH17	5.87822e-06	2.24375e-05	13	57631810	57729311
SEPT4	4.57245e-06	2.33727e-05	17	58520250	58540818
LPL	5.08054e-06	2.40432e-05	8	19901717	19967258
PODXL	5.55978e-06	2.50109e-05	7	131500262	131558217
AGTPBP1	4.95613e-06	2.53857e-05	9	85546539	85742029
PDLIM1	7.68478e-06	2.72837e-05	10	95237572	95291024
DES	8.07975e-06	2.80482e-05	2	219418377	219426739
KANK2	5.88169e-06	2.82716e-05	19	11164267	11197791
OR7E47P	6.18689e-06	2.93678e-05	12	52079696	52108261
FOXO1	7.11512e-06	2.97925e-05	13	40555667	40666597
KLF4	5.91335e-06	3.04875e-05	9	107484852	107490482
METTL7A	8.20394e-06	3.12278e-05	12	50923472	50932517
FBLN1	7.22027e-06	3.21242e-05	22	45502238	45601135
ANXA8	9.38297e-06	3.27345e-05	10	47460162	47484158
DUOX1	5.1742e-06	3.2937e-05	15	45129933	45165576
ITIH5	4.57231e-06	3.3125e-05	10	7559270	7666998
ANXA8L1	9.5885e-06	3.33153e-05	10	46375627	46537864
ADRB2	5.36352e-06	3.39232e-05	5	148825245	148828687
KLF2	7.70515e-06	3.53445e-05	19	16324817	16327874
CHRDL1	8.32783e-06	3.73075e-05	23	110673856	110795819
CAV2	1.01558e-05	4.01652e-05	7	116287380	116508541
LIMCH1	7.94842e-06	4.0844e-05	4	41359607	41700044
PRKCH	8.27655e-06	4.11346e-05	14	61187559	61550976
DPYSL2	1.13898e-05	4.23065e-05	8	26514275	26658178
DENND2A	9.10344e-06	4.29116e-05	7	140518420	140673993
LDLR	1.38094e-05	4.30571e-05	19	11089362	11133816
EDNRA	1.31263e-05	4.37814e-05	4	147480917	147544954
GFOD1	1.31572e-05	4.63153e-05	6	13357830	13487662
TBX3	7.38081e-06	4.77708e-05	12	114670254	114684164
SOCS2	1.02437e-05	4.82557e-05	12	93569814	93583487
AQP4	1.20531e-05	4.93113e-05	18	26852038	26865818
SDPR	7.68266e-06	4.93552e-05	2	191834302	191847255
MRC1	1.5742e-05	5.18673e-05	10	17809344	17911170
CLDN18	1.11763e-05	5.19924e-05	3	137998735	138033655
MYL9	1.42209e-05	5.38228e-05	20	36541484	36551447
GIMAP5	1.29994e-05	5.508e-05	7	150722253	150750033
ADAMTS1	1.19442e-05	5.70726e-05	21	26835747	26845409
INPP5K	2.02953e-05	5.8176e-05	17	1494571	1516888
EOGT	1.36684e-05	5.84816e-05	3	68975214	69013961
LAMP3	1.72518e-05	6.0038e-05	3	183122213	183163839
MT1M	9.89911e-06	6.09852e-05	16	56632233	56633986
TRPV2	1.54078e-05	6.13018e-05	17	16415542	16437003
KCTD12	1.69034e-05	6.32805e-05	13	76880166	76886390
NDRG2	1.54562e-05	6.51049e-05	14	21016763	21070872
FHL5	7.11564e-06	6.51869e-05	6	96562548	96616636
STX2	1.26571e-05	6.84008e-05	12	130789600	130839266
EGFL7	1.68215e-05	6.90391e-05	9	136658856	136672678
PDZD2	2.7759e-05	7.01436e-05	5	31639410	32110931
EML1	1.64454e-05	7.2517e-05	14	99737693	99942060
ZEB1	2.34786e-05	7.62125e-05	10	31318495	31529814
ABLIM3	2.34159e-05	7.65748e-05	5	149141483	149260542
MAOB	2.33362e-05	7.74619e-05	23	43766611	43882447
TSPAN7	2.20985e-05	7.86451e-05	23	38561370	38688920
ST6GALNAC2	2.73355e-05	8.08615e-05	17	76563710	76586956
PDLIM2	1.38485e-05	8.8461e-05	8	22578279	22598025
MARCO	2.05961e-05	8.88541e-05	2	118942166	118994660
ACACB	2.41693e-05	9.07042e-05	12	109116595	109268226
LHFP	2.42143e-05	9.07717e-05	13	39342892	39603528
MYRF	3.08234e-05	9.66431e-05	11	61752642	61788518
TBC1D2B	3.14495e-05	0.000100673	15	77984036	78077724
SH2B3	3.06038e-05	0.000102468	12	111405948	111451623
LMCD1	2.70876e-05	0.00010278	3	8501707	8574673
PPP1R15A	2.04571e-05	0.000105482	19	48872392	48876057
STAT5B	2.49353e-05	0.000110096	17	42199168	42276707
ARHGAP29	3.06221e-05	0.000110793	1	94148988	94275068
FZD4	2.94864e-05	0.000116074	11	86945679	86955391
CD52	4.0396e-05	0.000117741	1	26317957	26320523
SLC11A1	2.71797e-05	0.000120986	2	218382029	218396894
KAZN	3.88593e-05	0.000124049	1	14598704	15118043
EFEMP1	3.37259e-05	0.00013354	2	55865967	55924139
ACTG2	4.88882e-05	0.000137379	2	73892314	73919865
WWC2	3.99149e-05	0.000139372	4	183099293	183320777
FOXF2	4.946e-05	0.000141883	6	1389834	1395597
DPEP2	2.67085e-05	0.000143201	16	67987394	68000586
WFDC1	5.64212e-05	0.000145146	16	84294646	84329851
DNASE1L3	3.86202e-05	0.000145506	3	58192257	58214697
FGFR2	4.07855e-05	0.000146581	10	121478334	121598458
PNPLA6	5.31816e-05	0.000149742	19	7534004	7561764
NES	4.51524e-05	0.000155755	1	156668763	156677397
C7	4.41684e-05	0.000158006	5	40909252	40982939
C5AR1	4.10436e-05	0.000163022	19	47290023	47322066
TJP1	4.71237e-05	0.000163236	15	29699367	29968865
GPC3	6.25017e-05	0.000166846	23	133535745	133985895
ID3	4.645e-05	0.000172176	1	23557918	23559794
NPR1	7.37795e-05	0.000174381	1	153678637	153693992
CRTAC1	5.11737e-05	0.000177106	10	97865000	98030828
INPP5A	4.16476e-05	0.00018263	10	132537820	132783480
NEK7	5.9239e-05	0.000184915	1	198156963	198322420
ARHGEF26	5.70757e-05	0.000191188	3	154121003	154257827
GADD45B	6.63001e-05	0.000194872	19	2476122	2478259
HLX	5.65595e-05	0.000202216	1	220879400	220885059
GMFG	6.11432e-05	0.000203815	19	39328353	39342372
SGCG	5.40513e-05	0.000210063	13	23180952	23325165
PDE2A	3.83773e-05	0.000213211	11	72576141	72674591
KL	6.82054e-05	0.000215482	13	33016433	33066145
ID2	8.45029e-05	0.000217503	2	8678845	8684453
FABP5P1	7.00702e-05	0.00022659	13	73100575	73100985
FABP5P7	7.12242e-05	0.00022962	11	59781318	59781722
FABP5	7.23949e-05	0.000232691	8	81280363	81284777
CLEC1A	6.13081e-05	0.000243427	12	10069554	10111627
PAFAH1B1	7.17251e-05	0.000254141	17	2593210	2685615
MFNG	4.69987e-05	0.000264739	22	37469063	37486401
C1orf115	8.08336e-05	0.000270369	1	220689845	220699157
ZCCHC24	9.90647e-05	0.000273306	10	79382325	79445627
MVB12B	7.66087e-05	0.000277196	9	126326849	126507041
MYH11	8.53929e-05	0.000278194	16	15703135	15857033
PIP5K1B	7.46175e-05	0.000282386	9	68705414	69009176
GNAQ	8.20336e-05	0.00028616	9	77716087	78031458
KLF9	8.88359e-05	0.000287237	9	70384597	70414624
SRF	0.000102099	0.000287456	6	43171299	43181507
HSPB2	8.38227e-05	0.000290781	11	111912242	111914093
ITM2A	0.000119318	0.000291178	23	79360384	79367667
ARHGEF15	9.11975e-05	0.000291194	17	8310241	8322516
COL13A1	7.18131e-05	0.000295048	10	69801931	69964275
NEBL	8.72672e-05	0.000300837	10	20779973	21174187
SORBS3	0.000102949	0.000303461	8	22544986	22575788
CRIM1	8.96404e-05	0.000305862	2	36355926	36551135
DACH1	9.02229e-05	0.000306954	13	71437966	71867192
ZEB2	9.2999e-05	0.000318854	2	144384081	144524583
JUND	0.000123825	0.000319822	19	18279760	18281622
HECA	0.000118992	0.000353197	6	139135112	139180802
PTGDS	0.000117546	0.000358074	9	136977505	136985435
GJA4	0.000122136	0.000363586	1	34792998	34795747
SOBP	0.000121728	0.000365944	6	107489958	107660167
A2M	0.000102263	0.000369307	12	9067664	9116229
MSR1	0.000108328	0.000372663	8	16107878	16567490
ACKR4	0.00010854	0.000377788	3	132597237	132618967
PID1	0.00012363	0.000381037	2	228850526	229271285
SLCO2A1	0.000124706	0.000391905	3	133932696	134052184
CCDC68	0.000131484	0.000396244	18	54901509	54959508
VSIG4	0.000171669	0.000409283	23	66021738	66040125
OLFML2A	0.000153189	0.000413328	9	124777158	124814885
LAMC3	0.000107279	0.000420575	9	131009082	131094473
IL18R1	0.000185872	0.000429054	2	102311529	102398775
IQSEC1	0.00015058	0.00043399	3	12897220	13073117
RAPGEF2	0.000172673	0.000443228	4	159104178	159360169
ITPR1	0.000126752	0.000446575	3	4493348	4847840
PPP2CB	0.000182236	0.000458874	8	30774457	30814314
WIF1	0.000155251	0.000475791	12	65050626	65121566
ZBTB16	0.000168677	0.000476699	11	114059593	114250676
PAPSS2	0.000209597	0.000506523	10	87659613	87747705
UPK3B	0.000159951	0.000526122	7	76510428	76516521
INPP1	0.000186326	0.000542316	2	190343470	190371665
LRRC36	0.000200879	0.000543306	16	67326798	67385203
ITGA8	0.00016467	0.000544139	10	15513949	15720125
FLT1	0.000174141	0.000548226	13	28300344	28495128
BCHE	0.000176471	0.000566677	3	165772904	165837472
SOX17	0.000191489	0.000597051	8	54457935	54460888
SLC31A2	0.000195663	0.000607628	9	113150942	113164137
HPCAL1	0.000264281	0.000611816	2	10302889	10427617
SEPT10	0.000229785	0.000614742	2	109542982	109614206
KIAA0355	0.000256772	0.000615091	19	34254537	34355586
VGLL3	0.000316139	0.00061762	3	86937969	86991119
SYNPO	0.000138396	0.000653297	5	150601080	150659220
CCSER2	0.000215731	0.00066719	10	84328586	84518521
EZH1	0.000279583	0.000678727	17	42700275	42745049
GIMAP4	0.000232391	0.000690755	7	150567277	150573955
STX7	0.000268685	0.000691155	6	132445867	132513198
ABCA3	0.000265312	0.00070034	16	2275881	2340746
DAPK2	0.000227992	0.000703958	15	63907036	64072033
F8	0.000290496	0.000707521	23	154835788	155026940
SERINC1	0.00021786	0.000735392	6	122443354	122471822
RPGR	0.000337129	0.000745599	23	38269163	38327564
STK10	0.000331151	0.000752665	5	172042073	172188386
LEPR	0.00019916	0.000754822	1	65420652	65641559
ALOX5	0.000280981	0.000759061	10	45374176	45446119
ABHD6	0.00029642	0.000787496	3	58237506	58295693
PLEKHO2	0.000328093	0.000807054	15	64841883	64868007
CTIF	0.000247498	0.000808413	18	48539046	48863217
CXCL12	0.000346585	0.000812037	10	44370165	44386493
PLAGL1	0.000338742	0.000815488	6	143940300	144064599
TCF4	0.000328106	0.000827598	18	55222331	55664787
PPARG	0.000248476	0.000833863	3	12287368	12434356
DDR2	0.000308187	0.000842813	1	162631373	162787400
RFTN1	0.000360077	0.000843851	3	16313574	16514026
KLF11	0.000337852	0.000858018	2	10042849	10054836
CLIC4	0.000365757	0.00086569	1	24745357	24844324
SPTAN1	0.000267191	0.000880485	9	128552558	128633662
PCOLCE2	0.000244283	0.00088532	3	142815922	142889203
CPA3	0.000399263	0.000891185	3	148865256	148897196
MYLK	0.00031438	0.000913586	3	123610049	123884331
SNCA	0.000322599	0.000920475	4	89724099	89838315
DOK2	0.000377164	0.00092327	8	21908873	21913860
RTKN2	6.05493e-05	0.000926112	10	62183035	62268707
DIXDC1	0.00041297	0.000929298	11	111927144	112022584
NR4A1	0.000398447	0.000936879	12	52022832	52059507
KCNJ8	0.000462037	0.000949077	12	21764955	21775581
CBFA2T3	0.00038658	0.000969502	16	88874858	88977204
KCNAB1	0.000344692	0.000976727	3	156037701	156539138
DMD	0.00036318	0.00101042	23	31097677	33339441
ITGA5	0.00044169	0.00101096	12	54395261	54419460
MAL	0.000376566	0.00104727	2	95025677	95053996
FADS3	0.000443736	0.00108433	11	61873519	61892051
TSC22D1	0.000494604	0.00111195	13	44432143	44577147
GRIA1	0.000533332	0.00113252	5	153489615	153813869
CD302	0.000489253	0.00113614	2	159768630	159798255
CLIC3	0.000412443	0.00114279	9	136994635	136996803
DENND5A	0.00039755	0.00116748	11	9138825	9265390
CCDC102B	0.000486744	0.00118362	18	68715209	69055189
FABP5P2	0.000449923	0.00121643	13	51966742	51967149
GSTM5	0.000338853	0.001227	1	109712255	109775428
DNAJB4	0.000475976	0.00123603	1	77979175	78017964
KLF10	0.000522669	0.00124729	8	102648779	102655902
FABP5P11	0.00046675	0.00125568	22	16595089	16595485
GAS7	0.000600886	0.00125792	17	9910609	10198551
MAFF	0.000556413	0.00126256	22	38200767	38216511
TNFRSF1B	0.00055559	0.0013053	1	12167003	12209228
RPL23AP32	0.000505635	0.00135104	2	54529343	54529801
VAT1	0.00061883	0.00138037	17	43014605	43025123
TUBB6	0.000586622	0.00139608	18	12307669	12344320
MPDZ	0.000566839	0.00140088	9	13105704	13279590
RBP4	0.000689092	0.00140761	10	93591687	93601744
CYP4B1	0.000692397	0.0014226	1	46757838	46819413
SLC1A1	0.000547747	0.0014542	9	4490444	4587469
MRPS31P5	0.000566688	0.00145495	13	52167709	52194465
THSD1	0.00056446	0.00145524	13	52377167	52406494
FAM13B	0.00065011	0.00146068	5	137937960	138051961
ATP1B3	0.000658055	0.00148424	3	141876124	141926514
SMARCA2	0.000578402	0.00150521	9	2015219	2193624
SUN2	0.000665199	0.00150599	22	38734725	38794143
FYN	0.000699866	0.00152026	6	111660332	111873452
ABLIM1	0.000510478	0.0015449	10	114431113	114685003
RAPGEF5	0.000861384	0.00155766	7	22118238	22357144
WASF3	0.000616582	0.00160298	13	26557703	26688948
SCUBE1	0.000320954	0.00162322	22	43197283	43343388
SETBP1	0.00066768	0.00163576	18	44680173	45068510
USP12	0.000696353	0.00165324	13	27066142	27171896
SATB1	0.000747606	0.00165609	3	18345387	18445588
AOX1	0.000602617	0.00167459	2	200585868	200677064
CAMK2N1	0.000715932	0.00168469	1	20482391	20486220
TNFSF12	0.000750143	0.00169115	17	7548891	7557890
PTPRD	0.000631054	0.00169163	9	8314246	10612723
FIG4	0.000772709	0.00172212	6	109691312	109825428
HSPA12B	0.000354192	0.0017565	20	3732667	3753111
ZMIZ1	0.000844584	0.00177264	10	79069035	79316528
EDN1	0.000637962	0.0018023	6	12290363	12297194
FBLN5	0.000641034	0.00180614	14	91869412	91947987
CCDC69	0.00067483	0.00182941	5	151181052	151224145
ELMO1	0.000965211	0.00183407	7	36854361	37449249
PLSCR4	0.000612629	0.00183721	3	146192339	146251179
STON1	0.000826836	0.00183891	2	48529383	48598513
GPIHBP1	0.000350612	0.00186044	8	143213193	143217170
CD83	0.000580464	0.00186422	6	14117256	14136918
DIAPH2	0.000749971	0.0018768	23	96684663	97604997
PLAC9	0.000396239	0.00188115	10	80131682	80145359
IL1RL1	0.00114915	0.00189431	2	102311502	102352037
FBXL7	0.000727048	0.00190154	5	15500196	15939795
RUNX1T1	0.000727476	0.00193163	8	91954967	92103286
MCAM	0.000792421	0.00193245	11	119308529	119321521
ARHGEF3	0.000816467	0.00194238	3	56727418	57079329
PTGIS	0.000888654	0.00194423	20	49503874	49568146
SMAD7	0.000858038	0.00195371	18	48919853	48950711
PDZRN3	0.00073882	0.00198803	3	73382433	73624940
ZHX3	0.000854192	0.00199582	20	41178448	41317672
ZFP36	0.000948301	0.00199948	19	39406813	39409412
SLC2A3	0.000945505	0.00203972	12	7919230	7936275
ZNF423	0.000791176	0.0020638	16	49487524	49857919
CX3CR1	0.000782239	0.0020647	3	39263494	39281735
SH3GLB1	0.00106015	0.00207654	1	86704570	86748184
TMEM74B	0.00130034	0.00209615	20	1180561	1185415
RCAN1	0.00131079	0.00214596	21	34513142	34615142
CCDC85A	0.000221985	0.00215242	2	56184123	56386173
GAB2	0.00095743	0.00222802	11	78215297	78418348
LIN7A	0.000519892	0.00225599	12	80792520	80937925
RAPGEF4	0.000847543	0.00226815	2	172735274	173052893
ASPA	0.000868547	0.00230147	17	3472374	3503419
IL6	0.00103248	0.00232616	7	22725884	22732002
PCAT19	0.000613298	0.00235694	19	41454169	41500649
NRN1	0.000986038	0.00236441	6	5997999	6007605
ARAP2	0.000995623	0.00236799	4	35948221	36244509
CASP1	0.00116206	0.00237667	11	105025443	105035250
STAC	0.00119339	0.0024512	3	36380344	36548007
ADIPOR2	0.00126113	0.00247234	12	1688574	1788678
GNA11	0.00126452	0.00249083	19	3094410	3124004
RIN2	0.00114426	0.00249628	20	19886521	20002457
ALOX5AP	0.00122158	0.00253328	13	30713478	30764426
AQP1	0.00102321	0.00255509	7	30911855	30925516
FAM208A	0.000979812	0.00259695	3	56620133	56683237
NPR3	0.00126194	0.0026569	5	32689070	32791724
TPSB2	0.0012352	0.00266849	16	1227272	1230184
TPSAB1	0.00123953	0.00267521	16	1240696	1242554
MYCT1	0.000374921	0.00267992	6	152697895	152724567
PTGIR	0.00102566	0.0026823	19	46620468	46625118
NCF2	0.00114853	0.00273215	1	183555563	183590876
SELPLG	0.00103029	0.00273931	12	108622277	108633959
AKAP12	0.00127662	0.00278233	6	151239999	151358557
RNU1-123P	0.00173446	0.00280694	16	67390691	67390850
TPPP3	0.00176234	0.00280823	16	67389809	67393535
CCM2L	0.000381961	0.00284072	20	32010450	32032180
MEOX2	0.00132596	0.00284833	7	15611212	15686812
MASP1	0.000817497	0.00286083	3	187217285	187292022
HSPB8	0.0012947	0.00286615	12	119178642	119221131
NCKAP5	0.000403476	0.00288208	2	132671799	133568463
LYPD1	0.000410779	0.00288648	2	132644853	132671579
FRMD4B	0.00123746	0.00291685	3	69169990	69542583
PRELP	0.0013294	0.00293252	1	203475828	203491352
FAM49A	0.000802064	0.0029533	2	16549459	16666331
SORBS1	0.00137911	0.00295912	10	95311771	95561414
SLC35A1	0.00144493	0.00296618	6	87470623	87512336
SACM1L	0.00113794	0.00298027	3	45689056	45745424
C6orf165	0.00145371	0.00298132	6	87408012	87511634
C6orf165	0.00145371	0.00298132	6	87407983	87464465
IQCJ-SCHIP1	0.00138577	0.00299415	3	158962235	159897366
SCHIP1	0.00138996	0.00300349	3	159839861	159897360
SFTPD	0.00118737	0.00300663	10	79937740	79982614
TSPAN4	0.00138073	0.00301151	11	842808	867116
PLCE1	0.00102749	0.00305689	10	93993989	94332823
LMO7	0.0014604	0.00305977	13	75620434	75859870
LRRFIP2	0.00127954	0.00310068	3	37052656	37183689
MNDA	0.00163663	0.00310493	1	158831317	158849506
EIF1B	0.00153484	0.00316842	3	40309684	40312424
VAMP3	0.00142472	0.00317134	1	7771269	7781432
HYAL2	0.00134215	0.00317329	3	50317790	50322906
MAPRE2	0.00163945	0.00323949	18	34976928	35143470
KLF6	0.00112391	0.00324118	10	3775996	3785281
FOXO3	0.00166291	0.00326157	6	108559835	108684774
CCDC141	0.000579262	0.00327574	2	178829757	179050086
DKK2	0.00154613	0.00329856	4	106921802	107283806
CDH19	0.000955563	0.00331358	18	66501083	66604138
NR4A3	0.00145614	0.00332006	9	99821855	99866891
FGD5	0.000786748	0.00332461	3	14818962	14934565
SH2D3C	0.000660311	0.00332761	9	127738317	127778741
PDE4B	0.00162919	0.00333638	1	65792514	66374579
SDCBP	0.00141437	0.00333774	8	58552924	58582860
EMP1	0.00169914	0.00338425	12	13196716	13219939
BTNL9	0.000948951	0.00341086	5	181040225	181061523
TNS3	0.00143032	0.00341868	7	47275154	47582558
SEPP1	0.00145937	0.00342792	5	42799880	42887392
FENDRR	0.00104925	0.00344308	16	86474529	86509099
SFTPC	0.00181609	0.0034457	8	22156913	22164479
SLC7A7	0.00182539	0.00345556	14	22773222	22829820
FOSB	0.00145691	0.00359393	19	45467995	45475179
ABCG2	0.00130323	0.003609	4	88090264	88231322
PRKCE	0.000717074	0.00364439	2	45651345	46187990
EIF1	0.00145403	0.00371917	17	41688885	41692668
RXFP1	0.000880764	0.00372854	4	158315311	158653372
UBR2	0.00191966	0.00375629	6	42564062	42693504
IER2	0.00182059	0.00376182	19	13150415	13154908
ABCA6	0.00182786	0.00378278	17	69078702	69141888
TGM2	0.00177127	0.00382248	20	38127387	38166578
ITPKB	0.00173609	0.00387858	1	226631690	226739323
SGCE	0.00180049	0.00389152	7	94585230	94656209
FAR2	0.00179809	0.00390813	12	29149103	29340980
CRY2	0.00184365	0.00395798	11	45847118	45883248
DUSP1	0.00204286	0.00403127	5	172768090	172771195
DAB2	0.00193672	0.00405661	5	39371675	39462300
GPD1	0.00226331	0.004064	12	50103819	50111319
IFNGR1	0.0018729	0.00410727	6	137197484	137219449
ZNF331	0.00199518	0.00413469	19	53520981	53580269
HK3	0.00174581	0.00415459	5	176880869	176899332
MCL1	0.00199105	0.00418861	1	150574551	150579738
FPR1	0.00191508	0.0041993	19	51745172	51804110
TBX5	0.0015614	0.0042156	12	114353931	114408442
ECSCR	0.00100288	0.00423749	5	139448556	139462743
ECSCR	0.00100288	0.00423749	5	139442316	139462707
IL3RA	0.00165105	0.00423813	23	1336616	1382689
ANXA1	0.00206497	0.00424545	9	73151757	73170393
APOL3	0.0019461	0.00428878	22	36140330	36166177
ANGPTL1	0.00118537	0.00431691	1	178849705	178871052
REV3L	0.00200562	0.00434111	6	111299028	111483715
SCGB1A1	0.00162723	0.00435393	11	62405103	62423195
LAMB2	0.00168316	0.00439237	3	49121114	49133118
ARHGAP25	0.0015754	0.00440473	2	68679601	68826833
EMP3	0.00252813	0.00443697	19	48321509	48330553
MYO1F	0.0027766	0.00444321	19	8520790	8577577
CALD1	0.00223225	0.00445191	7	134744252	134970728
CALCOCO1	0.00210021	0.00448047	12	53708517	53727745
PSMF1	0.0022096	0.00452672	20	1113263	1189415
PEAR1	0.000913282	0.00456173	1	156893698	156916434
FNBP1	0.0023265	0.00459721	9	129887187	130043194
CSTA	0.00234738	0.0046055	3	122325244	122341972
RDX	0.00264961	0.00461921	11	110174880	110296722
CCRL2	0.001943	0.00468571	3	46407163	46412997
ID4	0.0020105	0.00471509	6	19837386	19840684
TNFAIP1	0.00202583	0.00471805	17	28335602	28347009
CYP27A1	0.00316669	0.00473229	2	218781749	218815293
CRTC3	0.00223119	0.0047382	15	90529925	90645345
CACNA2D2	0.0028759	0.00475654	3	50362799	50504244
FAM46B	0.00155627	0.00478908	1	27005020	27012836
TMOD1	0.00168432	0.0048023	9	97501180	97601748
SSFA2	0.00189198	0.00481803	2	181891833	181930738
NFKBIA	0.00269933	0.00481999	14	35401511	35404749
FAM150B	0.00187386	0.00487992	2	279558	288851
CLEC14A	0.00128381	0.00489891	14	38254103	38256369
ETF1	0.00290849	0.00493725	5	138506095	138543300
MARCH8	0.00229528	0.00495386	10	45454585	45594906
MYZAP	0.00183916	0.00496444	15	57591941	57685364
HGF	0.00240181	0.00497947	7	81699006	81770438
STX11	0.00117258	0.0050036	6	144150526	144188370
PNRC2	0.00224394	0.00500948	1	23959109	23963462
TNS1	0.00242059	0.00504495	2	217799789	218002995
ARID5A	0.00265512	0.00514505	2	96536743	96552638
CEBPD	0.00252278	0.00517676	8	47736909	47739086
GAS2L1	0.00209546	0.00518093	22	29306582	29312785
CD300LG	0.00223076	0.00523824	17	43847148	43863629
ST6GALNAC5	0.00247748	0.00527213	1	76867441	77065711
KCNT2	0.0012844	0.00528914	1	196225779	196609225
CDKN1C	0.00341699	0.00530305	11	2883213	2885881
MT1E	0.002773	0.00533028	16	56625475	56627112
NDN	0.00217572	0.00534414	15	23685400	23687330
MAP3K8	0.00243865	0.00536666	10	30433937	30461833
SIRPA	0.00303873	0.00543668	20	1894167	1940592
TMEM88	0.00170806	0.00546546	17	7855065	7856099
ADCY4	0.00151373	0.00549969	14	24318349	24335093
CX3CL1	0.00291806	0.00552462	16	57372458	57385048
PDGFB	0.00215113	0.00556663	22	39223359	39244751
GPR146	0.00231556	0.00562615	7	1044576	1059261
PKNOX2	0.0027896	0.00565931	11	125164687	125433389
CSF3R	0.00272302	0.00572757	1	36466043	36483278
COLGALT2	0.00228743	0.00587375	1	183929854	184037729
AXL	0.00296771	0.00590932	19	41219203	41261766
ACVRL1	0.00313877	0.00592511	12	51906908	51923361
SYNE1	0.00306424	0.00592785	6	152121684	152637801
SIDT2	0.00276391	0.00597387	11	117178733	117197445
BCL6B	0.00242276	0.0060024	17	7023020	7030290
ITGAL	0.00248129	0.0060956	16	30472658	30523185
VSTM4	0.0038048	0.00615078	10	49014245	49115509
ANK2	0.00325559	0.00618139	4	112818109	113383740
NDST1	0.00247491	0.00621241	5	150485818	150558211
STARD9	0.00235202	0.00625056	15	42575659	42720981
PITPNA	0.00333714	0.00629875	17	1517718	1562816
MTMR6	0.00330987	0.00635545	13	25246201	25288009
CIRBP	0.00365009	0.00635704	19	1259384	1274880
ARHGEF40	0.00304565	0.00660172	14	21070270	21090240
ATP1A2	0.00273034	0.00665961	1	160115759	160143591
CCBE1	0.00259479	0.00666305	18	59430940	59697380
BCL2L2	0.00323569	0.00680459	14	23298790	23311759
KAT6A	0.00347756	0.00682914	8	41929479	42051990
PPP1R12B	0.00308794	0.006865	1	202348699	202592706
PPBP	0.00298474	0.0069439	4	73987038	73988197
ADD1	0.00269548	0.00697363	4	2843857	2930076
PCDHGA12	0.00358122	0.00697998	5	141430589	141512979
PCDHGB1	0.00363146	0.00702096	5	141350102	141512979
PILRA	0.0038628	0.00714045	7	100367530	100400099
PCDHGC3	0.00368231	0.00715469	5	141475947	141512979
PCDHGC4	0.00373376	0.00718282	5	141484997	141512979
ROBO4	0.0021165	0.00721599	11	124883691	124898500
RASGRP2	0.00381377	0.00726935	11	64726911	64745456
HSPB2-C11orf52	0.00285461	0.0072889	11	111912736	111926871
SEPT8	0.00320091	0.00729067	5	132750817	132807241
PCDHGB2	0.00378584	0.00729667	5	141360042	141512979
PIK3R1	0.00385176	0.00729972	5	68215720	68301821
EHD1	0.0031088	0.00731582	11	64851642	64888296
BCL6	0.00387661	0.00731819	3	187721377	187745727
PCDHGA6	0.00383854	0.00735354	5	141373914	141512979
SESN1	0.00430461	0.00737943	6	108986437	109094819
SAMHD1	0.00348745	0.00738266	20	36890229	36951843
CA2	0.0039784	0.00738542	8	85463852	85481493
PCDHGA9	0.00389187	0.0074141	5	141402932	141512979
PCDHGA8	0.00394583	0.00754074	5	141390157	141512979
IGSF10	0.00372174	0.00757268	3	151425384	151458709
PCDHGA11	0.00400044	0.00759092	5	141421047	141512979
SHANK3	0.00271617	0.00765201	22	50674415	50733298
PCDHGA7	0.0040557	0.00768546	5	141382739	141512979
GATA6	0.00330232	0.00774466	18	22169443	22202528
PQLC1	0.00376284	0.00777457	18	79902420	79951664
MTMR9	0.00413073	0.00778822	8	11284416	11328146
PCDHGB7	0.00411161	0.00780281	5	141417645	141512979
MEIS2	0.00299127	0.00782222	15	36889204	37101299
CPB2	0.00394547	0.00785355	13	46053186	46105076
PCDHGA10	0.00416818	0.00785961	5	141412987	141512979
RARRES2	0.00419012	0.00787706	7	150338317	150341674
MMP19	0.00308758	0.00794405	12	55835433	55842966
PCDHGA4	0.00422543	0.0079591	5	141355025	141512979
HBD	0.00451275	0.00801131	11	5232678	5235370
PCDHGA1	0.00428335	0.00803382	5	141330571	141512981
IRAK3	0.00421536	0.00806021	12	66188879	66254622
PCDHGB6	0.00434195	0.00811256	5	141408021	141512979
EHD2	0.00334317	0.00814623	19	47713343	47743134
CYYR1	0.00264125	0.00816731	21	26466209	26573284
SERPINB6	0.00369529	0.00818912	6	2948159	2972165
PCDHGB4	0.00440123	0.00822938	5	141387698	141512979
PCDHGA3	0.00446122	0.00827947	5	141343829	141512979
PCDHGC5	0.0045219	0.0083577	5	141489121	141512979
HLF	0.00436657	0.00842567	17	55265012	55325065
GKN2	0.00204682	0.00847964	2	68945232	68952970
PCDHGB5	0.00458329	0.00848037	5	141397987	141512979
RXRA	0.00413328	0.008484	9	134317098	134440585
BMP2	0.0042461	0.00854975	20	6767664	6780280
GLIPR2	0.00243329	0.00858246	9	36136536	36163913
PCDHGB3	0.0046454	0.00859187	5	141370264	141512979
PRKCDBP	0.0045443	0.00862989	11	6318946	6320647
RTN1	0.00468778	0.00866494	14	59595976	59870966
PCDHGA2	0.00470823	0.00868015	5	141338760	141512979
PCDHGA5	0.0047718	0.00874519	5	141364232	141512979
GIMAP8	0.00294723	0.00880191	7	150450630	150479392
PTPN1	0.00411855	0.00887833	20	50510321	50585241
EPB41L3	0.00502077	0.00901735	18	5392381	5630700
N4BP2L1	0.00407705	0.00903471	13	32400723	32428178
FAM53B	0.00511544	0.00904962	10	124619292	124744269
HLA-E	0.00438379	0.00919384	6	30489467	30494205
PRAM1	0.00452224	0.00944778	19	8490056	8503112
RGS2	0.00546728	0.00945677	1	192809039	192812283
GJA1	0.00507221	0.00952466	6	121435692	121449727
NFASC	0.00449154	0.00953966	1	204828651	205022822
CXCL2	0.00507382	0.00955257	4	74097035	74099293
CALHM2	0.00514752	0.00981864	10	103446786	103452402
MT2A	0.00550912	0.00987528	16	56608199	56609497
KAT6B	0.00621004	0.0098806	10	74825582	75032622
SYNC	0.00554055	0.0098877	1	32680360	32703596
FRMD3	0.00306568	0.00995054	9	83242990	83538546
SLCO3A1	0.00494819	0.0100214	15	91853695	92172435
LZTFL1	0.00575529	0.0100866	3	45823316	45916042
DPT	0.00624316	0.0102674	1	168695459	168729264
LINC00968	0.00585367	0.0102849	8	56496246	56559823
IDI1	0.00636011	0.0103149	10	1039908	1049170
PGM5-AS1	0.00313293	0.0103414	9	68355189	68357852
PGM5P3-AS1	0.00315551	0.0103865	9	72674	88826
PGM5P4-AS1	0.00317817	0.0103932	2	113527568	113542672
PEAK1	0.00516651	0.0104058	15	77100656	77420144
ADPRH	0.0043082	0.0104294	3	119579268	119589945
GSTA4	0.00581829	0.0104335	6	52977948	52995378
DNAJC27	0.00337429	0.0104516	2	24943636	24972094
DOCK6	0.00595483	0.0105514	19	11199295	11262481
LGI3	0.00560979	0.0106029	8	22146825	22157084
NACC2	0.00666523	0.0106379	9	136006537	136095285
HCK	0.00626534	0.0106472	20	32052188	32101856
PPFIBP1	0.00335692	0.0106507	12	27523431	27695564
TFRC	0.00515381	0.0107793	3	196027183	196082189
REEP1	0.00600239	0.0109007	2	86213993	86338083
SOX7	0.0044952	0.0109986	8	10723768	10730512
PSIP1	0.00578565	0.011056	9	15464066	15511019
TCEAL2	0.00415013	0.0112206	23	102125688	102127711
OSTM1	0.00577811	0.0113397	6	108041409	108165854
MMRN1	0.00595782	0.0113612	4	89879532	89954629
NOTCH1	0.00651944	0.01143	9	136494444	136545862
DCHS1	0.00621912	0.0114836	11	6621323	6655854
QKI	0.00387851	0.0114949	6	163414000	163578596
NLRC4	0.00579221	0.0115252	2	32224453	32265854
OTUD1	0.00632492	0.011528	10	23439458	23442390
LINC00702	0.00441067	0.0115988	10	4201141	4243912
CTDSPL	0.00601231	0.0117181	3	37861960	37984469
VIM	0.00638179	0.0117427	10	17228259	17237593
PAPSS1	0.00547782	0.0117813	4	107590276	107720452
RHOJ	0.00513761	0.0118656	14	63204114	63293219
NR2F1	0.00626472	0.0119531	5	93583337	93594615
SRSF5	0.00754621	0.0119754	14	69726900	69772005
ST6GALNAC6	0.00398862	0.0119847	9	127885321	127905408
PPT2-EGFL8	0.00693282	0.0120562	6	32153845	32171978
DYNC2LI1	0.00643799	0.0120733	2	43774039	43810010
CEP68	0.00637429	0.0121149	2	65056366	65087004
EGFL8	0.00698281	0.0121329	6	32164583	32168281
AGBL1	0.00683919	0.012273	15	86141996	87029052
TBX2-AS1	0.00431504	0.0122826	17	61393456	61411555
ARIH2	0.00741034	0.0123105	3	48918821	48986382
VASH1	0.0075484	0.0124346	14	76762189	76783015
SEMA3B	0.00755579	0.0126058	3	50267558	50277546
MT1HL1	0.00721853	0.0126443	1	237004103	237004418
BTG2	0.00723021	0.0127371	1	203305491	203309602
IL7R	0.00626807	0.0127449	5	35852695	35879603
ARMCX1	0.00734178	0.0129344	23	101550531	101554700
WDR47	0.00713467	0.0129819	1	108970214	109042113
FBXO7	0.0065764	0.0130023	22	32474676	32498829
RGS5	0.00744969	0.0130175	1	163111121	163321791
FAT3	0.00540066	0.0131126	11	92352096	92896470
LARP6	0.00681697	0.0131263	15	70829130	70854159
LINC01140	0.0075913	0.0132947	1	87129765	87169198
HBG2	0.00770088	0.0132969	11	5248274	5645789
BICD2	0.00649595	0.0133054	9	92711363	92764812
HBG1	0.00773587	0.013347	11	5248083	5249892
BDNF	0.0071144	0.0133954	11	27654893	27722058
EFEMP2	0.00770188	0.0134913	11	65866441	65873592
PHACTR2	0.00622543	0.013544	6	143536845	143831185
NCOA1	0.00889806	0.0135826	2	24491914	24770702
FUT1	0.00778881	0.0136401	19	48748011	48755390
TSPAN18	0.00741969	0.0136781	11	44726465	44932421
MT1G	0.00728484	0.0136832	16	56666731	56668065
ESAM	0.0068477	0.0137224	11	124752583	124762290
FAM162B	0.00622508	0.0137624	6	116752197	116765723
FSTL3	0.00763133	0.0137741	19	676365	683399
GRASP	0.00779851	0.0137788	12	52006940	52015889
SEMA6D	0.00580412	0.0138601	15	47184101	47774223
SMARCA5	0.00613466	0.0140046	4	143513463	143557486
NFE2L2	0.00811654	0.0140624	2	177227595	177392697
ZBED2	0.00563034	0.0140994	3	111592900	111595443
MUSTN1	0.00770609	0.0141636	3	52833114	52835219
WAPAL	0.00837193	0.0142519	10	86435256	86521815
GLRX	0.00792742	0.0143265	5	95751319	95823005
PRICKLE2	0.00658372	0.0145617	3	64093867	64445476
MYADM	0.00635699	0.0147029	19	53866223	53876437
ARHGAP31	0.00914636	0.0147194	3	119294373	119420714
RCAN2	0.00853468	0.0148436	6	46220736	46491972
SLPI	0.0091446	0.0148616	20	45252239	45254564
ALDH3B1	0.0075995	0.0148692	11	68008578	68029282
ATP1B3P1	0.00831438	0.0149642	2	60734895	60735715
TJP2	0.00979055	0.0150341	9	69121264	69255208
JUNB	0.00807027	0.0150629	19	12791496	12793315
FAXDC2	0.009393	0.0150914	5	154818491	154859252
CRISPLD2	0.00812228	0.0151604	16	84819984	84920768
MATN2	0.00857888	0.0151686	8	97868840	98036716
ADAMTS15	0.00705031	0.0152364	11	130448974	130476641
RCBTB2	0.00844258	0.0152933	13	48488959	48533256
NCOA4	0.00866024	0.0154041	10	46005088	46030714
RRAGA	0.00932561	0.0154974	9	19049395	19050983
EFNB2	0.00782027	0.0155066	13	106489731	106535114
PSMD11	0.00856221	0.015595	17	32444261	32483318
SNX2	0.00848273	0.0156279	5	122774996	122830108
FAM63B	0.00857338	0.0156895	15	58771192	58861900
FBP1	0.00896894	0.0157305	9	94603133	94640249
SEMA6A	0.00941712	0.0157477	5	116443616	116574934
AMOTL2	0.00815507	0.0157493	3	134355874	134375479
ACP5	0.0107135	0.0157565	19	11574660	11579008
APC	0.0083398	0.0157878	5	112707498	112846239
CCDC85B	0.00890492	0.0157999	11	65890112	65891635
WNT2B	0.00792688	0.0158262	1	112466541	112530165
FILIP1	0.0072534	0.015894	6	75291859	75493738
CD69	0.0102976	0.0160999	12	9752486	9760901
ZYX	0.00963615	0.0162815	7	143381080	143391111
TRGC1	0.00713078	0.0163154	7	38257879	38330821
PEA15	0.00980897	0.0163168	1	160205337	160215376
TRGC2	0.00716072	0.0163787	7	38239580	38368091
KLRF1	0.0097915	0.0163843	12	9827481	9845007
S100A8	0.00872541	0.0164574	1	153390032	153391188
PDLIM3	0.00969752	0.0164743	4	185500660	185535612
TRHDE	0.0118867	0.0165445	12	72087266	72670757
CD59	0.00989081	0.0166245	11	33698261	33736445
RIN3	0.00950034	0.0168228	14	92513774	92688994
KAT2B	0.00892902	0.0169201	3	20040023	20154404
MOCS1	0.00914335	0.016966	6	39899578	39934551
IL6ST	0.00848503	0.0171132	5	55935095	55994993
ST6GALNAC3	0.0113221	0.0171369	1	76074719	76634601
PEG3	0.0105704	0.0174226	19	56810083	56840728
MARC2	0.00948691	0.0174492	1	220748225	220784815
TBC1D2	0.0113789	0.0174883	9	98198999	98255721
ROR1	0.00873684	0.0175251	1	63774022	64181498
RMDN3	0.00991167	0.0177957	15	40735884	40755851
PPP3CB	0.00973641	0.0177957	10	73436428	73496024
GPR65	0.0100029	0.0179266	14	88005124	88014811
NR3C1	0.0121711	0.0180664	5	143277931	143435512
REEP5	0.00967989	0.0180933	5	112876379	112922539
MCEMP1	0.0124417	0.0181861	19	7676628	7679826
NLRP1	0.0100924	0.0182266	17	5499427	5619424
TMEM140	0.012001	0.0183986	7	135148072	135166215
PDE5A	0.0102564	0.0184757	4	119494395	119628991
PRKCQ	0.0113567	0.0185	10	6427143	6580301
TRIM25	0.00895482	0.0185897	17	56887909	56914038
C10orf10	0.00962344	0.018737	10	44970981	44978810
SELE	0.010789	0.0188686	1	169722641	169764705
PPARGC1B	0.00838442	0.0189624	5	149730298	149855022
OSBPL11	0.0113195	0.0189963	3	125528858	125595090
FMO3	0.0112323	0.0191509	1	171090877	171117819
FILIP1L	0.00975521	0.0192167	3	99830141	100114513
SCN4B	0.0128949	0.0196252	11	118133377	118152888
MYO1B	0.0110853	0.0197591	2	191245185	191425389
OSCAR	0.0103792	0.0197682	19	54094668	54102692
IFT88	0.011224	0.0198375	13	20567069	20691437
VAMP4	0.010278	0.019889	1	171700160	171742247
MGAT3	0.0120369	0.0199273	22	39457344	39492194
SAR1A	0.0120826	0.020097	10	70147289	70170523
ARHGEF17	0.012186	0.0201329	11	73308289	73369091
FCN1	0.0117293	0.0201494	9	134905890	134917963
ITM2B	0.0127497	0.0203071	13	48233158	48270357
SAMD4A	0.0128409	0.0203298	14	54567097	54793315
SOX5	0.00933801	0.0205534	12	23529500	23951032
FBXL5	0.0129347	0.0206718	4	15604539	15681679
CRBN	0.0125081	0.0206894	3	3148992	3179710
VCL	0.00975553	0.0209326	10	73995193	74121363
PRNP	0.012798	0.0209974	20	4686236	4701590
TOX2	0.0119862	0.0210179	20	43914864	44069616
PGAP1	0.0120257	0.0211462	2	196833004	196927796
MSMO1	0.0113521	0.021185	4	165327623	165343160
MFAP3L	0.0124117	0.0213496	4	169986597	170033031
XPC	0.013252	0.0213646	3	14145147	14178783
MSN	0.0125663	0.0214656	23	65588377	65741931
NOSTRIN	0.0150347	0.021581	2	168786539	168865514
WWTR1	0.00981815	0.0216048	3	149517235	149736714
SSH2	0.0142646	0.0216224	17	29625938	29930276
SYT15	0.0134962	0.0216604	10	46578217	46594173
ADRB1	0.0137784	0.0217796	10	114044056	114046908
UTRN	0.00956488	0.0217875	6	144285701	144853034
MIR30C2	0.0140064	0.02188	6	71376933	71377045
ZSCAN18	0.0126108	0.0219399	19	58083838	58118427
RYBP	0.013553	0.0219401	3	72371825	72446918
BTK	0.0134888	0.0220326	23	101349447	101390796
CA3	0.0133181	0.0220613	8	85373436	85449040
AMOTL1	0.0104202	0.022093	11	94706431	94876753
DOCK9	0.010396	0.0223017	13	98793487	99086625
CYB5R3	0.0112526	0.0223619	22	42617840	42649568
BNIP2	0.0149221	0.0225254	15	59659146	59689534
MID1IP1	0.0130256	0.0225934	23	38801432	38806537
LINC00936	0.010343	0.0226553	12	89708959	89712590
AATK	0.0107855	0.0226716	17	81117295	81166077
PALLD	0.0131743	0.0226731	4	168497066	168928457
DUSP7	0.0148762	0.0229635	3	52048919	52056550
CCND2	0.0147137	0.0230115	12	4273772	4305350
EPM2A	0.0126673	0.0230187	6	145501583	145736024
MRC2	0.0133571	0.0230748	17	62627401	62693597
FAM13C	0.0112585	0.0230868	10	59246129	59363181
TNFAIP3	0.0138135	0.0231895	6	137867188	137883312
CYB5A	0.0145884	0.0232244	18	74250847	74292016
TBC1D4	0.0112117	0.0232782	13	75284665	75482114
IP6K1	0.0132456	0.0233551	3	49724294	49786542
NTNG1	0.0151422	0.0233919	1	107140007	107483458
NISCH	0.0155117	0.0234968	3	52455118	52493071
CNRIP1	0.0112452	0.023613	2	68284171	68320051
EGR1	0.0144932	0.0238043	5	138465490	138469315
DAPK1	0.0150336	0.0238773	9	87497228	87708633
SARAF	0.0139694	0.0239073	8	30063012	30083208
CCND3	0.0148966	0.0239319	6	41934933	42050357
GZMH	0.0151028	0.0240487	14	24606480	24609699
UBE2FP1	0.0148379	0.0241305	3	37143512	37143958
BIN2	0.01233	0.0242098	12	51281038	51324668
PTPN21	0.0156473	0.0243075	14	88465778	88554733
PLLP	0.0177107	0.024337	16	57248547	57284687
SFTPA2	0.0149846	0.0243944	10	79555852	79560397
FAM171A1	0.0149679	0.0244703	10	15211643	15371062
LIFR	0.0149011	0.0245706	5	38474963	38608354
RAB8B	0.0130325	0.0246787	15	63189469	63267782
SLC15A3	0.0159031	0.0247223	11	60937083	60952530
NEDD4L	0.0148407	0.0247746	18	58044367	58401540
CLEC10A	0.015238	0.0250378	17	7074537	7080307
LAMA2	0.011891	0.0250625	6	128883141	129516569
S100A3	0.0158661	0.0251264	1	153547329	153549372
CRYBG3	0.0147343	0.0251269	3	97822040	97944963
SULT1A2	0.0131336	0.0252127	16	28591943	28597109
RADIL	0.0102374	0.0253624	7	4797055	4883719
SULT1A1	0.0132453	0.0253635	16	28605196	28623625
C1QA	0.0150918	0.025461	1	22636506	22639608
BMP5	0.0140514	0.0255598	6	55753645	55875564
PIK3C2A	0.0132147	0.0256749	11	17077730	17207983
SRGN	0.0177612	0.0260561	10	69088106	69104811
PHF2	0.013698	0.026192	9	93576407	93679587
CHI3L2	0.015377	0.0263036	1	111200771	111243440
CSF3	0.0171249	0.0263912	17	40015361	40017813
ILK	0.0158591	0.0264345	11	6603708	6610874
FOXN3	0.0175536	0.0264756	14	89124871	89619149
SIK2	0.0121737	0.0266587	11	111602391	111730853
AKAP13	0.0149112	0.026787	15	85380571	85749358
ATP6V0A2	0.0166476	0.0274102	12	123712318	123761755
NKG7	0.0165288	0.0274845	19	51371606	51372715
SLC19A3	0.014779	0.027574	2	227685210	227718012
PCSK5	0.0161279	0.0276877	9	75890644	76362339
HEY1	0.013355	0.0278012	8	79764010	79767863
RNF38	0.0143966	0.0278027	9	36336396	36487548
MAMDC2	0.0122652	0.0279012	9	70043581	70226970
PTGER4	0.0229756	0.0281683	5	40679498	40693735
INSIG1	0.0210798	0.0284248	7	155297776	155310235
SCAI	0.0187447	0.0285028	9	124942608	125143506
PREX2	0.0216619	0.028594	8	67952118	68237030
DKK3	0.0212984	0.0287039	11	11963106	12009769
GUCY1A2	0.0164613	0.0287476	11	106674012	107018524
ADCY9	0.0186236	0.0287592	16	3953387	4116185
PARVA	0.0183192	0.0288471	11	12377185	12530801
ANKRD20A3	0.0158858	0.0289274	9	66106815	66153135
ANKRD20A5P	0.0159366	0.0289951	18	14179097	14234797
SFTPA1	0.0166257	0.0290612	10	79610939	79615455
THEMIS2	0.0195507	0.0290662	1	27872543	27886685
ANKRD20A8P	0.0159875	0.0290756	2	94811046	94857282
ANKRD20A9P	0.0160384	0.0290794	13	18816718	18871967
SSTR1	0.016046	0.0290975	14	38207999	38213067
ANKRD20A4	0.0160895	0.0291217	9	64369394	64413142
ANKRD20A2	0.0161406	0.0291512	9	40223285	40266392
ANKRD20A1	0.0161918	0.0292192	9	67859147	67902094
ANKRD20A11P	0.0162431	0.0293385	21	13909574	13980437
TYROBP	0.0218084	0.0293636	19	35904401	35908295
ANKRD20A7P	0.0162944	0.0294194	9	42852675	42894751
PKD2	0.0188777	0.0295386	4	88007668	88077777
AFAP1L1	0.0192145	0.0297718	5	149271871	149341802
SUPT7L	0.0180845	0.0299129	2	27650812	27663840
CCL23	0.0160389	0.0299356	17	36013056	36017968
FGFBP2	0.0231614	0.0300308	4	15960243	15969309
ANKRD29	0.0200912	0.0302288	18	23598926	23662885
HEBP1	0.0200107	0.0304147	12	12974864	13000273
ITPRIP	0.0174987	0.0304855	10	104309698	104338404
MSRB3	0.0163459	0.0305113	12	65278643	65488244
MS4A7	0.0185797	0.030657	11	60378482	60395951
MS4A14	0.0186346	0.0307279	11	60378530	60417756
SPI1	0.0200399	0.030748	11	47354860	47378576
SLC46A2	0.0132856	0.0309925	9	112878920	112890913
GPRASP1	0.0168271	0.0309926	23	102651366	102659083
ARAP1	0.0180407	0.0311873	11	72685069	72793599
CSRNP1	0.0211903	0.0311995	3	39141855	39154562
RBMS3	0.0188513	0.0317814	3	29280982	30010391
PPP1R14A	0.0215435	0.0318233	19	38251237	38256591
PZP	0.0197313	0.031927	12	9148840	9208370
ARHGAP23	0.0183221	0.0319597	17	38419280	38512392
FIBIN	0.0211682	0.0319918	11	26994184	26996121
LIMD1	0.0200348	0.032092	3	45555394	45686338
IL18RAP	0.0152095	0.0325089	2	102418689	102452565
PDE1C	0.0249805	0.0326447	7	31751179	32299329
MCC	0.0205929	0.0327434	5	113022099	113488830
C20orf194	0.0221985	0.0327855	20	3249305	3407625
GLDN	0.0117549	0.032819	15	51341629	51408013
EGLN2	0.0195726	0.0328339	19	40798996	40808433
LILRA2	0.0216323	0.0330132	19	54572920	54590287
RBMS1P1	0.0193639	0.0332614	12	66234079	66235234
OLR1	0.0238683	0.0334749	12	10158301	10172138
AGTR2	0.0199527	0.033526	23	116170722	116174972
RBMS1	0.0192694	0.0336592	2	160272151	160493794
ACE	0.0246222	0.0337674	17	63477061	63498380
PGM5	0.0236618	0.0337732	9	68328308	68531061
MAGI2-AS3	0.0235999	0.0337862	7	79452877	79471208
VEPH1	0.00562624	0.0337989	3	157259742	157533619
CXorf36	0.0261726	0.033844	23	45148374	45200901
PRRG1	0.0195541	0.0339085	23	37349275	37457295
WBP1L	0.022023	0.0340947	10	102743970	102816267
PLEKHH2	0.0255565	0.0343341	2	43637273	43767987
ID1	0.0217959	0.0345696	20	31605283	31606515
PBX1	0.0173257	0.0349644	1	164555584	164899296
ADAMTS9-AS2	0.0199118	0.0349649	3	64684909	65011468
PLA2G4C	0.0172703	0.0350752	19	48047843	48110817
MAN2C1	0.0218924	0.0351026	15	75355207	75368630
ARGLU1	0.0221283	0.0354692	13	106541673	106568164
ZC3HAV1	0.0232301	0.0355368	7	139043520	139109719
KCTD9	0.0222229	0.0356026	8	25427847	25458476
MAP3K3	0.024155	0.035634	17	63622415	63696303
MIR223	0.0235485	0.0356692	23	66018870	66018979
PLA2G1B	0.0333066	0.0356804	12	120322111	120327789
NEK3	0.0216373	0.035745	13	52132639	52159861
NFIB	0.020273	0.0357624	9	14081843	14398983
NEXN	0.021249	0.0359311	1	77888513	77943895
MT1F	0.0217041	0.03598	16	56657694	56660698
ADAMTS9	0.0242494	0.036024	3	64515654	64688000
SLC6A13	0.0206449	0.0361577	12	220621	262873
SH3D19	0.0229243	0.0365568	4	151102751	151325632
ARL13B	0.0258225	0.0365623	3	93980139	94055668
GPA33	0.0159135	0.0368787	1	167052836	167166479
PLBD1	0.0236388	0.0369035	12	14503661	14568349
GPER1	0.0228198	0.036963	7	1082208	1093815
PPM1D	0.0245808	0.0370477	17	60600183	60666280
WWC3	0.0272888	0.0370803	23	10015562	10144478
PARVB	0.0228733	0.0370838	22	43999211	44172949
GAPVD1	0.024802	0.0372432	9	125261794	125367207
PLAC8	0.0252877	0.0372584	4	83090048	83137075
C10orf54	0.0251867	0.0372797	10	71747559	71773498
SNX33	0.0217806	0.0373035	15	75647906	75662301
TRAK2	0.0272789	0.037336	2	201377207	201451611
DUSP3	0.0208327	0.0375693	17	43766121	43778988
PDE8B	0.026009	0.0377274	5	77210449	77429807
AP1S2	0.0215094	0.0380488	23	15825806	15855014
SLCO2B1	0.0235392	0.0383638	11	75100563	75206549
CD9	0.0234253	0.0385005	12	6199715	6238271
RNF182	0.0288123	0.0386401	6	13924446	13980302
MITF	0.0237791	0.0389364	3	69739435	69968337
AFF3	0.0299121	0.0392046	2	99545419	100142739
FRMD4A	0.0231354	0.0393174	10	13643706	14462142
ABI3BP	0.0298425	0.039365	3	100749156	100993515
CHN1	0.0212642	0.0394574	2	174799363	175005369
DPH3	0.0245369	0.0394583	3	16257978	16264972
CTGF	0.0264749	0.0395372	6	131948176	131951373
LINC01128	0.0231689	0.0395477	1	825138	859446
SIK3	0.0286516	0.0396345	11	116843402	117098437
HECW2	0.0251293	0.0396839	2	196194370	196593692
PTPRC	0.02482	0.0397036	1	198638671	198757283
LST1	0.0252289	0.0397523	6	31586124	31588909
FTO	0.0261202	0.0398737	16	53703963	54121941
ULK2	0.0230525	0.0399658	17	19770829	19867936
MPPE1	0.0261808	0.0399845	18	11882622	11909223
RILPL2	0.0321157	0.0400238	12	123410683	123436717
CASQ2	0.0265792	0.0400245	1	115700007	115768781
CHPT1	0.0237491	0.0401566	12	101696947	101744140
STARD7	0.0255541	0.0402735	2	96184859	96208825
LDB3	0.0265251	0.040282	10	86668449	86736068
CELF2	0.019038	0.040454	10	11005321	11336675
IL17D	0.0322252	0.0404668	13	20702127	20723098
SYDE1	0.0292317	0.04048	19	15107403	15114988
C1orf21	0.0252316	0.0405344	1	184387058	184629020
ABHD5	0.0251226	0.0406262	3	43690113	43734371
FCGR3B	0.027182	0.0407355	1	161623196	161631963
TOM1L2	0.0284675	0.0407826	17	17843511	17972422
CRK	0.0244284	0.0411036	17	1420689	1463162
CLEC12A	0.0281964	0.04143	12	9951316	9995694
MECP2	0.0287332	0.0414755	23	154021573	154137103
FAM105A	0.0253181	0.0414817	5	14581775	14615007
ITIH3	0.027725	0.0415163	3	52794768	52809009
AKAP8	0.0269794	0.0415365	19	15353385	15379798
NR4A2	0.0264477	0.0416603	2	156324432	156342348
C1QTNF7	0.0178742	0.0419397	4	15339818	15446166
INMT	0.0341622	0.0419476	7	30697985	30757602
GSN	0.0209158	0.041961	9	121207794	121332843
TEX2	0.0283616	0.0421391	17	64147227	64263301
ARL6	0.0311302	0.0423915	3	97764521	97801242
MT1X	0.0242713	0.0424785	16	56682424	56684196
APBB2	0.0258705	0.0425489	4	40810027	41216714
PRKCZ	0.0291804	0.0426781	1	2050470	2185395
MAP3K4	0.0282511	0.0426883	6	160991727	161117385
ADH1C	0.0202639	0.0428581	4	99336492	99353027
ZBTB47	0.0257644	0.0429096	3	42653684	42665854
AGPAT4	0.0294957	0.0429703	6	161129979	161274061
NTRK2	0.0329997	0.0429729	9	84668551	85027070
SOCS3	0.0286572	0.0429792	17	78356778	78360077
SLC14A1	0.0348989	0.0430718	18	45724127	45752520
TBX5-AS1	0.0349106	0.0431876	12	114408191	114412831
RGL1	0.034523	0.0432913	1	183636085	183928531
SCARA5	0.0342367	0.0433138	8	27869882	27992727
SCN7A	0.0319887	0.0436019	2	166403573	166494247
CASS4	0.0356922	0.0437208	20	56412112	56460387
RNF144B	0.0305422	0.0438036	6	18387350	18468874
FGF14-AS2	0.0298036	0.0441937	13	102394630	102395703
C4orf3	0.0269924	0.0444716	4	119296419	119304445
FCER1G	0.0304442	0.0445194	1	161215234	161220699
AAMDC	0.0273844	0.0448596	11	77821109	77918432
CD55	0.025801	0.044881	1	207321508	207360966
CXCR2	0.0290214	0.0449226	2	218125289	218137253
PDK4	0.033355	0.045053	7	95583499	95596491
EVI5	0.0263601	0.0453125	1	92508696	92792404
KIF1C	0.027832	0.0454975	17	4997948	5028401
GIMAP7	0.0295542	0.0455375	7	150514830	150521073
DEFA1	0.0312456	0.0458707	8	6977649	6980080
DEFA1B	0.0313383	0.0459618	8	6996766	7018289
CDC42EP2	0.033458	0.0460197	11	65314818	65322429
DEFA3	0.0314312	0.0460531	8	6996837	7018301
TMEM109	0.0324586	0.0460954	11	60913874	60923443
MSANTD1	0.0279192	0.0462337	4	3244369	3271738
APOBEC3A	0.0191414	0.0463366	22	38952741	38992778
NR2F2	0.0258452	0.0464508	15	96325938	96340263
C1QB	0.0290776	0.0466128	1	22652762	22661538
TAGLN	0.03193	0.0467	11	117199321	117204782
TLR4	0.0305581	0.0467874	9	117704332	117716871
NPNT	0.0368942	0.0467954	4	105894775	106004027
LATS2	0.0328126	0.0468036	13	20973032	21061547
HHIP	0.0391713	0.0471105	4	144646021	144745271
VSIG10	0.0302636	0.0472973	12	118063593	118136026
SHC3	0.0321822	0.0474904	9	89005771	89178767
BMPR2	0.0240807	0.047587	2	202376936	202567751
CD44	0.030349	0.0476428	11	35138870	35232402
PHACTR1	0.016094	0.0478458	6	12716805	13290484
FFAR4	0.0380548	0.0479537	10	93566665	93604480
FAM101B	0.0360349	0.0480025	17	439978	445939
CSF2RB	0.028337	0.0481085	22	36913628	36940449
SAMD5	0.0340879	0.0481438	6	147508927	147737547
EFR3B	0.0304949	0.048347	2	25042130	25159137
TGFB1I1	0.0349231	0.0484637	16	31471585	31477960
FCHSD2	0.0332997	0.0485126	11	72836745	73142261
LRCH1	0.0364483	0.0488086	13	46553168	46753040
MTCH1	0.0304811	0.0490416	6	36968141	36986298
TMOD2	0.0319658	0.0491917	15	51751561	51816368
SLC16A5	0.0287654	0.0493871	17	75087727	75106162
ANO6	0.0412247	0.0494581	12	45215987	45440404
LILRA1	0.0424834	0.0497714	19	54573879	54602090
HIPK1	0.0319878	0.0498555	1	113929192	113977869
TGOLN2	0.0335513	0.0498828	2	85318020	85328425
SPRYD7	0.0412982	0.0499141	13	49912706	49936490
NUP214	0.0307099	0.0501306	9	131125561	131234670
EBF1	0.0373521	0.0505807	5	158695916	159099761
P2RX1	0.0348764	0.0506025	17	3896592	3916500
TLE4	0.0332517	0.0507829	9	79571773	79726882
TMEM178A	0.0348088	0.0508631	2	39664982	39717963
MYD88	0.0321875	0.0511905	3	38138478	38143022
SHROOM4	0.0358193	0.0515327	23	50591647	50814302
PRDM5	0.0407815	0.051908	4	120684919	120922870
TMTC1	0.0392645	0.0520148	12	29500840	29784759
UBL3	0.0314934	0.0520388	13	29764371	29850684
ZC3H12C	0.0357431	0.0521485	11	110093361	110171841
GAB1	0.0368547	0.0524001	4	143336762	143474568
LGALSL	0.0440991	0.0524828	2	64453969	64461381
PPP1R16B	0.0357846	0.0529191	20	38805705	38923024
SGCA	0.0349277	0.0529458	17	50164214	50175931
TTC7A	0.0373597	0.0529602	2	46916157	47076137
CAST	0.0314427	0.0532354	5	96525267	96779595
DCN	0.0305798	0.0535107	12	91140484	91183123
UST	0.0355171	0.0537436	6	148747328	149076990
ETV5	0.0370494	0.0538149	3	186046308	186110318
NFATC1	0.0379137	0.0538928	18	79395856	79529325
EFCC1	0.0436689	0.0544589	3	129001629	129040742
EGR2	0.0347736	0.0548187	10	62811996	62919900
MTMR10	0.0471084	0.0549919	15	30938941	30991607
ETS1	0.0415192	0.055041	11	128458761	128587558
PLN	0.038671	0.0551333	6	118548298	118560730
PALD1	0.0444451	0.0553608	10	70478821	70568449
CARD8	0.0330238	0.0553777	19	48180770	48255946
FAM76A	0.0358955	0.0554467	1	27725979	27763122
DNAI2	0.00735463	0.0555337	17	74274247	74314884
AQP9	0.0410267	0.0556103	15	58138169	58185911
TTN	0.0365984	0.0557764	2	178525989	178830802
SH3BGRL	0.0331995	0.056204	23	81201943	81298547
USP53	0.040295	0.0562447	4	119212587	119295517
MINOS1	0.0397681	0.0564224	1	19596977	19629821
PCF11	0.038643	0.0565662	11	83156988	83187451
PRPF40A	0.0410046	0.0567179	2	152651593	152717997
NDNF	0.0291364	0.0568906	4	121035613	121073021
FRAT1	0.0383808	0.056923	10	97319267	97321915
CYLD	0.0424429	0.0571826	16	50742050	50801935
RNASE4	0.0387996	0.0572733	14	20684100	20701215
EGFL6	0.0328923	0.0573203	23	13569605	13633575
TANC1	0.0411513	0.0574019	2	158968634	159232659
RAB11FIP1	0.0463149	0.057557	8	37858618	37899467
ATAD1	0.0430823	0.0576279	10	87751512	87841343
CYP2U1	0.0453766	0.0579538	4	107931369	107953457
FGF2	0.0387104	0.0579943	4	122826708	122898236
SIGLEC17P	0.0432575	0.0581163	19	51167328	51173524
PGC	0.0430268	0.0581966	6	41736711	41754109
CCNL1	0.0421275	0.0582445	3	157146508	157160760
LRP1	0.0329302	0.0585464	12	57128493	57213351
NSFL1C	0.0383923	0.058655	20	1442162	1473842
FAM134B	0.0426256	0.058744	5	16473038	16617058
SYNPO2	0.0479865	0.0588181	4	118850688	119061247
CORO2B	0.0345872	0.0590053	15	68578969	68727806
TTC7B	0.0466072	0.0592284	14	90524564	90816479
GAS1	0.037841	0.0592709	9	86944363	86947189
RNH1	0.0400035	0.0593002	11	494512	507300
TMX4	0.0412635	0.0594349	20	7977348	8019829
SBDS	0.0418147	0.0594857	7	66987677	66995601
SBDSP1	0.0418887	0.0595435	7	72829425	72836701
HSDL2	0.0427626	0.0596022	9	112379937	112472410
PLCL2	0.0476136	0.0597279	3	16802651	17090594
HSD17B6	0.0379581	0.0599427	12	56752161	56787790
CYR61	0.0356847	0.0602781	1	85580761	85583962
HMGCLL1	0.0461519	0.0603785	6	55434369	55579214
TEX14	0.0430902	0.0606411	17	58556678	58692055
COL6A6	0.0525906	0.0607835	3	130560334	130678155
MXRA7	0.037429	0.060796	17	76672551	76711016
CPPED1	0.0419306	0.0609203	16	12659799	12804017
ZFPM2	0.0477675	0.061094	8	104590733	105804532
SGK1	0.0465349	0.0612105	6	134169246	134318112
PIAS1	0.0367375	0.0618971	15	68054179	68198603
LONRF1	0.0503518	0.0619428	8	12721894	12756073
JDP2	0.0495874	0.0621082	14	75427716	75474111
ACSS3	0.044438	0.0622926	12	80936414	81261205
WASF2	0.049362	0.062609	1	27404226	27490158
BST1	0.0417794	0.0628715	4	15702950	15738313
MOB3B	0.047371	0.0631397	9	27325209	27529781
PHLDB2	0.0479449	0.0631642	3	111732497	111976517
PER1	0.032321	0.0634988	17	8140472	8156506
UBASH3B	0.0449041	0.0636208	11	122655675	122814473
SAP30L	0.0485172	0.0637171	5	154445957	154461054
SOX13	0.0469701	0.0640491	1	204073115	204127743
FOS	0.0444162	0.0641181	14	75278774	75282230
ZBTB4	0.0521299	0.0644897	17	7459366	7484263
KCTD10	0.0531462	0.0645891	12	109448656	109477544
LTA4H	0.0425592	0.0646538	12	96000828	96043520
MBNL1-AS1	0.04934	0.0648732	3	152262616	152269555
SUGT1	0.0511672	0.0652573	13	52652709	52700909
SCEL	0.0461149	0.0652842	13	77535674	77645263
RNF10	0.0405107	0.0655104	12	120533480	120577594
MYO15B	0.0458903	0.065695	17	75588058	75626501
CRIP1	0.041059	0.0657728	14	105486317	105488947
CAB39L	0.0551723	0.0659577	13	49308650	49444126
RFX2	0.0538867	0.0661343	19	5993164	6199572
C4orf32	0.0486608	0.0663862	4	112145397	112195256
PARD3B	0.0554923	0.0665277	2	204545793	205620162
NTRK3	0.0399604	0.0667017	15	87859751	88256768
PGR	0.0518666	0.0668019	11	101029624	101130524
RTN4	0.0396835	0.0668629	2	54972187	55112621
ABCA9	0.0538205	0.0669352	17	68974488	69061064
ALDH1A1	0.0425582	0.0669698	9	72900662	73080442
PNRC1	0.0501538	0.0671908	6	89080751	89085160
PHF11	0.0421312	0.0673202	13	49495610	49528987
ARHGAP18	0.0534852	0.0676692	6	129576132	129710225
CDH13	0.0458819	0.0676852	16	82626803	83800640
PDE3B	0.0439103	0.0677197	11	14643723	14872044
C9orf72	0.0517419	0.0677428	9	27546545	27573866
CAPN3	0.0444416	0.0678799	15	42359500	42412318
MSL1	0.0473052	0.0680054	17	40122298	40136916
DMXL1	0.0404476	0.0680377	5	119037772	119249138
FMNL3	0.049382	0.0680607	12	49636499	49708165
NTN4	0.0570204	0.0680675	12	95657807	95791152
LILRB2	0.0554038	0.068438	19	54238904	54281184
CXorf57	0.0476383	0.0684719	23	106611930	106679442
SERPINB9	0.0473466	0.0689578	6	2887266	2903280
MMP28	0.0508913	0.0695723	17	35756249	35795707
SH3GL3	0.0535518	0.0698121	15	83447228	83618743
CYBRD1	0.0475919	0.0703879	2	171522247	171558133
TMSB4X	0.049629	0.0704352	23	12975108	12977227
KCNA5	0.057986	0.0705051	12	5043989	5046788
C1orf162	0.0541722	0.0705186	1	111473792	111478512
CTDSP1	0.051259	0.0705741	2	218398256	218405941
TRDC	0.0492241	0.0706453	14	22422546	22465787
NHSL1	0.0641538	0.0709989	6	138422043	138692571
LYL1	0.0519177	0.0710126	19	13099033	13103161
KIAA1109	0.0538243	0.0714128	4	122152333	122362758
CPQ	0.0502705	0.0715031	8	96645227	97149654
OGN	0.0433311	0.0715474	9	92383967	92404696
HDC	0.0557068	0.0716072	15	50241947	50266026
ZZEF1	0.0616341	0.0716679	17	4004445	4143020
GNLY	0.0463027	0.0717036	2	85685175	85698854
DAAM2	0.0563565	0.0718945	6	39792298	39904877
RYR2	0.0620926	0.0721631	1	237042205	237833988
NFIA	0.0541858	0.0721808	1	60865259	61462793
SFTA1P	0.039724	0.0723274	10	10784437	10794980
HUWE1	0.0605689	0.0725774	23	53532096	53686729
ANKDD1A	0.0594165	0.0727135	15	64911902	64958700
UBE2I	0.0490047	0.0730601	16	1308880	1327018
PDXK	0.0461357	0.0731747	21	43719094	43762307
TSC22D3	0.0557727	0.0732451	23	107713221	107777342
UVRAG	0.0522869	0.0733019	11	75815167	76143195
CDH6	0.0516085	0.0734886	5	31193750	31329146
MT1H	0.0478371	0.0734903	16	56669814	56671129
SLA	0.0441716	0.0736142	8	133036724	133103054
SEC22C	0.0647355	0.0736661	3	42547969	42601080
OASL	0.054947	0.0738176	12	121019111	121039242
OSBPL1A	0.0504209	0.0742057	18	24162044	24397880
LRRC49	0.0606572	0.0742106	15	70853239	71053657
PCGF5	0.0639094	0.0747694	10	91163012	91284331
TMEM237	0.0599416	0.0753101	2	201620184	201643570
GIMAP1	0.0574057	0.0756368	7	150716557	150724284
MRGPRF	0.0561583	0.0756566	11	69004395	69013409
UFSP2	0.0507866	0.0758124	4	185399540	185425985
NHLRC2	0.0472768	0.0760583	10	113854661	113917194
PLCL1	0.0514347	0.0762008	2	197804702	198572581
WDR19	0.0544331	0.0763287	4	39182404	39285810
NBEA	0.0183569	0.0768056	13	34942287	35673022
MAML1	0.0664037	0.076854	5	179732850	179796511
MSX1	0.069253	0.0770006	4	4859666	4863936
ART4	0.0660028	0.0770082	12	14825569	14843495
EID1	0.055101	0.0770253	15	48877886	48880183
ZNF25	0.0652892	0.0771471	10	37949572	37976633
ARHGAP24	0.0619566	0.0772084	4	85475114	86002670
AFF1	0.0537604	0.0775925	4	86935002	87141054
MFSD2B	0.0515368	0.0776138	2	24010081	24063321
HERC1	0.0480133	0.077705	15	63608618	63833942
TPM3	0.0610151	0.0777107	1	154155304	154194648
FKBP1B	0.0516487	0.0777272	2	24049701	24063681
TCTEX1D1	0.0560629	0.0777669	1	66752459	66778787
GALNT18	0.0689313	0.0777918	11	11270876	11622005
ATXN1L	0.0651778	0.0779105	16	71845991	71885268
C1orf198	0.0635433	0.0779107	1	230837119	230869589
LNP1	0.0631795	0.0780837	3	100401193	100456319
STARD4	0.0645515	0.0783196	5	111496033	111512590
MRAS	0.0596462	0.0783708	3	138347648	138405534
ZDHHC3	0.0529195	0.0791618	3	44915257	44976185
ADAM17	0.0568213	0.0794947	2	9488486	9555792
MICAL1	0.0596418	0.0795307	6	109444062	109465968
PRDM2	0.0500809	0.0796493	1	13700198	13825079
HRCT1	0.0689456	0.0799164	9	35906192	35907141
PLEKHA1	0.0574609	0.0800512	10	122374696	122442602
ATOH8	0.0634528	0.0800633	2	85751344	85788066
PCYOX1	0.0552024	0.0802242	2	70257386	70281191
MAOA	0.0530415	0.0802544	23	43654907	43746824
LCNL1	0.063823	0.0804333	9	136981904	136986410
TM6SF1	0.0549782	0.0804572	15	83107407	83144854
EEF2K	0.0609315	0.0805055	16	22206282	22288732
ITGA6	0.0502883	0.0806703	2	172427354	172506282
GPRC5A	0.060066	0.0809138	12	12890782	12917937
SPN	0.0606529	0.0811788	16	29662979	29670876
FBXO42	0.0592209	0.0815805	1	16246839	16352454
TFPI	0.0606816	0.0816793	2	187464230	187565760
NFIL3	0.0550599	0.0818774	9	91409045	91423862
OLFML3	0.0610163	0.0818883	1	113979391	114035572
MGP	0.0584656	0.0820493	12	14881181	14885926
ADH1A	0.0457084	0.0823064	4	99276367	99291028
CXCL3	0.0660677	0.0828352	4	74036589	74038807
MICU3	0.0611305	0.0834186	8	17027238	17122644
KIAA1324L	0.0770425	0.0834964	7	86876906	87059699
VAPB	0.0669372	0.083514	20	58389122	58451101
ABTB1	0.0617324	0.0835692	3	127672935	127680920
C10orf25	0.0757583	0.0835715	10	44997698	45000888
CGNL1	0.0765305	0.0838185	15	57375967	57550727
ESD	0.0629176	0.084004	13	46771256	46797232
SLX1A-SULT1A3	0.0490706	0.0842678	16	30193892	30204310
PCDH9	0.0830621	0.0846159	13	66302834	67230445
SULT1A4	0.0494233	0.0846985	16	29459889	29464976
SLX1B-SULT1A4	0.0494647	0.0848101	16	29455105	29464963
SLC5A9	0.0632728	0.0849703	1	48222685	48248644
GSTO1	0.056692	0.0849833	10	104235356	104267459
SLC6A16	0.0536498	0.0850256	19	49289638	49325225
C10orf128	0.0728985	0.08528	10	49154725	49188585
SULT1A3	0.0498615	0.0853554	16	30199228	30204310
PTX3	0.0584171	0.0853664	3	157436789	157443628
PF4	0.0652688	0.0854744	4	73981077	73982124
ARRDC4	0.0709546	0.0855415	15	97960698	97973838
C11orf21	0.0660293	0.0856764	11	2295645	2303049
PTH1R	0.0602088	0.0856915	3	46877746	46903799
C1QTNF2	0.0772574	0.0857013	5	160347751	160370641
ANXA6	0.0626504	0.0857195	5	151100712	151157882
CDKN1A	0.0629239	0.0857245	6	36676460	36687339
LSS	0.0610877	0.085883	21	46188141	46228824
CALCOCO2	0.0566169	0.0859479	17	48830988	48866522
DNAJB1	0.0680883	0.0859745	19	14514770	14529770
HSD11B1	0.0633437	0.0860844	1	209686178	209734950
FAT4	0.0538004	0.0865843	4	125316399	125492932
NR3C2	0.0731662	0.0868167	4	148078762	148444698
C12orf49	0.0556117	0.0871439	12	116710185	116738070
NDEL1	0.068333	0.0873652	17	8413131	8490411
PRKCB	0.0559182	0.0874623	16	23836001	24220611
FLRT3	0.0670664	0.087753	20	14322988	14337616
TCF7L1	0.0656046	0.0879893	2	85133410	85310388
NSMCE4A	0.0623278	0.0881169	10	121957088	121975217
PLA1A	0.0670458	0.0881293	3	119597842	119629811
ETV1	0.061889	0.0883122	7	13891228	13991425
ABHD13	0.0717074	0.0883676	13	108218379	108234255
GSAP	0.0614808	0.0887977	7	77310751	77416400
RHOA	0.0640227	0.0888123	3	49359145	49412998
SIGLEC11	0.0744689	0.0888229	19	49948985	49961172
NFYB	0.0518085	0.0889671	12	104117077	104138289
MTHFR	0.0705262	0.0889678	1	11785723	11806920
FBXL12	0.0613367	0.0891316	19	9810267	9827816
PHC1	0.064977	0.0901114	12	8913896	8941467
CACNA1C	0.0726812	0.0906951	12	1970786	2697950
CD37	0.0580708	0.0909342	19	49335171	49343335
CNTN6	0.0602538	0.0914049	3	1092576	1404217
IL1R1	0.0748204	0.0914344	2	102064544	102179874
BCL2A1	0.0618287	0.0915623	15	79960889	79971446
ACER3	0.0802049	0.0916496	11	76860867	77026797
VPS36	0.0719233	0.0916653	13	52412602	52450628
SPECC1L	0.0624962	0.0916843	22	24270817	24417740
CFL2	0.0744645	0.0920075	14	34706769	34714823
VPRBP	0.0794542	0.0937062	3	51395867	51500002
LCP1	0.0688056	0.0940122	13	46125920	46211871
ALDH2	0.0647005	0.0940279	12	111766887	111817529
PTPRN2	0.0668204	0.0943689	7	157539056	158587788
CA5B	0.0776485	0.0947338	23	15688830	15788409
JADE1	0.0650905	0.0948742	4	128809623	128875224
ROCK2	0.0659236	0.0949825	2	11179761	11348330
CC2D1B	0.0831279	0.0951302	1	52345723	52366193
HPS5	0.0824642	0.0951893	11	18278668	18322198
PTCH1	0.0576883	0.0958644	9	95442980	95517057
MYL6B	0.0688572	0.0963254	12	56152256	56159647
DUOXA1	0.0841761	0.0967878	15	45117367	45129938
RERG	0.0797951	0.0967983	12	15107783	15348675
CDK17	0.0672642	0.0970046	12	96278261	96400560
LBH	0.0688366	0.0978483	2	30231531	30323730
SLC24A3	0.0629545	0.0978817	20	19212646	19722937
ACTA2	0.0675556	0.097953	10	88935074	88991390
HSPB6	0.0596056	0.0980895	19	35754568	35758079
TXNIP	0.0710816	0.0981172	1	145992435	145996600
TBC1D5	0.0691116	0.0981177	3	17157162	18444817
MPP1	0.0676365	0.0982778	23	154778684	154821007
PEBP4	0.0875676	0.0984067	8	22713251	23000000
DAB2IP	0.0894783	0.0984433	9	121567057	121785530
DOCK2	0.0744564	0.098465	5	169637247	170083382
RAB31	0.071112	0.098636	18	9708165	9862551
KIAA1683	0.0889378	0.0987299	19	18257097	18274509
GNG2	0.0786748	0.098733	14	51826195	51979342
VLDLR	0.0686784	0.098837	9	2621834	2660053
SOD3	0.0757137	0.0989576	4	24789912	24800842
FAM184A	0.07268	0.0992903	6	118959763	119149387
KDM6B	0.085463	0.0993916	17	7839904	7854796
ZBTB46	0.0888299	0.0996274	20	63743666	63831244
C2orf40	0.0912102	0.0996722	2	106063246	106078159
PRKG1	0.0897567	0.100399	10	50991358	52298350
KLHL18	0.0786222	0.100631	3	47282917	47346816
DPP6	0.000711845	0.100641	7	153887097	154894285
SCARF1	0.0751907	0.100715	17	1633858	1645747
CARD16	0.0849959	0.101075	11	105041326	105101431
ACTR3	0.0413276	0.10123	2	113889960	113962596
WNT2	0.0769841	0.10132	7	117276631	117323289
GNAQP1	0.0658999	0.101456	2	131423801	131424867
LINC00472	0.00170843	0.101538	6	71344344	71420769
SPON1	0.0656602	0.101551	11	13962689	14267884
RNU6-244P	0.0708855	0.10162	14	102501676	102501779
PLCB4	0.0803479	0.101635	20	9068763	9481242
SMAD9	0.0918759	0.101639	13	36844831	36920765
WBP4	0.0757794	0.101836	13	41061274	41084006
MAP3K6	0.0798746	0.10214	1	27355184	27366892
ITGAX	0.0755978	0.102418	16	31355134	31382997
ZDHHC14	0.0860489	0.102562	6	157381133	157678146
MESDC1	0.0810513	0.102873	15	81000944	81005788
KLF7	0.0689354	0.102892	2	207074137	207167267
MBNL1	0.0814429	0.10312	3	152243828	152465780
GPSM1	0.0917662	0.103646	9	136327476	136359605
CHSY1	0.0662139	0.103706	15	101175723	101251932
FRAS1	0.0891545	0.10394	4	78057570	78544269
VIP	0.00498292	0.104485	6	152750798	152759765
BUB3	0.00512528	0.104613	10	123154277	123170467
ACOXL	0.0835614	0.104994	2	110732573	111118222
KCNAB2	0.072236	0.105126	1	5991466	6101193
NCALD	0.0637235	0.105181	8	101686543	102124907
YPEL5	0.0696814	0.105275	2	30146941	30160533
RGS13	0.0817822	0.10551	1	192636138	192660306
PPOX	0.00689972	0.10621	1	161166410	161178013
RAP1A	0.0757428	0.106516	1	111542218	111716691
SRGAP2C	0.100862	0.106705	1	121184810	121392822
SRGAP2B	0.100977	0.106824	1	144887265	145095528
FGFR1	0.0712391	0.107184	8	38411138	38468834
HDAC4	0.078006	0.107344	2	239048168	239401654
SERPINB4	0.00827967	0.107452	18	63637259	63644298
TRAK1	0.0693859	0.107679	3	42013802	42225889
NME7	0.053002	0.107845	1	169132531	169367967
SERPINB3	0.00873965	0.107866	18	63637719	63661963
TDRD3	0.0785349	0.107921	13	60396457	60573878
RARA-AS1	0.0884346	0.107937	17	40340867	40343136
NATD1	0.101455	0.107961	17	21238870	21253410
NBL1	0.0717154	0.10797	1	19640554	19658456
CYGB	0.0931971	0.108061	17	76527356	76551175
MINOS1-NBL1	0.0718746	0.108146	1	19596979	19658056
DNALI1	0.0575853	0.10849	1	37556919	37566857
ENAH	0.0889142	0.108595	1	225486835	225653142
PCSK9	0.0945276	0.109079	1	55039548	55064852
SLC27A2	0.0101196	0.109108	15	50182196	50236395
KCNJ16	0.0124024	0.109785	17	70053429	70135608
FGF18	0.0857293	0.109973	5	171419656	171457623
XPA	0.0828096	0.11	9	97674909	97697357
MIR3682	0.0862922	0.110074	2	53849122	53849205
MYOCD	0.10355	0.110307	17	12665890	12768949
CPAMD8	0.0695069	0.110348	19	16892947	17026815
IFT27	0.0114995	0.11035	22	36758202	36776256
SCN1A	0.0983846	0.110373	2	165989160	166128047
PANK3	0.0781597	0.110381	5	168548495	168579600
PRF1	0.0758836	0.110428	10	70597348	70602775
SIN3A	0.0898034	0.110615	15	75369379	75455842
ADGRE1	0.0118166	0.110635	19	6887566	6940459
TRIB2	0.0795203	0.110668	2	12716889	12742734
MYOM2	0.0967662	0.110955	8	2045040	2165552
GPR20	0.0122437	0.111019	8	141356500	141367267
NSRP1	0.0906731	0.111072	17	30115521	30186475
SLC44A4	0.0124195	0.111178	6	31863192	31879046
TBCEL	0.0908912	0.111201	11	121024072	121090775
DENND2C	0.0899981	0.111292	1	114582848	114670422
MSMB	0.0165251	0.111456	10	46033307	46046269
SCGB2A1	0.0293305	0.111507	11	62208668	62213939
MTURN	0.0945233	0.111907	7	30134810	30162762
RAPGEF3	0.0813787	0.112084	12	47734367	47771040
HPGD	0.078778	0.112085	4	174490177	174523154
TIAM1	0.0786092	0.112297	21	31118416	31559977
TSPAN1	0.0137994	0.11242	1	46175073	46185958
VSIG2	0.0730254	0.112527	11	124747472	124752238
TMSB4XP8	0.0866575	0.112586	4	90838903	90839037
CLCN6	0.0904312	0.112659	1	11806096	11843144
CASC3	0.0809302	0.112723	17	40140318	40172183
PTPRZ1	0.0142594	0.112833	7	121873089	122062036
LRRC6	0.0165289	0.113041	8	132571953	132675617
BIN3	0.0816222	0.113436	8	22620418	22669148
WDFY3	0.0755126	0.11354	4	84669610	84966391
LRRC16A	0.0887845	0.113556	6	25279078	25620530
RGN	0.0545662	0.113582	23	47078355	47093314
CLCA2	0.0151794	0.113661	1	86424086	86456558
SPATA13	0.0948951	0.113745	13	23979805	24307074
FER	0.100084	0.114418	5	108747822	109196841
ADGRL2	0.0163724	0.114735	1	81306160	81992436
SLC12A4	0.083382	0.114977	16	67943474	67969601
NR5A2	0.0979616	0.115075	1	200027602	200177424
TMEM170B	0.100049	0.116046	6	11538278	11583524
LINC00622	0.111472	0.116174	1	119597702	119599271
DISP1	0.10547	0.116221	1	222872271	223005995
MGAM	0.0960919	0.116304	7	141907813	142106747
P2RY1	0.0183656	0.116529	3	152834693	152841439
GBP4	0.0930866	0.116601	1	89181148	89198932
PER2	0.0806904	0.116739	2	238244038	238290102
KIT	0.0900196	0.11674	4	54657918	54740715
SPAG6	0.0586884	0.116763	10	22345445	22454224
G0S2	0.0896494	0.116907	1	209675420	209676388
KLK10	0.0853009	0.117193	19	51012739	51020175
CD81	0.0784576	0.117343	11	2376177	2397419
MIR29B2	0.105601	0.118233	1	207802440	207802523
C1orf132	0.105732	0.118365	1	207801518	207869150
IL1B	0.0922454	0.118461	2	112829751	112836903
MIR29C	0.105863	0.118497	1	207801845	207801956
ALDH1L1	0.0206992	0.118629	3	126103562	126197994
TRIM29	0.0211592	0.119043	11	120111275	120185529
NRF1	0.0887363	0.119157	7	129611714	129757082
B9D1	0.0216191	0.119457	17	19337554	19378182
RNA5SP244	0.0890089	0.119469	7	129756266	129756377
TRIP10	0.0828197	0.119522	19	6737925	6751526
ELAVL1	0.104808	0.119708	19	7958579	8445041
TBXA2R	0.0344629	0.11986	19	3594506	3606840
ZNF326	0.106454	0.119866	1	89995112	90035531
YIPF4	0.105865	0.120185	2	32277910	32316594
PRR4	0.0229991	0.120699	12	10845849	11171613
SLC25A25	0.108499	0.120737	9	128068201	128109245
EPS15	0.0975792	0.12088	1	51354263	51519328
PTN	0.0852946	0.120949	7	137227341	137343865
CYP2J2	0.0234591	0.121113	1	59893308	59926790
TSPAN14	0.125009	0.121173	10	80454166	80533123
FBXL3	0.101969	0.121429	13	76992598	77027195
NKD2	0.110766	0.121449	5	1008829	1038943
CHL1	0.023919	0.121527	3	196596	409417
DGKE	0.111956	0.121681	17	56834099	56869567
CADM1	0.0945967	0.121771	11	115169218	115504957
EYA2	0.024379	0.121941	20	46894624	47188844
TNFSF10	0.0880184	0.122188	3	172505508	172523507
CTSO	0.0826094	0.122487	4	155924118	155953917
TM9SF3	0.105339	0.122692	10	96518109	96587452
ISL1	0.025299	0.122769	5	51383391	51394738
S100A12	0.103231	0.122808	1	153373706	153375649
TNFSF13	0.0897364	0.122869	17	7558292	7561608
TNFSF12-TNFSF13	0.0899157	0.123102	17	7549099	7561601
HEYL	0.11772	0.123291	1	39624153	39639945
PIK3IP1	0.0843117	0.123447	22	31281593	31292534
HOXA-AS2	0.114146	0.123464	7	27107777	27134302
PDGFA	0.0943662	0.123516	7	497258	520296
TMX3	0.115618	0.123528	18	68673688	68715298
CLDN11	0.106218	0.124037	3	170418865	170860380
CDV3	0.0912916	0.124089	3	133573730	133590261
S1PR5	0.116145	0.124167	19	10512742	10517931
KRT5	0.0693062	0.124329	12	52514575	52520687
TMEM43	0.0974709	0.124876	3	14124940	14143679
ADGRL3	0.027762	0.124986	4	61201258	62078335
PHEX	0.117223	0.125135	23	22032441	22251310
C11orf96	0.114823	0.12557	11	43925342	43944338
MYCBP	0.0285189	0.125667	1	38862964	38874105
GTF2H5	0.101873	0.125888	6	158168352	158199344
FAM13A-AS1	0.102613	0.125906	4	88709789	88730103
BEST1	0.113779	0.126065	11	61949821	61965515
RRAD	0.0878646	0.126154	16	66921679	66925644
TMSB4XP6	0.0960186	0.126156	20	50840615	50840749
EPB41L4A-AS2	0.029328	0.126395	5	112419583	112420978
TSPAN9	0.0948019	0.126419	12	3077355	3286564
NTS	0.0294388	0.126495	12	85874295	85882992
PRCP	0.0848421	0.126891	11	82823502	82970584
MS4A4A	0.0994973	0.126918	11	60280541	60308972
LINC00607	0.0300399	0.127036	2	215611563	215843722
LCP2	0.090807	0.127613	5	170246237	170298227
SETX	0.0878094	0.127887	9	132261356	132354985
SLC25A28	0.104037	0.128289	10	99610522	99620609
TBX4	0.113657	0.12862	17	61452404	61485110
IL10RA	0.106438	0.128705	11	117986348	118001483
LRRC8C	0.108234	0.128814	1	89633072	89769903
ANKRD33B	0.0328872	0.129599	5	10564330	10657816
PABPC5	0.0333144	0.129983	23	91434595	91438584
SGIP1	0.11578	0.129992	1	66533383	66748299
LRRC70	0.109297	0.130213	5	62578735	62581448
THRA	0.100498	0.130417	17	40058290	40093867
DNAH1	0.115643	0.1307	3	52316319	52400491
ACTN2	0.0341686	0.130752	1	236686454	236764631
SPG20	0.0894213	0.131161	13	36301638	36370180
ANOS1	0.034738	0.131264	23	8528874	8732187
OSR1	0.121979	0.131704	2	19351485	19358653
DNAJC18	0.0872949	0.131927	5	139408588	139444491
CD58	0.0979088	0.1321	1	116514535	116571039
SAT2	0.11826	0.132207	17	7626234	7627876
ZRANB1	0.108949	0.132922	10	124942123	124988189
TP63	0.0372585	0.133533	3	189631416	189897279
RERE	0.100379	0.133574	1	8352397	8817643
ATP10A	0.101145	0.133591	15	25677273	25865172
SPRY4	0.10735	0.133643	5	142310427	142326455
XPO4	0.122028	0.133648	13	20777329	20903048
TMEM2	0.0992419	0.133774	9	71683366	71816690
FAM167A	0.113292	0.134123	8	11421463	11474715
LY86	0.0874494	0.134326	6	6588108	6654983
CDKN2B	0.117983	0.134593	9	22002903	22009363
RASAL2	0.127733	0.134722	1	178094141	178484147
RC3H1	0.12844	0.135196	1	173931214	174022297
CFP	0.127713	0.135207	23	47624213	47630305
HSPB11	0.0395584	0.135603	1	53916574	53945929
KLRC4-KLRK1	0.0999546	0.135638	12	10372353	10410146
SUSD2	0.0955673	0.135763	22	24181259	24189110
KLRK1	0.100179	0.135931	12	10372353	10391874
PUM2	0.100888	0.135965	2	20248691	20352234
TP53AIP1	0.0400184	0.136017	11	128934731	128943399
PFN2	0.0404784	0.136431	3	149964904	150050788
IL16	0.10614	0.136614	15	81159575	81314058
ATP8A1	0.0982885	0.136615	4	42408373	42657105
PLCXD3	0.128252	0.136709	5	41306954	41510628
ATP2B1	0.0968415	0.137027	12	89588049	89709300
WDR35	0.117595	0.137046	2	19910260	19990131
SH2D1B	0.131588	0.1371	1	162395266	162412138
SLC30A4	0.118466	0.137134	15	45479611	45522807
FBXO9	0.0994846	0.137167	6	53051991	53100873
GPR4	0.125195	0.137343	19	45589764	45602208
AMICA1	0.133247	0.137438	11	118193740	118225094
JMJD6	0.0496309	0.137534	17	76712832	76726799
RAVER2	0.121747	0.137592	1	64745095	64833232
MB	0.0418583	0.137672	22	35606764	35637951
RSPO2	0.128901	0.138089	8	107899316	108083648
CSGALNACT1	0.094803	0.13818	8	19404161	19758029
C1orf186	0.128152	0.138468	1	206037231	206102459
HAS1	0.13548	0.138468	19	51713112	51723994
MOB2	0.114636	0.139041	11	1469457	1501247
HSD17B11	0.102049	0.139076	4	87336610	87391386
HOXB-AS3	0.125	0.140291	17	48549630	48606414
ADAMTSL4	0.0447857	0.140307	1	150549369	150560937
ADTRP	0.133394	0.140397	6	11712054	11807046
TMOD3	0.0954912	0.140476	15	51829628	51947295
TMEM198B	0.119214	0.140686	12	55829745	55836246
SLC44A1	0.128676	0.140781	9	105244622	105439171
GOLGA8N	0.102017	0.140821	15	32593456	32607310
LGI4	0.138426	0.141178	19	35124513	35142451
SIRPB1	0.121947	0.141428	20	1563521	1620061
LRRK2	0.138591	0.141547	12	40196744	40369285
PAPOLA	0.119927	0.141734	14	96501433	96567111
RHOQ	0.102316	0.142117	2	46541806	46583121
OSTF1	0.107019	0.142437	9	75088543	75147265
DYSF	0.119131	0.142458	2	71453722	71686768
SERP2	0.123864	0.142966	13	44373665	44397714
LAIR1	0.118566	0.14299	19	54351384	54370558
EIF4E3	0.122486	0.143151	3	71675416	71754773
RNF13	0.110137	0.143285	3	149812708	149962139
PURA	0.098895	0.143507	5	140107777	140125619
LRCH2	0.132366	0.143724	23	115110616	115234072
RND3	0.112507	0.143734	2	150468195	150539011
PIP	0.067498	0.144094	7	143132077	143139746
RIOK2	0.133983	0.144163	5	97160867	97183260
LSAMP	0.141151	0.144388	3	115802363	117139389
GABRP	0.049678	0.14471	5	170763350	170814047
LAMB1	0.100837	0.144751	7	107923799	108003255
NEK5	0.125801	0.144756	13	52033611	52129078
RGS9	0.128276	0.145061	17	65137431	65227703
CDK14	0.11297	0.145069	7	90466424	91210590
MIR4722	0.0959829	0.145406	16	88716278	88716337
CYTH1	0.0991682	0.145438	17	78674048	78782297
PIEZO1	0.0964086	0.14581	16	88715343	88785211
KCTD16	0.0509681	0.145871	5	144170832	144485686
NAALAD2	0.113933	0.145962	11	90131515	90192894
PIK3R5	0.137693	0.146271	17	8878911	8965712
FCGRT	0.102451	0.146344	19	49506816	49526333
RUVBL2	0.0515179	0.146366	19	48993448	49015995
GNG7	0.122739	0.146754	19	2511219	2702709
JAZF1	0.129031	0.147004	7	27830573	28180743
NUDC	0.0524379	0.147194	1	26900238	26946862
NFATC3	0.115131	0.147305	16	68084751	68229259
ZFP36L2	0.104118	0.147733	2	43222402	43226609
HSP90AA1	0.0533579	0.148022	14	102080738	102139699
PKHD1L1	0.142905	0.14823	8	109362477	109530330
MAPK8	0.139776	0.148323	10	48306639	48439360
TLN1	0.109731	0.148397	9	35696948	35732395
CXCL6	0.0538178	0.148436	4	73836497	73849064
MCOLN1	0.113797	0.14865	19	7522626	7534009
HCAR2	0.108415	0.149177	12	122701293	122703343
RAB7A	0.113267	0.149635	3	128726122	128814796
FGD4	0.125999	0.149827	12	32399529	32646050
HCAR3	0.109091	0.149993	12	122714756	122716892
ADGRB3	0.0556663	0.1501	6	68635367	69389511
LAMA3	0.116444	0.150389	18	23689443	23955066
WARS	0.10181	0.150463	14	100333788	100376805
MMP10	0.0561178	0.150506	11	102770503	102780628
DAZAP2	0.104203	0.150734	12	51238292	51271362
USP33	0.108059	0.150766	1	77695987	77759852
NAP1L5	0.144002	0.151218	4	88695915	88698235
OGFRL1	0.128585	0.151256	6	71288803	71308950
PRDM11	0.128284	0.151287	11	45095806	45235124
SERTM1	0.0574536	0.151708	13	36673912	36697839
IRF6	0.0574977	0.151748	1	209785623	209806175
RHOB	0.10026	0.152017	2	20447074	20449445
GJA5	0.125592	0.152121	1	147756199	147773362
HIPK3	0.125191	0.152246	11	33256672	33357023
TNS2	0.0580866	0.152278	12	53046969	53064372
PREX1	0.134151	0.152425	20	48624252	48827883
CTSW	0.129442	0.152597	11	65879809	65883741
HNRNPA0	0.117133	0.152968	5	137745651	137754376
PLA2G4F	0.0588612	0.152975	15	42139034	42156636
ZNF385B	0.133337	0.153042	2	179441982	179861505
ARRB2	0.128982	0.153084	17	4710489	4721499
LGALS7	0.0597976	0.153818	19	38770971	38773492
MB21D2	0.131381	0.153927	3	192796815	192918161
ZC3H12B	0.0599374	0.153944	23	65366638	65507887
ARL2	0.116076	0.154066	11	65014113	65022184
LGALS7B	0.0602576	0.154232	19	38789211	38791749
AZI2	0.138772	0.154786	3	28315003	28349127
ADH7	0.0711135	0.154948	4	99412261	99435737
FDXR	0.0611776	0.15506	17	74862497	74873031
SLAIN2	0.136547	0.155228	4	48341322	48426212
ADGRL4	0.0616458	0.155481	1	78889764	79006718
APOLD1	0.138899	0.155487	12	12725917	12829975
SNX1	0.115379	0.156402	15	64094123	64146090
RNF180	0.146034	0.156517	5	64165844	64372869
C3orf70	0.132806	0.156633	3	185078050	185153014
PROM1	0.0630175	0.156716	4	15963076	16084378
MYO5B	0.133753	0.15681	18	49822813	50195093
FGF14	0.14469	0.157085	13	101710804	102402457
UPK1B	0.0634775	0.15713	3	119173517	119205153
FAM43A	0.152785	0.157427	3	194686544	194689037
ADD3	0.112692	0.15762	10	109996368	110135565
MAP1A	0.0981221	0.157783	15	43510958	43531620
ROBO2	0.140253	0.157828	3	75906695	77649964
TSPAN12	0.144022	0.157872	7	120787320	120858402
SERPINB5	0.0643974	0.157958	18	63476761	63505085
MICA	0.114149	0.158113	6	31399784	31415315
CD247	0.119484	0.158254	1	167430640	167518610
CARS	0.130281	0.158722	11	3000922	3057613
RETN	0.117976	0.158758	19	7669044	7670454
MS4A2	0.12619	0.15877	11	60088261	60098466
CORO1C	0.137372	0.158836	12	108645109	108731596
MIRLET7D	0.149688	0.158953	9	94178826	94178930
CCDC180	0.145573	0.159112	9	97307304	97378524
TFF3	0.0662374	0.159614	21	42311667	42315651
TFEC	0.119727	0.15973	7	115935148	116159896
PLIN5	0.111516	0.159809	19	4522531	4535224
B2M	0.115793	0.159884	15	44711477	44718877
BTG1	0.120295	0.160007	12	92140278	92145897
DNAAF1	0.121571	0.160021	16	84145287	84178767
CD101	0.151281	0.160108	1	117001750	117036476
RORA	0.141169	0.160297	15	60488284	61229319
TPST2	0.124881	0.160647	22	26521983	26596717
ERICH1	0.137245	0.16065	8	614746	738106
AMPD3	0.0680773	0.16127	11	10308313	10507579
SLC24A4	0.0681948	0.161375	14	92322581	92501483
NLRP3	0.140849	0.161417	1	247416156	247449108
ZNF10	0.14857	0.161587	12	133130575	133159465
HPGDS	0.115427	0.161875	4	94298535	94342876
ZNF471	0.140725	0.161899	19	56507843	56530221
ARHGEF37	0.151156	0.16198	5	149551947	149634968
MYL12B	0.106628	0.16277	18	3261909	3278284
DDR1	0.0699172	0.162925	6	30876421	30900156
ALDH3A1	0.103501	0.163068	17	19737984	19748943
FUNDC2	0.159217	0.163205	23	155025980	155060303
DDX19B	0.156685	0.163357	16	70289663	70335283
FAM124B	0.0704727	0.163425	2	224378698	224402085
TLR8	0.143582	0.164462	23	12906620	12923169
GPR153	0.121139	0.164642	1	6247346	6260975
TM4SF18	0.143735	0.165225	3	149318498	149334414
ZMYND11	0.103126	0.165346	10	134465	254637
ABCC5	0.0731371	0.165823	3	183919934	184018015
CRTAM	0.133671	0.166009	11	122838500	122872639
KCNC4	0.0734624	0.166116	1	110211343	110283100
MYL6	0.13225	0.166337	12	56158161	56163496
C12orf79	0.0737472	0.166372	12	91984976	92142914
NID1	0.119492	0.166822	1	235975830	236065162
CPT1A	0.137307	0.166999	11	68754620	68844410
MAP3K11	0.117432	0.167592	11	65597755	65615382
NDRG4	0.11716	0.16789	16	58462846	58513628
SPNS2	0.164593	0.167962	17	4498838	4539035
TIPARP	0.128195	0.168124	3	156673235	156706770
HLA-DPB1	0.121494	0.168269	6	33075926	33087201
FES	0.147039	0.168678	15	90883695	90895776
AKAP7	0.129226	0.168765	6	131135666	131283535
DCDC2	0.148817	0.169121	6	24171756	24358052
RUVBL1	0.0768169	0.169135	3	128064778	128153914
ETS2	0.108541	0.169645	21	38805307	38824955
LRRN4CL	0.161504	0.170134	11	62686402	62689899
RPS6KA2	0.13934	0.170298	6	166409364	166906451
TMEM245	0.167876	0.170388	9	109015152	109119945
RANBP3	0.146762	0.17066	19	5916139	5978142
PYROXD1	0.119819	0.170914	12	21437615	21471252
MAN1C1	0.143017	0.171105	1	25617468	25786207
EVI2B	0.136436	0.171126	17	31303766	31314112
PRG4	0.16394	0.171184	1	186296279	186314562
HOXA2	0.0792995	0.17137	7	27100354	27102811
COX4I2	0.0794626	0.171516	20	31637888	31645006
CYBB	0.131545	0.171564	23	37780011	37813461
DLG5	0.0795768	0.171619	10	77790791	77926526
ANKRD44	0.164756	0.171652	2	196967017	197311173
DENND6A	0.172479	0.171806	3	57625457	57693089
CAPS2	0.152926	0.172103	12	75275979	75390928
PKDCC	0.157489	0.172247	2	42048020	42058528
NPR2	0.150892	0.172348	9	35792154	35809732
SERTAD1	0.158496	0.173427	19	40421592	40426025
RIPK4	0.0818767	0.173689	21	41739369	41767106
BVES	0.157915	0.173778	6	105096822	105137174
TSPYL1	0.134833	0.174012	6	116276578	116279903
IGFBP2	0.0823367	0.174103	2	216632828	216664436
NEGR1	0.173175	0.174203	1	71395940	72282734
AMIGO1	0.173701	0.174381	1	109504175	109509738
COL6A5	0.171359	0.174458	3	130345516	130484844
SLC9A3R1	0.0827967	0.174517	17	74748652	74769353
CSPG4	0.135227	0.174568	15	75674322	75712848
CEP85L	0.169696	0.174598	6	118460772	118710075
STAT5A	0.148848	0.174958	17	42287547	42311943
MAP7D3	0.170531	0.175292	23	136213220	136256482
C8orf58	0.164018	0.175299	8	22599601	22604150
SGCD	0.137146	0.175475	5	155870344	156767788
ZBTB20	0.129368	0.175597	3	114338094	115147271
RAD9A	0.0841766	0.175759	11	67317871	67398410
FZD10	0.128835	0.1758	12	130162459	130165740
RHOG	0.139659	0.175809	11	3826978	3840983
TCN1	0.0846366	0.176173	11	59852800	59866575
CPED1	0.172372	0.176226	7	120988677	121297444
MAGEH1	0.131302	0.176525	23	55452105	55453566
MTMR9LP	0.169785	0.177136	1	32231658	32241620
TTLL7	0.147516	0.177203	1	83865028	83999150
MTRF1L	0.157058	0.177431	6	152987362	153002685
EPN2	0.134102	0.177463	17	19215615	19336715
TMEM9B	0.151945	0.177652	11	8947294	8965011
MFRP	0.164752	0.177886	11	119338934	119346673
MFRP	0.164752	0.177886	11	119341168	119346673
C1QTNF5	0.164899	0.178002	11	119338942	119340883
CREBRF	0.155413	0.17831	5	173056352	173139284
TWIST2	0.165782	0.179084	2	238848032	238910543
ARHGAP44	0.119111	0.179355	17	12789539	12991643
CREM	0.177664	0.179416	10	35126791	35212958
TSLP	0.158443	0.180608	5	111070062	111078024
FKBP1A	0.136279	0.181225	20	1368978	1393172
MON1B	0.161665	0.181487	16	77190835	77202405
FKBP1C	0.136529	0.181513	6	63211446	63213024
MRPS14	0.156939	0.181756	1	175010789	175023425
TUSC1	0.157776	0.181956	9	25676389	25678440
HOXA4	0.137371	0.182106	7	27128507	27130799
HNRNPR	0.164312	0.182179	1	23303771	23344336
GSTP1	0.0915363	0.182383	11	67583595	67586660
ATXN3	0.106522	0.182558	14	92038652	92106621
MSH3	0.119592	0.18319	5	80654648	80876460
DGKA	0.0924563	0.183211	12	55927319	55954027
C8orf88	0.184558	0.183377	8	90958637	90985257
RHOQP2	0.135425	0.183791	2	131460999	131461577
SLC22A4	0.178334	0.183825	5	132294443	132344206
LINC00961	0.0931542	0.183839	9	35909483	35911686
GALK2	0.162556	0.184166	15	49155656	49367869
RHOQP1	0.135867	0.184218	14	49599994	49600572
TF	0.0938362	0.184453	3	133745956	133779006
ZNF438	0.182022	0.184474	10	30820207	31031937
ANK3	0.134451	0.184564	10	60026298	60733490
JUN	0.142796	0.18472	1	58780788	58784327
SBSPON	0.162735	0.184729	8	73064540	73124088
RHOQP3	0.136311	0.18473	2	130212870	130213490
FAM212B	0.0943058	0.184875	1	111680630	111755824
ZBTB40	0.150486	0.185029	1	22451851	22531157
TSPAN6	0.0952162	0.185695	23	100627109	100639991
PPP2R5B	0.154249	0.185937	11	64917553	64934473
DCP1A	0.139427	0.18606	3	53283428	53347610
WFDC2	0.0961362	0.186523	20	45469706	45481532
S100A2	0.0965961	0.186937	1	153561108	153567890
PJA2	0.147796	0.187072	5	109334709	109409994
ABCC9	0.0970957	0.187386	12	21797401	21941402
SYNCRIP	0.14412	0.188135	6	85607785	85643792
GPX2	0.0979761	0.188178	14	64939152	64942905
KCNMB2	0.0980923	0.188283	3	178272932	178844429
VPS26A	0.142905	0.188574	10	69123512	69172861
PRRG3	0.0985194	0.188667	23	151695124	151705924
KIAA0232	0.14773	0.188972	4	6781375	6884170
TMEM108	0.173365	0.189068	3	133038391	133397792
SLC8A1	0.168742	0.189154	2	40097270	40611053
CEBPB	0.147339	0.189194	20	50190734	50192689
DOK6	0.18297	0.189204	18	69401055	69849087
PPP1R3D	0.099356	0.18942	20	59936668	59940297
SMTNL2	0.183007	0.189554	17	4583999	4608319
CIB1	0.099816	0.189834	15	90229975	90234047
AHSA1	0.100276	0.190248	14	77457870	77469474
DSTN	0.132192	0.190518	20	17569863	17609919
CLDN10	0.100736	0.190662	13	95433604	95579759
C3orf58	0.175889	0.190776	3	143971798	144048719
PCMT1	0.146404	0.190848	6	149749443	149811420
SLC41A1	0.101088	0.190979	1	205789093	205813748
PRTG	0.169033	0.191093	15	55611546	55743090
RASSF8	0.187561	0.191203	12	25959029	26079892
SPATS2L	0.137726	0.191224	2	200305881	200482263
CNTNAP3P2	0.101794	0.191614	9	67059560	67293468
WDFY2	0.185127	0.191821	13	51584455	51767707
TMEM242	0.102079	0.191871	6	157289386	157323601
PSMD10	0.102116	0.191904	23	108084207	108091618
ACSS2	0.102239	0.192015	20	34872146	34927962
ABCG1	0.138249	0.192139	21	42199689	42297244
POLR1C	0.102576	0.192318	6	43509702	43529585
SWAP70	0.148067	0.192632	11	9664077	9752991
INO80	0.188795	0.192704	15	40978880	41116354
CHP2	0.103036	0.192732	16	23754627	23758951
COLEC12	0.183113	0.192894	18	316740	500722
TPSD1	0.184448	0.193117	16	1256059	1258998
GATA6-AS1	0.178092	0.193286	18	22166898	22168968
CCDC173	0.178942	0.193424	2	169645425	169694433
PLEKHA2	0.184247	0.193752	8	38901235	38973909
CNTN4	0.182233	0.193896	3	2098813	3057956
PDPN	0.139127	0.194103	1	13583465	13617957
ATP13A4	0.148142	0.194185	3	193402077	193593111
DGKG	0.104784	0.194305	3	186105668	186362237
MIA	0.104876	0.194388	19	40771648	40777490
MYL12A	0.176799	0.194473	18	3247481	3256236
ETV3	0.173383	0.194488	1	157121191	157138474
MYL8P	0.177286	0.194624	6	33338978	33339495
SLC51B	0.18596	0.194793	15	65045370	65053396
LRRN4	0.105438	0.194894	20	6040778	6054049
PIEZO2	0.139155	0.19498	18	10666483	11148762
DHRS9	0.123655	0.195142	2	169064789	169096167
ATP5E	0.10578	0.195202	20	59025467	59032382
RNA5SP392	0.192299	0.19534	15	40331537	40331648
B3GALNT1	0.148464	0.195462	3	161083883	161105384
C15orf52	0.192475	0.195508	15	40331452	40340967
POLK	0.174205	0.195595	5	75511756	75601144
SREK1	0.183571	0.195733	5	66139971	66183615
PTK2B	0.151489	0.195886	8	27311482	27459391
RHOBTB1	0.155705	0.195963	10	60869438	61001440
RIC1	0.180077	0.196363	9	5629025	5776557
C10orf76	0.157568	0.196408	10	101845599	102056193
RBPMS-AS1	0.195847	0.196479	8	30382119	30385401
ATF3	0.157525	0.196822	1	212565334	212620777
PCDHB4	0.17565	0.196907	5	141121799	141125623
RABEPK	0.177141	0.197474	9	125200542	125234158
DPYD	0.155444	0.197571	1	97077743	97921049
MIR6514	0.138415	0.197766	11	62792702	62792771
ANKRD40	0.149191	0.197868	17	50693190	50707924
SLC23A2	0.152656	0.198101	20	4852356	5010293
NHSL2	0.109055	0.198149	23	71910818	72161750
NXF1	0.1387	0.19821	11	62792123	62806302
ZFP92	0.109197	0.198277	23	153418322	153426481
PAQR5	0.197454	0.198495	15	69298947	69407780
WDFY3-AS2	0.191716	0.198905	4	84965682	85011277
FAM21A	0.173215	0.198995	10	50067888	50133506
ACYP1	0.148029	0.199174	14	75053221	75069483
IRF1	0.15539	0.199312	5	132481609	132490798
PAG1	0.179463	0.19938	8	80967810	81112068
FAM21C	0.172281	0.199461	10	45727200	45792961
ZNF677	0.187054	0.199744	19	53235381	53254898
TUBA1A	0.12285	0.199757	12	49184796	49189324
SMIM11	0.18669	0.199815	21	7744962	7777853
SMIM11	0.18669	0.199815	21	34375480	34407866
WSCD1	0.110905	0.199815	17	5772234	6124427
SEPT10P1	0.174109	0.199912	8	56476826	56477987
CD274	0.178086	0.200128	9	5450503	5470566
TRIP13	0.111316	0.200184	5	892643	919357
HIC1	0.196564	0.200247	17	2054154	2063241
MPRIP	0.153313	0.20029	17	17042545	17217679
TXNL1	0.158758	0.201035	18	56597208	56651600
VAMP2	0.206135	0.201166	17	8159149	8163546
FOXP1	0.194069	0.201287	3	70954693	71583989
FAM102A	0.112695	0.201426	9	127940579	127980513
IL20RA	0.171453	0.201578	6	136999971	137045180
C8orf44-SGK3	0.175925	0.201865	8	66667596	66860472
PLAA	0.154405	0.202211	9	26904083	26947463
SIRPAP1	0.173721	0.2025	22	30542536	30544305
GIMAP1-GIMAP5	0.113895	0.202506	7	150716557	150743649
THSD4	0.191241	0.202572	15	71096952	71783383
UBE2E2	0.181507	0.202663	3	23203020	23591793
ADHFE1	0.20413	0.202673	8	66430185	66471601
AP3M1	0.196917	0.202936	10	74120255	74151063
CNTLN	0.205488	0.202965	9	17134982	17503923
TLCD2	0.204494	0.203901	17	1702790	1710438
RASSF9	0.170893	0.203915	12	85800697	85836570
GPSM3	0.159403	0.203941	6	32190766	32195523
KDR	0.14288	0.204121	4	55078477	55125589
SETD3	0.143758	0.204359	14	99397746	99480889
CKMT1B	0.116375	0.204738	15	43593054	43604901
CKMT1A	0.116835	0.205152	15	43692886	43699222
PPP3CC	0.179289	0.205289	8	22440819	22541142
MYOC	0.183471	0.205535	1	171635417	171652683
CFAP20	0.170081	0.205646	16	58113588	58129450
FHDC1	0.189769	0.205994	4	152936352	152979696
RAD54L2	0.169367	0.206092	3	51541144	51668667
PHC1P1	0.168592	0.206382	12	55411727	55414787
MNAT1	0.118215	0.206394	14	60734742	60969953
LHX6	0.178081	0.206739	9	122202577	122229626
DIO3OS	0.118874	0.206987	14	101552221	101560431
MEF2C	0.152721	0.207176	5	88717117	88904257
KIAA1328	0.189252	0.207362	18	36829106	37232172
GNL1	0.212134	0.20808	6	30541377	30557174
CLIC4P1	0.120314	0.208283	9	22747700	22748234
HAGLR	0.120409	0.208369	2	176173195	176188958
DSEL	0.192097	0.208744	18	67506582	67516980
SHE	0.209809	0.208886	1	154469772	154502113
[truncated: 8,759 more rows]
