# Supplementary material for: Differentially expressed microRNAs in lung adenocarcinoma invert effects of copy number aberrations of prognostic genes
Source: Oncotarget. 2018 Jan 8;9(10):9137–55. doi: 10.18632/oncotarget.24070 (PMC5823624; doi:10.18632/oncotarget.24070)
Supplement: Supplementary file 5 [file oncotarget-09-9137-s005.xlsx]

## Sheet: upreg
Name	Score	Corrected.score	Chromosome	Start	End
hsa-mir-21	1.08257e-15	8.31561e-14	17	59841266	59841337
hsa-mir-182	4.89653e-11	3.18825e-09	7	129770383	129770492
hsa-mir-210	2.80141e-10	5.58673e-09	11	568089	568198
hsa-mir-9	5.83046e-07	9.66988e-06	1	156420341	156420429
hsa-mir-183	1.29554e-06	1.58974e-05	7	129774905	129775014
hsa-mir-135b	0.000190727	0.00115209	1	205448302	205448398
hsa-mir-130b	0.00036984	0.00207091	22	21653304	21653385
hsa-mir-200b	0.0022611	0.0167425	1	1167104	1167198
hsa-mir-191	0.0044098	0.0202206	3	49020618	49020709
hsa-mir-31	0.00574546	0.0342194	9	21512115	21512185
hsa-mir-196b	0.0107819	0.0343124	7	27169480	27169563
hsa-mir-196a	0.0127995	0.0358051	17	48632490	48632559
hsa-mir-200a	0.0127995	0.0414024	1	1167863	1167952
hsa-mir-324	0.0198508	0.0650486	17	7223297	7223379
hsa-mir-429	0.0253708	0.0746707	1	1169005	1169087
hsa-mir-137	0.0429707	0.0921348	1	98046070	98046171
hsa-mir-335	0.0429707	0.0921348	7	130496111	130496204
hsa-mir-375	0.0429707	0.0921348	2	219001645	219001708
hsa-mir-431	0.0429707	0.0921348	14	100881007	100881120
hsa-mir-96	0.0429707	0.0921348	7	129774692	129774769
hsa-let-7g	0.085759	0.128567	3	52268278	52268361
hsa-mir-342	0.085759	0.128567	14	100109655	100109753
hsa-mir-155	0.128366	0.164852	21	25573980	25574044
hsa-mir-32	0.128366	0.164852	9	109046229	109046298
hsa-let-7b	0.170791	0.200991	22	46113686	46113768
hsa-mir-216b	0.170791	0.200991	2	56000714	56000795
hsa-mir-323a	0.170791	0.200991	14	101025732	101025817
hsa-mir-1228	0.213036	0.236984	12	57194504	57194576
hsa-mir-24	0.213036	0.236984	19	13836287	13836359
hsa-mir-301b	0.255101	0.272831	22	21652981	21653058
hsa-mir-345	0.255101	0.272831	14	100307859	100307956
hsa-mir-425	0.296987	0.308534	3	49020148	49020234
hsa-mir-708	0.296987	0.308534	11	79402022	79402109
hsa-mir-93	0.296987	0.308534	7	100093768	100093847
hsa-mir-339	0.338695	0.344093	7	1022933	1023026
hsa-mir-876	0.338695	0.344093	9	28863626	28863706
hsa-mir-141	0.380225	0.379508	12	6964097	6964191
hsa-mir-146a	0.380225	0.379508	5	160485352	160485450
hsa-mir-192	0.380225	0.379508	11	64891137	64891246
hsa-mir-23a	0.421577	0.41478	19	13836587	13836659
hsa-mir-376b	0.421577	0.41478	14	101040436	101040535
hsa-mir-450b	0.421577	0.41478	X	134540185	134540262
hsa-mir-7	0.421577	0.41478	9	83969748	83969857
hsa-mir-92b	0.421577	0.41478	1	155195177	155195272
hsa-mir-1249	0.462754	0.449909	22	45200954	45201019
hsa-mir-410	0.462754	0.449909	14	101065912	101065991
hsa-mir-423	0.462754	0.449909	17	30117079	30117172
hsa-mir-27a	0.503754	0.484896	19	13836440	13836517
hsa-mir-4435	0.503754	0.484896	2	87629755	87629834
hsa-mir-16	0.54458	0.519741	13	50048973	50049061
hsa-mir-450a	0.54458	0.519741	X	134540341	134540431
hsa-mir-1197	0.585231	0.554445	14	101025564	101025651
hsa-mir-501	0.585231	0.554445	X	50009722	50009805
hsa-mir-380	0.625708	0.589008	14	101025017	101025077
hsa-mir-30d	0.666012	0.623431	8	134804876	134804945
hsa-mir-1185	0.706143	0.657714	14	101042977	101043062
hsa-mir-323b	0.746103	0.691859	14	101056219	101056300
hsa-mir-650	0.746103	0.691859	22	22822776	22822871
hsa-mir-487a	0.785891	0.725864	14	101052446	101052525
hsa-mir-625	0.785891	0.725864	14	65471102	65471186
hsa-mir-424	0.825509	0.759731	X	134546614	134546711
hsa-mir-577	0.825509	0.759731	4	114656759	114656854

## Sheet: downreg
Name	Score	Corrected.score	Chromosome	Start	End
hsa-mir-126	1.74725e-08	2.91161e-07	9	136670602	136670686
hsa-mir-145	1.83095e-06	2.37613e-05	5	149430646	149430733
hsa-mir-30a	4.44153e-06	4.00435e-05	6	71403551	71403621
hsa-mir-218	2.02466e-05	0.000139495	4	20528275	20528384
hsa-mir-139	0.000110905	0.000935874	11	72615063	72615130
hsa-mir-195	0.000634493	0.00321513	17	7017615	7017701
hsa-mir-486	0.000818045	0.00815512	8	41660441	41660508
hsa-mir-143	0.000866185	0.00371775	5	149428918	149429023
hsa-mir-144	0.0044098	0.0183409	17	28861533	28861618
hsa-mir-34c	0.0149844	0.0374132	11	111513439	111513515
hsa-mir-16	0.0173352	0.0484996	13	50048973	50049061
hsa-mir-204	0.0225297	0.059776	9	70809975	70810084
hsa-mir-338	0.0253708	0.0544502	17	81125883	81125949
hsa-mir-497	0.0253708	0.0563229	17	7017911	7018022
hsa-mir-27a	0.0283729	0.0805542	19	13836440	13836517
hsa-mir-451a	0.0283729	0.0641337	17	28861369	28861440
hsa-mir-18b	0.0348546	0.0707974	X	134170041	134170111
hsa-let-7c	0.0429707	0.0921348	21	16539828	16539911
hsa-mir-1282	0.0429707	0.0921348	15	43793659	43793759
hsa-mir-99a	0.0457527	0.100925	21	16539089	16539169
hsa-mir-1293	0.085759	0.128567	12	50234142	50234212
hsa-mir-20a	0.085759	0.128567	13	91351065	91351135
hsa-mir-219a	0.085759	0.128567	6	33207835	33207944
hsa-mir-324	0.085759	0.128567	17	7223297	7223379
hsa-mir-1233	0.128366	0.164852	15	34382069	34382150
hsa-mir-184	0.128366	0.164852	15	79209788	79209871
hsa-mir-206	0.128366	0.164852	6	52144349	52144434
hsa-mir-328	0.128366	0.164852	16	67202321	67202395
hsa-mir-95	0.128366	0.164852	4	8005301	8005381
hsa-mir-133b	0.170791	0.200991	6	52148923	52149041
hsa-mir-192	0.170791	0.200991	11	64891137	64891246
hsa-mir-490	0.170791	0.200991	7	136903167	136903294
hsa-mir-551b	0.170791	0.200991	3	168551854	168551949
hsa-mir-138	0.213036	0.236984	3	44114212	44114310
hsa-mir-193a	0.213036	0.236984	17	31559996	31560083
hsa-mir-216a	0.213036	0.236984	2	55988950	55989059
hsa-mir-216b	0.255101	0.272831	2	56000714	56000795
hsa-mir-24	0.255101	0.272831	19	13836287	13836359
hsa-mir-101	0.296987	0.308534	1	65058434	65058508
hsa-mir-512	0.296987	0.308534	19	53666679	53666762
hsa-mir-103a	0.338695	0.344093	5	168560896	168560973
hsa-mir-1	0.338695	0.344093	20	62554306	62554376
hsa-mir-188	0.338695	0.344093	X	50003503	50003588
hsa-mir-198	0.380225	0.379508	3	120395668	120395729
hsa-mir-23a	0.380225	0.379508	19	13836587	13836659
hsa-mir-103b	0.421577	0.41478	5	168560904	168560965
hsa-mir-133a	0.421577	0.41478	18	21825698	21825785
hsa-mir-34b	0.421577	0.41478	11	111512938	111513021
hsa-mir-150	0.462754	0.449909	19	49500785	49500868
hsa-mir-224	0.462754	0.449909	X	151958578	151958658
hsa-mir-592	0.462754	0.449909	7	127058088	127058184
hsa-mir-1197	0.503754	0.484896	14	101025564	101025651
hsa-mir-130a	0.503754	0.484896	11	57641198	57641286
hsa-mir-140	0.503754	0.484896	16	69933081	69933180
hsa-mir-190b	0.503754	0.484896	1	154193665	154193743
hsa-mir-1224	0.54458	0.519741	3	184241405	184241489
hsa-mir-1284	0.585231	0.554445	3	71541970	71542089
hsa-mir-30e	0.585231	0.554445	1	40754355	40754446
hsa-mir-181c	0.625708	0.589008	19	13874699	13874808
hsa-let-7b	0.666012	0.623431	22	46113686	46113768
hsa-mir-1225	0.666012	0.623431	16	2090195	2090284
hsa-mir-1182	0.706143	0.657714	1	231019828	231019924
hsa-mir-222	0.706143	0.657714	X	45747015	45747124
hsa-mir-518b	0.746103	0.691859	19	53702737	53702819
hsa-mir-10a	0.785891	0.725864	17	48579838	48579947
hsa-mir-187	0.785891	0.725864	18	35904818	35904926
hsa-mir-223	0.785891	0.725864	X	66018870	66018979
hsa-mir-451b	0.785891	0.725864	17	28861371	28861438
hsa-mir-376c	0.825509	0.759731	14	101039690	101039755
hsa-mir-511	0.825509	0.759731	10	17845107	17845193
hsa-mir-1254	0.864957	0.79346	10	68759318	68759414
hsa-mir-22	0.864957	0.79346	17	1713903	1713987
hsa-mir-26b	0.864957	0.79346	2	218402646	218402722
hsa-mir-30c	0.864957	0.79346	1	40757284	40757372
hsa-mir-135a	0.904236	0.827052	3	52294219	52294308
hsa-mir-30b	0.982287	0.893827	8	134800520	134800607
hsa-mir-335	0.982287	0.893827	7	130496111	130496204
