# Supplementary material for: Differentially expressed microRNAs in lung adenocarcinoma invert effects of copy number aberrations of prognostic genes
Source: Oncotarget. 2018 Jan 8;9(10):9137–55. doi: 10.18632/oncotarget.24070 (PMC5823624; doi:10.18632/oncotarget.24070)
Supplement: Supplementary file 6 [file oncotarget-09-9137-s006.xlsx]

## Sheet: pathDIP
Sheet
pathDIP:	pathDIP comprehensive pathway enrichment analysis (http://ophid.utoronto.ca/pathDIP)
	Sara Rahmati, Mark Abovsky, Chiara Pastrello, Igor Jurisica; pathDIP: an annotated resource for known and predicted human gene-pathway associations and pathway enrichment analysis. Nucleic Acids Res 2017; 45 (D1): D419-D426. doi: 10.1093/nar/gkw1082
	Generated at 2016-09-14 15:29:39
	by Pathway published in Sep 2016, version 2.5.5.5 (Database version 2.5.0.0)
	IDs:
	CSRP1,SORD,NUSAP1,NFASC,FMO2,ANGPTL1,RUNX1T1,MCL1,C7,ATP1A2,PRELP,NPR3,DAB2,SEPP1,FBXL7,DDR2,IL6,PDZD2,GHR,MNDA,LMOD1,NEK7,S100A4,TNS3,ADAM28,AKT3,ANGPT1,AQP1,C1ORF115,CA2,CASKIN2,CD24,CD34,CLEC14A,COL10A1,DENND3,ELMO1,FABP4,FABP5,GOLM1,GPIHBP1,GPR146,HLX,HOXA5,ITPKB,KCNT2,KIAA0040,KLF10,MEOX2,NCF2,NES,NFKBIA,NPR1,PEAR1,PGM3,PPP1R12B,RAMP3,RAPGEF5,RGS17,RGS2,RMI1,SEC14L1,SELP,SEMA5A,SOSTDC1,SPINT…
	Pathway Set:
	Extended pathway associations. Experimental plus orthologues plus FpClass (High Confidence); Minimum confidence level for predicted associations: 0.95
	Pathway Sources:
	BioCarta, EHMN, HumanCyc, INOH, IPAVS, KEGG, NetPath, OntoCanro, PID, PharmGKB, RB, Reactome, SMPDB, Signalink, SIGNOR, STKE, Spike, UniProt, Wikipathways, systems.biology.org
Enrichment:	Pathway enrichment analysis results (number of p-values = 2555)
Association:	Detailed table of protein/gene-pathway associations (results size = 14976)

## Sheet: Enrichment
Pathway Source	Pathway Name	p-value	q-value (FDR: BH-method)	q-value (Bonferroni)
reactome	DCC mediated attractive signaling	2.18637e-05	0.0279309	0.0558618
kegg	Focal adhesion	7.78793e-05	0.0284259	0.198982
inoh	Integrin	8.97909e-05	0.028677	0.229416
reactome	Ephrin signaling	0.000120037	0.0306695	0.306695
reactome	Platelet activation, signaling and aggregation	0.000108599	0.03083	0.27747
reactome	Cell surface interactions at the vascular wall	7.62054e-05	0.0324508	0.194705
wikipathways	Human Complement System	6.93101e-05	0.0354175	0.177087
kegg	Platelet activation	4.5805e-05	0.0390106	0.117032
wikipathways	Adipogenesis	0.000170275	0.0395502	0.435053
ipavs	GSK3_as_a_convergence_point_in_hypertrophic_signaling	6.21212e-05	0.0396799	0.15872
pid	LPA receptor mediated events	0.000233275	0.0397345	0.596018
kegg	Amoebiasis	0.000305813	0.0411238	0.781352
reactome	Developmental Biology	0.000228117	0.0416314	0.582839
kegg	Hematopoietic cell lineage	1.65212e-05	0.0422117	0.0422117
pid	IL4-mediated signaling events	0.000215396	0.0423336	0.550337
kegg	Regulation of lipolysis in adipocytes	0.000284838	0.0428095	0.727761
wikipathways	Overview of nanoparticle effects	0.000335256	0.042829	0.856579
reactome	Hemostasis	0.000304858	0.0432729	0.778912
kegg	Viral myocarditis	0.000356077	0.0433227	0.909777
reactome	Semaphorin interactions	0.000206112	0.0438847	0.526616
pharmgkb	Celecoxib Pathway, Pharmacokinetics	0.00027672	0.0441887	0.70702
biocarta	pten dependent cell cycle arrest and apoptosis	0.000389626	0.0452497	0.995494
inoh	IL-6 signaling	0.000512024	0.0545092	1
stke	STAT3 Pathway	0.000629012	0.0554181	1
kegg	cGMP-PKG signaling pathway	0.000546234	0.0558251	1
pid	Syndecan-3-mediated signaling events	0.000503404	0.0559216	1
reactome	Signal regulatory protein (SIRP) family interactions	0.000658119	0.0560498	1
biocarta	trka receptor signaling pathway	0.000749583	0.056329	1
biocarta	rac1 cell motility signaling pathway	0.00077321	0.0564443	1
reactome	Smooth Muscle Contraction	0.0005766	0.056662	1
reactome	ECM proteoglycans	0.000622437	0.0567974	1
reactome	Interleukin-6 signaling	0.000742086	0.0574554	1
biocarta	cbl mediated ligand-induced downregulation of egf receptors pathway	0.000731914	0.0584388	1
pid	IL3-mediated signaling events	0.000621893	0.0588495	1
pid	Regulation of Ras family activation	0.000729103	0.0600922	1
biocarta	il 6 signaling pathway	0.000949096	0.0606235	1
pid	EPHA forward signaling	0.000856032	0.0607545	1
wikipathways	Integrin-mediated Cell Adhesion	0.000939579	0.0615545	1
reactome	GP1b-IX-V activation signalling	0.00141665	0.0624059	1
reactome	GPVI-mediated activation cascade	0.000932721	0.0627132	1
reactome	RHO GTPases activate PAKs	0.000912445	0.063008	1
biocarta	vegf hypoxia and angiogenesis	0.00145603	0.0630535	1
smpdb	Nebivolol Action Pathway	0.00140768	0.0630986	1
smpdb	Riboflavin Metabolism	0.001499	0.0638324	1
pid	Endothelins	0.0010267	0.0639809	1
reactome	Generation of second messenger molecules	0.00140301	0.0640123	1
biocarta	bioactive peptide induced signaling pathway	0.00108362	0.0643872	1
systems.biology.org	Toll Like_receptor_signaling_network	0.00126668	0.0647273	1
wikipathways	Focal Adhesion	0.00140031	0.0650508	1
reactome	Extracellular matrix organization	0.00129959	0.0651069	1
pid	Signaling events mediated by PTP1B	0.00107207	0.0652176	1
kegg	Renin secretion	0.00112389	0.0652623	1
smpdb	Nisoldipine Action Pathway	0.0012285	0.065392	1
wikipathways	Regulation of Microtubule Cytoskeleton	0.00115409	0.0655267	1
pid	Angiopoietin receptor Tie2-mediated signaling	0.00159477	0.06572	1
kegg	Aldosterone-regulated sodium reabsorption	0.00138948	0.065743	1
kegg	Vascular smooth muscle contraction	0.0012631	0.0658616	1
reactome	Regulation of KIT signaling	0.00136973	0.0660313	1
wikipathways	miRs in Muscle Cell Differentiation	0.00135306	0.0664821	1
smpdb	Diltiazem Action Pathway	0.00119788	0.0665344	1
wikipathways	Mammary gland development pathway - Involution (Stage 4 of 4)	0.0015891	0.0665598	1
smpdb	Bisoprolol Action Pathway	0.0012285	0.0667834	1
reactome	SEMA3A-Plexin repulsion signaling by inhibiting Integrin adhesion	0.00169037	0.0685539	1
pid	IFN-gamma pathway	0.00192441	0.0723069	1
pid	TGF-beta receptor signaling	0.00192117	0.0732625	1
netpath	IL5	0.00200862	0.0733146	1
netpath	KitReceptor	0.00189801	0.073476	1
pid	IL5-mediated signaling events	0.00207576	0.0736606	1
pharmgkb	Vemurafenib Pathway, Pharmacodynamics	0.00204896	0.0737337	1
kegg	cAMP signaling pathway	0.00200537	0.0742568	1
reactome	Nef and signal transduction	0.00189193	0.0743674	1
wikipathways	MicroRNAs in cardiomyocyte hypertrophy	0.00212938	0.0745283	1
ipavs	Cardiac_Hypertrophy	0.0018872	0.0753406	1
netpath	EGFR1	0.0022376	0.0762276	1
reactome	Sema3A PAK dependent Axon repulsion	0.00236659	0.0765397	1
pid	SHP2 signaling	0.00230751	0.0765674	1
inoh	JAK STAT MolecularVariation 2	0.00243595	0.0768377	1
kegg	Proteoglycans in cancer	0.00240619	0.0768477	1
pid	E-cadherin signaling in keratinocytes	0.00246646	0.0768513	1
reactome	TCR signaling	0.00229038	0.076999	1
kegg	Leukocyte transendothelial migration	0.00223449	0.0771503	1
biocarta	growth hormone signaling pathway	0.00235816	0.0772449	1
reactome	Regulation of signaling by CBL	0.00300193	0.0790715	1
reactome	RHO GTPases Activate NADPH Oxidases	0.00299122	0.0796101	1
pid	a6b1 and a6b4 Integrin signaling	0.00265323	0.079753	1
biocarta	the co-stimulatory signal during t-cell activation	0.00298111	0.0801762	1
wikipathways	T-Cell Receptor and Co-stimulatory Signaling	0.00331039	0.0805528	1
reactome	PECAM1 interactions	0.0027447	0.0806058	1
kegg	Inflammatory bowel disease (IBD)	0.00265073	0.0806264	1
humancyc	1D-<i>myo</i>-inositol hexakisphosphate biosynthesis II (mammalian)	0.00271536	0.0806715	1
kegg	Proximal tubule bicarbonate reclamation	0.00325965	0.0808583	1
reactome	EGFR downregulation	0.00329166	0.0808672	1
kegg	Rap1 signaling pathway	0.00297698	0.0809169	1
biocarta	role of mef2d in t-cell apoptosis	0.00262871	0.0809199	1
pid	CXCR4-mediated signaling events	0.00291578	0.0809763	1
reactome	Collagen biosynthesis and modifying enzymes	0.00296086	0.0813441	1
reactome	VEGFR2 mediated cell proliferation	0.00289776	0.0813602	1
pid	IL2 signaling events mediated by STAT5	0.00325769	0.0816019	1
ipavs	STAT5A_mediated_PC	0.0032381	0.0819143	1
pid	Beta1 integrin cell surface interactions	0.0031437	0.0819608	1
humancyc	superpathway of inositol phosphate compounds	0.00343257	0.0819646	1
wikipathways	Kit receptor signaling pathway	0.00289394	0.0821557	1
kegg	Chemokine signaling pathway	0.00351397	0.0823687	1
wikipathways	Angiogenesis overview	0.00341753	0.0823754	1
kegg	Gastric acid secretion	0.00322481	0.0823939	1
smpdb	Triamterene Action Pathway	0.00655013	0.0824413	1
pid	Thromboxane A2 receptor signaling	0.00348619	0.0824742	1
reactome	Signaling by EGFR	0.00690079	0.0827771	1
smpdb	Quinethazone Action Pathway	0.00655013	0.0828494	1
pid	Ephrin B reverse signaling	0.00321149	0.0828824	1
wikipathways	IL1 and megakaryotyces in obesity	0.00681245	0.0828848	1
reactome	Interferon gamma signaling	0.0028916	0.0830117	1
biocarta	egf signaling pathway	0.00643375	0.0830214	1
reactome	Signaling by FGFR1 mutants	0.00676328	0.0830778	1
pid	PDGFR-beta signaling pathway	0.00647165	0.0830908	1
reactome	Signaling by EGFR in Cancer	0.00650419	0.083091	1
smpdb	Polythiazide Action Pathway	0.00689908	0.0831469	1
reactome	Netrin-1 signaling	0.00680481	0.083188	1
kegg	Tight junction	0.00673973	0.0831885	1
stke	Natural Killer Cell Receptor Signaling Pathway	0.006417	0.0832256	1
smpdb	Amiloride Action Pathway	0.00655013	0.0832616	1
reactome	Signaling by FGFR1 in disease	0.00623984	0.0834701	1
kegg	Natural killer cell mediated cytotoxicity	0.00699176	0.0834764	1
inoh	IL-23 signaling	0.00673141	0.0834891	1
wikipathways	Type II interferon signaling (IFNG)	0.00640666	0.0835154	1
reactome	The AIM2 inflammasome	0.00689908	0.083541	1
wikipathways	ATF4 activates genes	0.00637948	0.0835875	1
wikipathways	EGF-EGFR Signaling Pathway	0.00288043	0.0836307	1
wikipathways	Myometrial Relaxation and Contraction Pathways	0.00710379	0.0836414	1
smpdb	Spironolactone Action Pathway	0.00707738	0.0837162	1
wikipathways	Rac1-Pak1-p38-MMP-2 pathway	0.00622888	0.083762	1
smpdb	Torsemide Action Pathway	0.00672333	0.0837957	1
reactome	PLC beta mediated events	0.0067079	0.0840132	1
smpdb	Indapamide Action Pathway	0.00637948	0.0840184	1
smpdb	Metolazone Action Pathway	0.00707738	0.0841056	1
reactome	Signaling by Robo receptor	0.0062285	0.0842001	1
reactome	Elastic fibre formation	0.0063357	0.084311	1
reactome	Signaling by PDGF	0.00726146	0.084332	1
smpdb	Methyclothiazide Action Pathway	0.00621137	0.0844152	1
smpdb	Hydrochlorothiazide Action Pathway	0.00637948	0.0844537	1
reactome	Growth hormone receptor signaling	0.00605389	0.0845229	1
stke	Interleukin 1beta (IL-1b) Processing Pathway	0.00725823	0.0846794	1
reactome	Downstream signal transduction	0.00590133	0.0847073	1
pid	Endogenous TLR signaling	0.00371416	0.0847293	1
smpdb	Dobutamine Action Pathway	0.00617222	0.0847851	1
smpdb	Bumetanide Action Pathway	0.00621137	0.0848666	1
reactome	Synthesis of PIPs at the plasma membrane	0.00611182	0.0848679	1
smpdb	Kidney Function	0.0060458	0.0848737	1
smpdb	Hydroflumethiazide Action Pathway	0.00588276	0.0849178	1
reactome	G-protein beta:gamma signalling	0.00744975	0.0849737	1
reactome	Signaling by FGFR3	0.00761617	0.0849752	1
reactome	CD28 dependent Vav1 pathway	0.00366214	0.0850615	1
smpdb	Chlorothiazide Action Pathway	0.00725823	0.0850678	1
reactome	Sema4D induced cell migration and growth-cone collapse	0.00760594	0.0852332	1
reactome	Downstream signaling of activated FGFR2	0.00370304	0.0852366	1
smpdb	Bevantolol Action Pathway	0.00617222	0.0852434	1
reactome	G beta:gamma signalling through PI3Kgamma	0.00767405	0.0852487	1
biocarta	map kinase inactivation of smrt corepressor	0.00754142	0.0852581	1
kegg	Axon guidance	0.00757848	0.0852996	1
smpdb	Hartnup Disorder	0.0060458	0.0853427	1
wikipathways	C-type lectin receptors (CLRs)	0.00744938	0.0853505	1
smpdb	Furosemide Action Pathway	0.00588276	0.0854003	1
smpdb	Trichlormethiazide Action Pathway	0.00572226	0.0854993	1
kegg	Non-small cell lung cancer	0.00753003	0.0855077	1
reactome	PLCG1 events in ERBB2 signaling	0.00740545	0.085615	1
smpdb	Iminoglycinuria	0.00744164	0.0856459	1
smpdb	Blue diaper syndrome	0.0060458	0.0858168	1
pid	IL8- and CXCR2-mediated signaling events	0.00379571	0.0858234	1
smpdb	Cystinuria	0.00588276	0.0858883	1
smpdb	Ethacrynic Acid Action Pathway	0.00572226	0.0860022	1
wikipathways	AGE-RAGE pathway	0.00583254	0.0861395	1
smpdb	Timolol Action Pathway	0.00570033	0.0861795	1
smpdb	Metoprolol Action Pathway	0.00587427	0.0862572	1
smpdb	Bendroflumethiazide Action Pathway	0.0060458	0.0862962	1
smpdb	Sotalol Action Pathway	0.00581589	0.086393	1
reactome	FRS-mediated FGFR1 signaling	0.00785552	0.0865123	1
smpdb	Lysinuric protein intolerance (LPI)	0.00556428	0.0866874	1
smpdb	Carvedilol Action Pathway	0.00570033	0.0866925	1
ipavs	non_canonical_Wnt_signaling_pathway_human	0.00543181	0.0867392	1
reactome	Interleukin-3, 5 and GM-CSF signaling	0.00785014	0.0868273	1
smpdb	Mexiletine Action Pathway	0.00564314	0.0868568	1
wikipathways	TFs Regulate miRNAs related to cardiac hypertrophy	0.00796045	0.0869186	1
reactome	Interferon alpha/beta signaling	0.00541062	0.0869442	1
kegg	Dorso-ventral axis formation	0.00804279	0.0870734	1
kegg	Cell adhesion molecules (CAMs)	0.00801636	0.0871566	1
reactome	FCERI mediated Ca+2 mobilization	0.00794946	0.0871711	1
signor	NOTCH	0.00570033	0.0872116	1
smpdb	Chlorthalidone Action Pathway	0.00556428	0.0872192	1
smpdb	Disopyramide Action Pathway	0.00564314	0.0873832	1
smpdb	Eplerenone Action Pathway	0.00540883	0.0874656	1
reactome	Inhibition of adenylate cyclase pathway	0.00556428	0.0877576	1
smpdb	Cyclothiazide Action Pathway	0.00540883	0.0880227	1
reactome	Antigen activates B Cell Receptor (BCR) leading to generation of second messengers	0.00393029	0.0880868	1
netpath	Leptin	0.00817738	0.088157	1
reactome	Adenylate cyclase inhibitory pathway	0.00556428	0.0883027	1
ipavs	GP130_JAK_STAT_pathway	0.00397705	0.0883597	1
smpdb	Muscle/Heart Contraction	0.00536315	0.0884055	1
humancyc	D-<i>myo</i>-inositol (1,3,4)-trisphosphate biosynthesis	0.00540883	0.0885869	1
smpdb	Felodipine Action Pathway	0.00536315	0.0889795	1
smpdb	Nadolol Action Pathway	0.00530832	0.0892287	1
smpdb	Lidocaine (Local Anaesthetic) Metabolism Pathway	0.00412245	0.0892615	1
pid	Alpha4 beta1 integrin signaling events	0.00534545	0.0892655	1
reactome	Molecules associated with elastic fibres	0.00416385	0.0894003	1
pid	Insulin Pathway	0.0053062	0.0897837	1
smpdb	Phenytoin (Antiarrhythmic) Action Pathway	0.0042238	0.0899317	1
netpath	RAGE	0.00869643	0.089957	1
biocarta	pkc-catalyzed phosphorylation of inhibitory phosphoprotein of myosin phosphatase	0.0083818	0.0899811	1
humancyc	superpathway of D-<i>myo</i>-inositol (1,4,5)-trisphosphate metabolism	0.00412236	0.0900225	1
biocarta	role of pi3k subunit p85 in regulation of actin organization and cell migration	0.00518318	0.0900886	1
reactome	Interleukin-2 signaling	0.00525758	0.0901551	1
pid	IGF1 pathway	0.00868114	0.0901639	1
reactome	DAP12 signaling	0.00878936	0.090188	1
biocarta	sprouty regulation of tyrosine kinase signals	0.00850857	0.090205	1
reactome	DAP12 interactions	0.00876647	0.0903158	1
pid	Integrins in angiogenesis	0.00848415	0.0903208	1
reactome	Visual phototransduction	0.00866408	0.090354	1
kegg	Cholinergic synapse	0.0053062	0.0903823	1
wikipathways	B Cell Receptor Signaling Pathway	0.00410945	0.0905142	1
pid	Trk receptor signaling mediated by PI3K and PLC-gamma	0.00861462	0.0905776	1
reactome	Signaling by FGFR in disease	0.00524704	0.0905823	1
reactome	Nephrin interactions	0.0051784	0.090622	1
pharmgkb	Platelet Aggregation Inhibitor Pathway, Pharmacodynamics	0.00429188	0.0906261	1
reactome	MAPK family signaling cascades	0.0086557	0.0906365	1
kegg	Chagas disease (American trypanosomiasis)	0.00858833	0.0906743	1
smpdb	Fosphenytoin (Antiarrhythmic) Action Pathway	0.00514618	0.0906792	1
biocarta	cell cycle: g1/s check point	0.00848415	0.0906988	1
smpdb	Lysinuric Protein Intolerance	0.00510547	0.0912201	1
smpdb	Carteolol Action Pathway	0.00514618	0.091309	1
biocarta	integrin signaling pathway	0.00509816	0.091731	1
pid	IL8- and CXCR1-mediated signaling events	0.00500112	0.0919271	1
smpdb	Bupranolol Action Pathway	0.00504002	0.0919804	1
inoh	VEGF	0.00489721	0.0920027	1
reactome	C-type lectin receptors (CLRs)	0.00478986	0.0920157	1
biocarta	ras-independent pathway in nk cell-mediated cytotoxicity	0.00507891	0.0920327	1
smpdb	Propranolol Action Pathway	0.00483227	0.0921377	1
pid	Syndecan-2-mediated signaling events	0.00487279	0.0922221	1
pid	FGF signaling pathway	0.0049979	0.0925336	1
wikipathways	Endochondral Ossification	0.0045656	0.0925802	1
wikipathways	G Protein Signaling Pathways	0.00906082	0.0926016	1
kegg	Leishmaniasis	0.00478731	0.0926635	1
pharmgkb	update your name in edit mode	0.00497129	0.0927127	1
wikipathways	IL-4 Signaling Pathway	0.0047615	0.0928674	1
reactome	Signaling by TGF-beta Receptor Complex in Cancer	0.00932759	0.0930937	1
ipavs	Cross_talk_between_the_PI3K_Akt_and_JAK_STAT_pathways_in_acute_opioid_induced_cardioprotection	0.00455871	0.09318	1
kegg	Type I diabetes mellitus	0.00944637	0.0931872	1
reactome	Integrin cell surface interactions	0.00474438	0.0932453	1
biocarta	transcription factor creb and its extracellular signals	0.0091605	0.0932473	1
reactome	Costimulation by the CD28 family	0.00927474	0.0932951	1
stke	Integrin Signaling Pathway	0.00471282	0.0933431	1
pid	S1P1 pathway	0.00943703	0.0934559	1
reactome	Transcription	0.00925423	0.0934568	1
pid	Regulation of RAC1 activity	0.00932759	0.0934588	1
stke	Interleukin 4 (IL-4) Pathway	0.00921786	0.0934589	1
pid	Class I PI3K signaling events	0.00446424	0.0934929	1
kegg	Choline metabolism in cancer	0.00940509	0.093502	1
stke	PI3K Pathway	0.00468769	0.0935707	1
netpath	Alpha6Beta4Integrin	0.00465328	0.0936152	1
biocarta	akt signaling pathway	0.00455766	0.0939098	1
reactome	MAPK1/MAPK3 signaling	0.0096729	0.0939706	1
biocarta	role of egf receptor transactivation by gpcrs in cardiac hypertrophy	0.0097271	0.0941392	1
reactome	Hyaluronan metabolism	0.00965417	0.0941466	1
reactome	Signalling to RAS	0.00961783	0.0941515	1
pid	IL23-mediated signaling events	0.00958935	0.0942338	1
netpath	IL4	0.00455014	0.0945171	1
humancyc	pyrimidine deoxyribonucleosides salvage	0.00984212	0.0948929	1
reactome	SMAD2/3 MH2 Domain Mutants in Cancer	0.0099818	0.0958778	1
reactome	Loss of Function of SMAD2/3 in Cancer	0.0101499	0.0964052	1
signalink	JAK-STAT-Ncore	0.0101316	0.0965904	1
reactome	Hyaluronan uptake and degradation	0.0101237	0.0968766	1
kegg	Staphylococcus aureus infection	0.0103784	0.097848	1
spike	NOTCH1 Signaling In The Ear	0.0103465	0.0979085	1
reactome	Response to elevated platelet cytosolic Ca2+	0.0105261	0.098154	1
reactome	Alternative complement activation	0.0106025	0.0985069	1
biocarta	phospholipids as signalling intermediaries	0.0105261	0.0985135	1
inoh	IL-7 signaling	0.0105055	0.0986822	1
reactome	Muscle contraction	0.0107112	0.0991562	1
biocarta	role of nicotinic acetylcholine receptors in the regulation of apoptosis	0.0108041	0.0996551	1
kegg	Fc gamma R-mediated phagocytosis	0.0108775	0.0999713	1
pid	GMCSF-mediated signaling events	0.010931	0.100103	1
reactome	Signaling by SCF-KIT	0.011147	0.101354	1
kegg	MAPK signaling pathway	0.0111263	0.101527	1
pid	Alpha-synuclein signaling	0.0112166	0.101626	1
kegg	ECM-receptor interaction	0.0113783	0.102005	1
biocarta	epo signaling pathway	0.0114217	0.102037	1
wikipathways	Calcium Regulation in the Cardiac Cell	0.0114888	0.102278	1
reactome	Processing of Capped Intron-Containing Pre-mRNA	0.0113729	0.102316	1
reactome	FMO oxidises nucleophiles	0.0116287	0.102453	1
reactome	G alpha (z) signalling events	0.0113663	0.102618	1
pid	Nephrin/Neph1 signaling in the kidney podocyte	0.0116978	0.102707	1
reactome	Cell junction organization	0.0116211	0.10274	1
pid	S1P2 pathway	0.0115945	0.102861	1
inoh	IL-5 signaling	0.0118391	0.103592	1
wikipathways	IL-3 Signaling Pathway	0.0119717	0.104395	1
reactome	NRAGE signals death through JNK	0.0120267	0.104518	1
inoh	GPCR GroupI metabotropic glutamate receptor	0.012528	0.104605	1
inoh	JAK STAT pathway and regulation	0.0120878	0.104693	1
stke	G alpha i Pathway	0.0125013	0.104724	1
pid	TCR signaling in na&#xef;ve CD4+ T cells	0.0128413	0.104823	1
pharmgkb	Selective Serotonin Reuptake Inhibitor Pathway, Pharmacodynamics	0.01261	0.104946	1
pid	TCR signaling in na&#xef;ve CD8+ T cells	0.0127768	0.104967	1
reactome	Collagen formation	0.0124105	0.104996	1
pid	S1P3 pathway	0.0124961	0.105025	1
stke	PI3K Class IB Pathway in Neutrophils	0.0124568	0.10504	1
biocarta	cell to cell adhesion signaling	0.0128276	0.105047	1
inoh	GPCR signaling-G alpha q	0.0126639	0.105053	1
reactome	CD28 co-stimulation	0.0121715	0.105061	1
reactome	FCERI mediated MAPK activation	0.0122151	0.105083	1
reactome	SHC1 events in ERBB4 signaling	0.0127571	0.105143	1
smpdb	Fc Epsilon Receptor I Signaling in Mast Cells	0.0122678	0.105182	1
wikipathways	Vitamin D Receptor Pathway	0.0127219	0.105192	1
wikipathways	Inflammatory Response Pathway	0.0124076	0.10532	1
reactome	RHO GTPases activate IQGAPs	0.0123357	0.10541	1
biocarta	il 3 signaling pathway	0.012386	0.105487	1
reactome	PI3K/AKT Signaling in Cancer	0.0130104	0.105865	1
pid	Regulation of p38-alpha and p38-beta	0.0131998	0.106055	1
stke	Interferon gamma Pathway	0.0133865	0.106219	1
reactome	Downstream signaling of activated FGFR4	0.0133491	0.106252	1
kegg	Regulation of actin cytoskeleton	0.0130998	0.106254	1
reactome	Downstream signaling of activated FGFR1	0.0131905	0.106315	1
reactome	Signaling by FGFR4	0.0131589	0.106396	1
wikipathways	Regulation of Actin Cytoskeleton	0.0133302	0.106433	1
reactome	Nuclear signaling by ERBB4	0.0133281	0.10675	1
kegg	Tuberculosis	0.0135419	0.106789	1
reactome	Signaling by FGFR1	0.013509	0.106859	1
reactome	GRB2 events in EGFR signaling	0.013649	0.107302	1
pid	IL27-mediated signaling events	0.0138004	0.107829	1
reactome	The NLRP3 inflammasome	0.0138456	0.107852	1
reactome	Netrin mediated repulsion signals	0.0137619	0.107858	1
reactome	Cell-Cell communication	0.0140726	0.1083	1
kegg	Pancreatic cancer	0.0140078	0.108454	1
reactome	PI3K/AKT activation	0.0140636	0.108557	1
wikipathways	Complement and Coagulation Cascades	0.0144077	0.108589	1
reactome	Frs2-mediated activation	0.0146214	0.108598	1
reactome	Organelle biogenesis and maintenance	0.0143689	0.108617	1
reactome	FRS-mediated FGFR4 signaling	0.0145832	0.10863	1
reactome	SOS-mediated signalling	0.0141669	0.108698	1
pid	amb2 Integrin signaling	0.0142155	0.108744	1
reactome	Regulation of IFNA signaling	0.014007	0.108778	1
inoh	IL-10 signaling	0.0143595	0.108868	1
wikipathways	TGF Beta Signaling Pathway	0.0145742	0.10888	1
biocarta	keratinocyte differentiation	0.0145481	0.109004	1
reactome	SHC1 events in ERBB2 signaling	0.0143551	0.109159	1
reactome	IRS activation	0.0145331	0.109212	1
reactome	Sema4D in semaphorin signaling	0.0143205	0.109221	1
reactome	Signaling by EGFRvIII in Cancer	0.014792	0.10923	1
reactome	O2/CO2 exchange in erythrocytes	0.0147497	0.109233	1
reactome	FCERI mediated NF-kB activation	0.0148479	0.109327	1
reactome	ARMS-mediated activation	0.0148911	0.10933	1
wikipathways	TSH signaling pathway	0.0149374	0.109355	1
reactome	Cell death signalling via NRAGE, NRIF and NADE	0.014984	0.109383	1
signalink	EGF-Ncore	0.0150615	0.109636	1
netpath	IL3	0.0152129	0.110423	1
kegg	Measles	0.0152606	0.110456	1
stke	Epidermal Growth Factor Receptor Pathway	0.0153487	0.110467	1
reactome	Erythrocytes take up oxygen and release carbon dioxide	0.0153059	0.110471	1
reactome	FRS-mediated FGFR2 signaling	0.0160853	0.110478	1
signor	SAPK_JNK	0.0160659	0.110643	1
kegg	Toxoplasmosis	0.0161651	0.110729	1
wikipathways	RANKL-RANK Signaling Pathway	0.0156472	0.110744	1
reactome	Interleukin receptor SHC signaling	0.0160038	0.110812	1
inoh	Inositol phosphate metabolism	0.015965	0.110844	1
reactome	Platelet homeostasis	0.0160657	0.11094	1
biocarta	il-2 receptor beta chain in t cell activation	0.0157194	0.110948	1
kegg	MicroRNAs in cancer	0.0157641	0.110957	1
reactome	NCAM signaling for neurite out-growth	0.0156402	0.111002	1
pid	Syndecan-1-mediated signaling events	0.0162925	0.111006	1
wikipathways	Oncostatin M Signaling Pathway	0.0159524	0.111058	1
reactome	Signal transduction by L1	0.0159222	0.111151	1
reactome	Role of phospholipids in phagocytosis	0.0156178	0.111152	1
biocarta	mcalpain and friends in cell motility	0.0158797	0.111158	1
reactome	IRS-related events triggered by IGF1R	0.0162885	0.111276	1
reactome	Constitutive Signaling by Ligand-Responsive EGFR Cancer Variants	0.0155115	0.111326	1
reactome	FRS-mediated FGFR3 signaling	0.0156002	0.111337	1
reactome	Erythrocytes take up carbon dioxide and release oxygen	0.0158702	0.111397	1
kegg	Retrograde endocannabinoid signaling	0.0155947	0.111609	1
kegg	HIF-1 signaling pathway	0.0164443	0.111743	1
biocarta	visceral fat deposits and the metabolic syndrome	0.0165215	0.111969	1
reactome	p130Cas linkage to MAPK signaling for integrins	0.0166239	0.112069	1
reactome	Prolactin receptor signaling	0.0169847	0.112134	1
pid	IL2-mediated signaling events	0.0166085	0.112261	1
kegg	Signaling pathways regulating pluripotency of stem cells	0.01706	0.112341	1
reactome	Signalling by NGF	0.0169796	0.112391	1
reactome	Signaling by Leptin	0.0169585	0.112543	1
biocarta	telomeres telomerase cellular aging and immortality	0.0167608	0.112694	1
kegg	Inflammatory mediator regulation of TRP channels	0.0169536	0.112803	1
reactome	Signaling by Type 1 Insulin-like Growth Factor 1 Receptor (IGF1R)	0.0177645	0.112906	1
pid	E-cadherin signaling in the nascent adherens junction	0.0177374	0.113015	1
signalink	JAK-STAT-Core	0.0169438	0.113032	1
reactome	MAPK3 (ERK1) activation	0.0168681	0.113118	1
ipavs	ANG_II_and_JAK_STAT_interactions_in_mediating_cardiac_myocyte_function	0.0181996	0.113139	1
reactome	G alpha (12/13) signalling events	0.016919	0.113162	1
pid	Arf1 pathway	0.0178614	0.11324	1
kegg	Type II diabetes mellitus	0.0177374	0.113298	1
inoh	TPO signaling	0.0174727	0.113306	1
reactome	Integrin alphaIIb beta3 signaling	0.0175216	0.113336	1
reactome	Dectin-2 family	0.01819	0.113355	1
reactome	NOTCH2 intracellular domain regulates transcription	0.0176665	0.113412	1
pid	VEGFR3 signaling in lymphatic endothelium	0.0174549	0.113479	1
reactome	O-linked glycosylation	0.0177293	0.11353	1
wikipathways	Endothelin Pathways	0.017597	0.113536	1
reactome	Recycling pathway of L1	0.0184423	0.113542	1
reactome	EGFR Transactivation by Gastrin	0.0176449	0.113558	1
pid	Stabilization and expansion of the E-cadherin adherens junction	0.0173799	0.113569	1
reactome	Cyclin A/B1 associated events during G2/M transition	0.0181823	0.113584	1
reactome	IGF1R signaling cascade	0.0183614	0.113592	1
biocarta	role of erbb2 in signal transduction and oncology	0.0174287	0.113598	1
reactome	Insulin receptor signalling cascade	0.0180613	0.113662	1
reactome	Signaling by Interleukins	0.0181162	0.113727	1
biocarta	cxcr4 signaling pathway	0.01834	0.113735	1
reactome	Constitutive Signaling by Aberrant PI3K in Cancer	0.0184308	0.113746	1
kegg	mTOR signaling pathway	0.0181741	0.113811	1
stke	Neuro2A Differentiation by G alpha i/o Pathway	0.0173786	0.113852	1
pharmgkb	VEGF Signaling Pathway	0.0173435	0.113914	1
wikipathways	Serotonin Receptor 2 and STAT3 Signaling	0.0180575	0.113918	1
stke	G alpha s Pathway	0.0180282	0.114015	1
smpdb	Nitrendipine Action Pathway	0.0187944	0.114333	1
smpdb	Esmolol Action Pathway	0.0189473	0.114445	1
kegg	Osteoclast differentiation	0.0189265	0.114591	1
smpdb	Bopindolol Action Pathway	0.0187944	0.114605	1
kegg	Glioma	0.0188942	0.114667	1
wikipathways	Extracellular vesicle-mediated signaling in recipient cells	0.0186842	0.114755	1
ipavs	STAT_signaling_pathway	0.0187912	0.11486	1
wikipathways	Type II diabetes mellitus	0.0187566	0.114924	1
kegg	Oxytocin signaling pathway	0.0192057	0.115732	1
smpdb	Practolol Action Pathway	0.0208368	0.115735	1
smpdb	Levobunolol Action Pathway	0.0192552	0.115758	1
smpdb	Metipranolol Action Pathway	0.0208368	0.115987	1
kegg	Jak-STAT signaling pathway	0.0209505	0.116114	1
smpdb	Procainamide (Antiarrhythmic) Action Pathway	0.0209989	0.11613	1
smpdb	Betaxolol Action Pathway	0.0208368	0.11624	1
reactome	Other semaphorin interactions	0.0195281	0.116304	1
biocarta	adp-ribosylation factor	0.0207744	0.1164	1
smpdb	Amiodarone Action Pathway	0.0194101	0.116415	1
kegg	GABAergic synapse	0.0195024	0.116422	1
smpdb	Glucose Transporter Defect (SGLT2)	0.0194631	0.11646	1
smpdb	Atenolol Action Pathway	0.0208368	0.116495	1
wikipathways	Interferon type I signaling pathways	0.0207458	0.116496	1
smpdb	Verapamil Action Pathway	0.0206755	0.116613	1
pid	EGFR-dependent Endothelin signaling events	0.0207241	0.11663	1
smpdb	Pindolol Action Pathway	0.0218196	0.11663	1
smpdb	Nifedipine Action Pathway	0.0213251	0.116672	1
reactome	TCF dependent signaling in response to WNT	0.019789	0.116769	1
smpdb	Tocainide Action Pathway	0.0206755	0.116871	1
smpdb	Isradipine Action Pathway	0.0218196	0.116874	1
reactome	RHO GTPases Activate WASPs and WAVEs	0.0214995	0.116875	1
kegg	Prion diseases	0.0217294	0.116881	1
stke	TGF-beta Signaling in Development	0.0196715	0.116885	1
netpath	BCR	0.0215928	0.116885	1
inoh	NGF	0.0217782	0.116898	1
smpdb	Alprenolol Action Pathway	0.0197223	0.116915	1
smpdb	Acebutolol Action Pathway	0.0213251	0.116922	1
reactome	Signaling by FGFR	0.0217005	0.116972	1
reactome	Signaling by VEGF	0.0216553	0.116975	1
wikipathways	Differentiation Pathway	0.0215698	0.117008	1
wikipathways	MAPK Signaling Pathway	0.0197888	0.117038	1
inoh	EPO signaling	0.0213023	0.117048	1
kegg	Pathways in cancer	0.0214857	0.117049	1
biocarta	phosphoinositides and their downstream targets	0.0205289	0.117079	1
reactome	FGFR1 mutant receptor activation	0.0199364	0.117098	1
biocarta	nfkb activation by nontypeable hemophilus influenzae	0.0212253	0.117129	1
smpdb	Ibutilide Action Pathway	0.0206755	0.117131	1
pid	Fc-epsilon receptor I signaling in mast cells	0.0212769	0.117161	1
pid	PDGFR-alpha signaling pathway	0.01991	0.117212	1
smpdb	Penbutolol Action Pathway	0.0205149	0.117261	1
netpath	IL2	0.021482	0.117279	1
smpdb	Epinephrine Action Pathway	0.0206755	0.117391	1
smpdb	Oxprenolol Action Pathway	0.0205149	0.117524	1
smpdb	Amlodipine Action Pathway	0.0206755	0.117652	1
smpdb	Flecainide Action Pathway	0.0205149	0.117788	1
kegg	Cytokine-cytokine receptor interaction	0.020191	0.11805	1
smpdb	Arbutamine Action Pathway	0.0205149	0.118053	1
pid	Sphingosine 1-phosphate (S1P) pathway	0.0201466	0.118061	1
kegg	Graft-versus-host disease	0.020502	0.118245	1
inoh	IL-4 signaling	0.020502	0.118513	1
pid	ErbB1 downstream signaling	0.0222194	0.118519	1
inoh	JAK STAT MolecularVariation 1	0.020487	0.118695	1
smpdb	Nimodipine Action Pathway	0.0203549	0.118737	1
inoh	IL-12 signaling	0.0204593	0.118803	1
reactome	Activation of BIM and translocation to mitochondria	0.0223841	0.118901	1
pid	ALK1 signaling events	0.0204317	0.118913	1
pid	S1P5 pathway	0.0223841	0.119149	1
reactome	PI-3K cascade:FGFR1	0.0228549	0.11966	1
reactome	EGFR interacts with phospholipase C-gamma	0.0227778	0.119747	1
inoh	GPCR signaling-G alpha s Epac and ERK	0.0228402	0.119829	1
wikipathways	ErbB Signaling Pathway	0.0227536	0.119867	1
ipavs	Effects_of_PKA_Phosphorylation_of_RyR2_in_the_HeartIn_the_nonfailing_heart_v2	0.0227301	0.119991	1
reactome	Inhibition of Signaling by Overexpressed EGFR	0.0226577	0.120105	1
reactome	Initial triggering of complement	0.0227129	0.120148	1
reactome	G-protein mediated events	0.023008	0.120216	1
pid	IL6-mediated signaling events	0.0230582	0.120232	1
pid	IL1-mediated signaling events	0.0235574	0.12062	1
kegg	Shigellosis	0.0236724	0.120725	1
reactome	PI-3K cascade:FGFR2	0.0235367	0.120756	1
netpath	Gastrin	0.0236478	0.12084	1
reactome	Signaling by FGFR2	0.0235078	0.12085	1
kegg	Tyrosine metabolism	0.0232243	0.120851	1
reactome	Signalling to p38 via RIT and RIN	0.023378	0.120913	1
kegg	Serotonergic synapse	0.0233434	0.120978	1
reactome	RAF/MAP kinase cascade	0.0234857	0.12098	1
netpath	BDNF	0.023468	0.121133	1
wikipathways	Differentiation of white and brown adipocyte	0.0233375	0.121194	1
reactome	GRB2 events in ERBB2 signaling	0.0239195	0.121742	1
signor	TGFb	0.0240065	0.121942	1
reactome	PI3K events in ERBB4 signaling	0.0240908	0.122127	1
reactome	Signaling by Overexpressed Wild-Type EGFR in Cancer	0.02421	0.122488	1
kegg	VEGF signaling pathway	0.024275	0.122574	1
reactome	Antigen processing: Ubiquitination & Proteasome degradation	0.0250077	0.122874	1
wikipathways	Ectoderm Differentiation	0.0250702	0.122945	1
reactome	Signaling by FGFR2 in disease	0.0250066	0.123106	1
reactome	VEGFR2 mediated vascular permeability	0.0245834	0.123158	1
kegg	Pertussis	0.0249208	0.123158	1
pid	Plasma membrane estrogen receptor signaling	0.0251691	0.123194	1
pid	Arf6 signaling events	0.0246418	0.123209	1
inoh	IGF signaling	0.0249003	0.123295	1
reactome	Signaling by ERBB4	0.0252418	0.123313	1
kegg	GnRH signaling pathway	0.0252933	0.123329	1
pid	Atypical NF-kappaB pathway	0.0250052	0.123336	1
reactome	Gene Expression	0.0245827	0.123396	1
kegg	Inositol phosphate metabolism	0.0254123	0.123438	1
reactome	Cytokine Signaling in Immune system	0.0248891	0.123479	1
reactome	SHC1 events in EGFR signaling	0.0247456	0.123486	1
biocarta	alk in cardiac myocytes	0.0245625	0.123538	1
reactome	The role of Nef in HIV-1 replication and disease pathogenesis	0.0248608	0.123578	1
reactome	Axon guidance	0.0253993	0.12361	1
stke	Wnt/Ca2+/cyclic GMP	0.0245469	0.123703	1
reactome	Prolonged ERK activation events	0.0255315	0.123782	1
reactome	NGF signalling via TRKA from the plasma membrane	0.0248573	0.123802	1
biocarta	endocytotic role of ndk phosphins and dynamin	0.0258856	0.125261	1
pid	Beta3 integrin cell surface interactions	0.0259999	0.125339	1
pid	Nongenotropic Androgen signaling	0.0259982	0.125568	1
kegg	Ras signaling pathway	0.0261099	0.125632	1
reactome	Activated TLR4 signalling	0.0264894	0.126269	1
reactome	Nuclear Pore Complex (NPC) Disassembly	0.0263633	0.126376	1
inoh	GPCR signaling-G alpha i	0.0264774	0.126448	1
inoh	CD4 T cell receptor signaling-NFkB cascade	0.0264562	0.126584	1
reactome	G2/M DNA replication checkpoint	0.0263633	0.126613	1
reactome	Vitamins B6 activation to pyridoxal phosphate	0.0266993	0.126797	1
reactome	Mitochondrial transcription termination	0.0266993	0.127033	1
wikipathways	IL-5 Signaling Pathway	0.0268483	0.127268	1
wikipathways	Allograft Rejection	0.0269941	0.127722	1
smpdb	Trastuzumab Action Pathway	0.0277109	0.128263	1
stke	TGF beta Signaling in Gastrointestinal Stem Cells	0.0275567	0.128481	1
smpdb	Panitumumab Action Pathway	0.0277109	0.128496	1
reactome	IRS-mediated signalling	0.0272714	0.128558	1
reactome	Chk1/Chk2(Cds1) mediated inactivation of Cyclin B:Cdk1 complex	0.0276306	0.12859	1
wikipathways	Primary Focal Segmental Glomerulosclerosis FSGS	0.027548	0.128675	1
netpath	CRH	0.0277022	0.128689	1
smpdb	Cetuximab Action Pathway	0.0272498	0.128694	1
biocarta	ras signaling pathway	0.0274331	0.128845	1
kegg	Herpes simplex infection	0.0278982	0.128897	1
biocarta	classical complement pathway	0.0275476	0.128909	1
pid	JNK signaling in the CD4+ TCR pathway	0.0275164	0.128999	1
pid	Signaling events regulated by Ret tyrosine kinase	0.0274181	0.129011	1
reactome	Interferon Signaling	0.0281048	0.129151	1
smpdb	Gefitinib Action Pathway	0.0280206	0.129229	1
signalink	EGF-Core	0.0280833	0.129284	1
reactome	Tie2 Signaling	0.0283099	0.12986	1
reactome	DSCAM interactions	0.0285663	0.130801	1
pharmgkb	Pathway_PA165959425	0.0291156	0.133078	1
kegg	Adherens junction	0.0291997	0.133224	1
ipavs	Role_of_PTEN_in_the_myocardial_response_to_pathological_biomechanical_stress	0.0293868	0.133838	1
reactome	Constitutive Signaling by EGFRvIII	0.0294612	0.133938	1
kegg	Protein processing in endoplasmic reticulum	0.0295624	0.13416	1
reactome	Degradation of the extracellular matrix	0.0297808	0.134672	1
reactome	Signalling to ERKs	0.0297343	0.134701	1
pid	Signaling events mediated by Stem cell factor receptor (c-Kit)	0.029965	0.135027	1
pid	ErbB receptor signaling network	0.0299168	0.135048	1
smpdb	Vitamin B6 Metabolism	0.0303941	0.135056	1
smpdb	Hypophosphatasia	0.0303941	0.135291	1
reactome	Signal Transduction	0.0301044	0.135417	1
inoh	IFN gamma signaling	0.0305969	0.135485	1
humancyc	L-dopa degradation	0.0303941	0.135527	1
reactome	Activation of Rac	0.0305684	0.135594	1
wikipathways	let-7 inhibition of ES cell reprogramming	0.0303705	0.135658	1
reactome	SMAD2/3 Phosphorylation Motif Mutants in Cancer	0.0303705	0.135896	1
wikipathways	Aryl Hydrocarbon Receptor	0.0303267	0.135938	1
pid	Neurotrophic factor-mediated Trk receptor signaling	0.0302796	0.135966	1
wikipathways	Small Ligand GPCRs	0.0308018	0.136157	1
kegg	Protein digestion and absorption	0.0308554	0.136158	1
reactome	Activation of BAD and translocation to mitochondria	0.0318983	0.136975	1
signor	EGF	0.0318466	0.136983	1
netpath	Ghrelin	0.0318066	0.137042	1
reactome	Integration of energy metabolism	0.0317115	0.137095	1
wikipathways	Alpha 6 Beta 4 signaling pathway	0.0320349	0.137101	1
biocarta	lck and fyn tyrosine kinases in initiation of tcr activation	0.0317691	0.137112	1
biocarta	inhibition of cellular proliferation by gleevec	0.0312414	0.137151	1
reactome	Signaling by Ligand-Responsive EGFR Variants in Cancer	0.031142	0.137186	1
netpath	Wnt	0.0320206	0.13727	1
reactome	Trafficking of AMPA receptors	0.0312168	0.137279	1
kegg	Spliceosome	0.0317087	0.137315	1
pid	N-cadherin signaling events	0.031663	0.13735	1
biocarta	il22 soluble receptor signaling pathway	0.0313663	0.137463	1
kegg	Thyroid cancer	0.0316457	0.137508	1
biocarta	erk and pi-3 kinase are necessary for collagen binding in corneal epithelia	0.0314409	0.137554	1
biocarta	angiotensin ii mediated activation of jnk pathway via pyk2 dependent signaling	0.031644	0.137735	1
wikipathways	Prolactin Signaling Pathway	0.0316156	0.137846	1
reactome	PI Metabolism	0.0315674	0.137871	1
kegg	Phosphatidylinositol signaling system	0.0323773	0.138104	1
pid	Reelin signaling pathway	0.0323659	0.138286	1
netpath	IL6	0.0328382	0.13868	1
reactome	GAB1 signalosome	0.0327908	0.138709	1
wikipathways	Integrated Lung Cancer Pathway	0.0327895	0.138934	1
wikipathways	TCA Cycle Nutrient Utilization and Invasiveness of Ovarian Cancer	0.0327437	0.13897	1
pid	Posttranslational regulation of adherens junction stability and dissassembly	0.0326947	0.138993	1
inoh	HGF	0.0329751	0.139029	1
biocarta	il-7 signal transduction	0.0326722	0.139129	1
wikipathways	Corticotropin-releasing hormone	0.0330764	0.139226	1
reactome	WNT5A-dependent internalization of FZD4	0.0331985	0.139281	1
kegg	Malaria	0.0331985	0.13951	1
pharmgkb	Proton Pump Inhibitor Pathway, Pharmacodynamics	0.0334965	0.140071	1
biocarta	ifn gamma signaling pathway	0.0334965	0.140301	1
kegg	Adrenergic signaling in cardiomyocytes	0.033649	0.140479	1
reactome	VEGFA-VEGFR2 Pathway	0.0337719	0.140533	1
smpdb	Fructosuria	0.0337281	0.14058	1
humancyc	flavin biosynthesis	0.0340601	0.140587	1
wikipathways	Serotonin HTR1 Group and FOS Pathway	0.0341975	0.1407	1
kegg	Fc epsilon RI signaling pathway	0.0341469	0.140718	1
reactome	L1CAM interactions	0.0338773	0.140742	1
reactome	Neurotransmitter Receptor Binding And Downstream Transmission In The Postsynaptic Cell	0.034043	0.140744	1
uniprot	Pathways D ribulose 5 phosphate from D glucose 6 phosphate oxidative stage step 2 3	0.0340368	0.140947	1
wikipathways	Signaling by NOTCH1	0.0343637	0.141156	1
reactome	Inflammasomes	0.0340368	0.141175	1
reactome	Activation of NMDA receptor upon glutamate binding and postsynaptic events	0.0345357	0.141635	1
wikipathways	SIDS Susceptibility Pathways	0.0346217	0.14176	1
pid	Integrin-linked kinase signaling	0.0347148	0.141914	1
reactome	CD28 dependent PI3K/Akt signaling	0.0349361	0.142591	1
biocarta	il12 and stat4 dependent signaling pathway in th1 development	0.035081	0.142954	1
reactome	Gap junction trafficking and regulation	0.0352932	0.143134	1
pid	Insulin-mediated glucose transport	0.0352	0.14321	1
biocarta	nfat and hypertrophy of the heart	0.035288	0.14334	1
kegg	African trypanosomiasis	0.0354046	0.143358	1
reactome	Regulation of IFNG signaling	0.0356333	0.143375	1
reactome	Downstream signaling of activated FGFR3	0.0357062	0.143442	1
pid	Glypican 1 network	0.0356094	0.143505	1
reactome	Negative regulation of FGFR2 signaling	0.0355021	0.143525	1
reactome	Signaling by Retinoic Acid	0.0355609	0.143536	1
kegg	Melanoma	0.0358786	0.143683	1
stke	Adrenergic Pathway	0.0358244	0.143691	1
reactome	Signaling by ERBB2	0.036245	0.143798	1
inoh	Wnt Mammals	0.0360779	0.143805	1
stke	B Cell Antigen Receptor	0.0360401	0.143879	1
kegg	Pathogenic Escherichia coli infection	0.0361804	0.143989	1
kegg	Long-term depression	0.036242	0.14401	1
biocarta	basic mechanism of action of ppara pparb(d) and pparg and effects on gene expression	0.0363682	0.144063	1
kegg	Colorectal cancer	0.0360371	0.144092	1
inoh	PDGF	0.0366201	0.144613	1
spike	MYO7A Interactions In The Ear	0.0365878	0.144709	1
kegg	Neurotrophin signaling pathway	0.0367037	0.144719	1
kegg	Adipocytokine signaling pathway	0.0368952	0.145027	1
pid	Alpha9 beta1 integrin signaling events	0.0368708	0.145154	1
kegg	Chronic myeloid leukemia	0.0370554	0.145432	1
wikipathways	Pathogenic Escherichia coli infection	0.0371408	0.145544	1
reactome	Trafficking of GluR2-containing AMPA receptors	0.03736	0.145733	1
inoh	IL-3 signaling	0.03736	0.145955	1
wikipathways	EPO Receptor Signaling	0.0373473	0.146129	1
kegg	Salmonella infection	0.0377039	0.146181	1
uniprot	Pathways FAD from FMN step 1 1	0.0376975	0.146379	1
uniprot	Pathways FAD biosynthesis	0.0376975	0.146601	1
reactome	Biogenic amines are oxidatively deaminated to aldehydes by MAOA and MAOB	0.0376975	0.146825	1
wikipathways	Nuclear Receptors Meta-Pathway	0.0380319	0.14723	1
pharmgkb	EGFR Inhibitor Pathway, Pharmacodynamics	0.0383168	0.148108	1
reactome	Fibronectin matrix formation	0.0384181	0.148275	1
wikipathways	Integrated Pancreatic Cancer Pathway	0.0385467	0.148547	1
reactome	Negative regulation of FGFR4 signaling	0.0386764	0.148823	1
pid	Urokinase-type plasminogen activator (uPA) and uPAR-mediated signaling	0.0390816	0.14993	1
humancyc	3-phosphoinositide degradation	0.0390412	0.15	1
wikipathways	Integrated Cancer pathway	0.0394049	0.150268	1
biocarta	influence of ras and rho proteins on g1 to s transition	0.0393676	0.15035	1
netpath	Prolactin	0.0392877	0.150495	1
biocarta	insulin signaling pathway	0.0395258	0.150504	1
reactome	CTLA4 inhibitory signaling	0.0393572	0.150535	1
kegg	ErbB signaling pathway	0.0396016	0.150569	1
biocarta	agrin in postsynaptic differentiation	0.0398003	0.151099	1
inoh	LIF signaling	0.0399111	0.151295	1
wikipathways	IL-2 Signaling Pathway	0.0400005	0.151409	1
reactome	PI-3K cascade:FGFR3	0.0401413	0.151717	1
ipavs	FAS_signaling_in_cardiac_hypertrophy	0.0402734	0.151992	1
reactome	Retrograde neurotrophin signalling	0.0414063	0.15222	1
wikipathways	Cell Cycle Checkpoints	0.0413607	0.152272	1
wikipathways	Cardiac Hypertrophic Response	0.0416097	0.152311	1
reactome	PIP3 activates AKT signaling	0.0413142	0.15232	1
kegg	B cell receptor signaling pathway	0.0415576	0.152338	1
spike	WNT signaling	0.0415032	0.152357	1
wikipathways	Catalytic cycle of mammalian FMOs	0.0413064	0.152511	1
smpdb	Fructose and Mannose Degradation	0.0406006	0.152551	1
wikipathways	Proteasome Degradation	0.0405809	0.152701	1
uniprot	Pathways glutathione from L cysteine and L glutamate step 1 2	0.0413064	0.152732	1
pid	Signaling events mediated by focal adhesion kinase	0.0407259	0.152797	1
inoh	TLR p38	0.0405809	0.152927	1
uniprot	Pathways 5 6 7 8 tetrahydrofolate from 7 8 dihydrofolate step 1 1	0.0413064	0.152953	1
spike	DAPk family	0.0419277	0.153036	1
wikipathways	DNA Damage-Telomere Stress Induced Senescence	0.0409352	0.153132	1
reactome	Transcription from mitochondrial promoters	0.0413064	0.153175	1
wikipathways	TGF beta Signaling Pathway	0.0410677	0.15318	1
reactome	GRB2:SOS provides linkage to MAPK signaling for Integrins	0.0419182	0.15322	1
reactome	Activation of NF-kappaB in B cells	0.0409272	0.153327	1
biocarta	nf-kb signaling pathway	0.0410532	0.153349	1
reactome	Enzymatic degradation of dopamine by COMT	0.0413064	0.153398	1
kegg	Endocytosis	0.0422253	0.153465	1
pid	Osteopontin-mediated events	0.0422034	0.153604	1
reactome	Enzymatic degradation of Dopamine by monoamine oxidase	0.0413064	0.153621	1
wikipathways	miR-targeted genes in adipocytes - TarBase	0.0421772	0.153727	1
humancyc	acyl-CoA hydrolysis	0.0413064	0.153845	1
pid	ErbB4 signaling events	0.042507	0.154269	1
wikipathways	Signaling Pathways in Glioblastoma	0.0425864	0.154338	1
humancyc	pentose phosphate pathway (oxidative branch)	0.0426468	0.154338	1
biocarta	actions of nitric oxide in the heart	0.042774	0.154579	1
reactome	O-glycosylation of TSR domain-containing proteins	0.0429717	0.154856	1
reactome	PI3K events in ERBB2 signaling	0.0431004	0.154883	1
systems.biology.org	Macrophage_Map_Update_ver2_re	0.0430748	0.155009	1
reactome	Host Interactions with Influenza Factors	0.0429717	0.155074	1
reactome	PI-3K cascade:FGFR4	0.0434012	0.155526	1
inoh	Hedgehog	0.043349	0.155557	1
pid	EPHA2 forward signaling	0.0435949	0.156001	1
kegg	Circadian entrainment	0.0438763	0.156351	1
reactome	Signalling to STAT3	0.0439474	0.156387	1
wikipathways	Signal Transduction of S1P Receptor	0.043783	0.156455	1
pid	VEGFR1 specific signals	0.043845	0.156458	1
reactome	Neuronal System	0.0443177	0.156614	1
wikipathways	Transcriptional activity of SMAD2-SMAD3-SMAD4 heterotrimer	0.0440984	0.156706	1
wikipathways	miR-targeted genes in lymphocytes - TarBase	0.0442875	0.156724	1
wikipathways	TSLP Signaling Pathway	0.0442706	0.156881	1
ipavs	RANK_Singnaling_Pathway_in_Osteoclast_resorption	0.0448906	0.156902	1
reactome	Interleukin-1 processing	0.0442516	0.157032	1
kegg	Non-alcoholic fatty liver disease (NAFLD)	0.0454396	0.157102	1
uniprot	Pathways tetrahydrofolate biosynthesis	0.0448869	0.157104	1
kegg	Toll-like receptor signaling pathway	0.0455086	0.157128	1
biocarta	regulation of eif-4e and p70s6 kinase	0.0453417	0.157189	1
reactome	CLEC7A (Dectin-1) signaling	0.0445625	0.157261	1
reactome	Innate Immune System	0.044624	0.157261	1
wikipathways	ATM Signaling Pathway	0.0454348	0.157298	1
reactome	Activation of NIMA Kinases NEK9, NEK6, NEK7	0.0453165	0.157315	1
uniprot	Pathways R lactate from methylglyoxal step 1 2	0.0448869	0.15732	1
reactome	Synthesis of substrates in N-glycan biosythesis	0.046189	0.157351	1
reactome	SHC-mediated cascade:FGFR2	0.0461465	0.157416	1
ipavs	EGF_receptor_transactivation_in_Cardiac_Hypertrophy	0.0451637	0.157426	1
reactome	Regulation of HSF1-mediated heat shock response	0.0452931	0.157447	1
kegg	Progesterone-mediated oocyte maturation	0.045121	0.157492	1
reactome	Opioid Signalling	0.0458718	0.15753	1
inoh	Vitamin B6 metabolism	0.0448869	0.157536	1
reactome	Activation of GABAB receptors	0.0457034	0.157587	1
wikipathways	G13 Signaling Pathway	0.0452808	0.157619	1
reactome	GABA B receptor activation	0.0461462	0.157625	1
wikipathways	Signaling of Hepatocyte Growth Factor Receptor	0.0461017	0.157684	1
kegg	Apoptosis	0.046042	0.157691	1
pid	Validated targets of C-MYC transcriptional activation	0.0457994	0.157705	1
reactome	Signaling by FGFR4 in disease	0.0458677	0.157728	1
wikipathways	mRNA Processing	0.0459941	0.157738	1
wikipathways	Transcriptional regulation of white adipocyte differentiation	0.0448223	0.157742	1
humancyc	spermine biosynthesis	0.0448869	0.157752	1
reactome	Role of Abl in Robo-Slit signaling	0.0465905	0.158507	1
wikipathways	Leptin signaling pathway	0.0467294	0.158768	1
reactome	Lipid digestion, mobilization, and transport	0.0471679	0.158989	1
pid	Netrin-mediated signaling events	0.0471578	0.159165	1
reactome	CD209 (DC-SIGN) signaling	0.0472914	0.159196	1
reactome	Cell Cycle Checkpoints	0.0471167	0.159237	1
netpath	Oncostatin_M	0.0470669	0.159279	1
biocarta	chaperones modulate interferon signaling pathway	0.0470244	0.159347	1
reactome	Nitric oxide stimulates guanylate cyclase	0.0470028	0.159485	1
wikipathways	Arrhythmogenic Right Ventricular Cardiomyopathy	0.0476465	0.15997	1
reactome	Signaling by the B Cell Receptor (BCR)	0.0476361	0.160145	1
biocarta	hiv-1 nef: negative effector of fas and tnf	0.0480087	0.160763	1
inoh	EGF	0.047964	0.160824	1
uniprot	Pathways spermine biosynthesis	0.0484394	0.161149	1
systems.biology.org	EGFR_signaling_for_RTKC	0.0490527	0.161299	1
stke	Fas Signaling Pathway in Hepatocytes	0.0485592	0.161338	1
uniprot	Pathways N acetyl alpha D glucosamine 1 phosphate from alpha D glucosamine 6 phosphate route I step 2 2	0.0484394	0.161359	1
biocarta	g-secretase mediated erbb4 signaling pathway	0.0488338	0.161411	1
biocarta	pdgf signaling pathway	0.048899	0.161417	1
reactome	Polo-like kinase mediated events	0.0490475	0.16149	1
reactome	Platelet sensitization by LDL	0.0488031	0.161518	1
reactome	Vitamin B2 (riboflavin) metabolism	0.0484394	0.16157	1
biocarta	links between pyk2 and map kinases	0.0490121	0.161582	1
reactome	NADE modulates death signalling	0.0487661	0.161605	1
pid	Degradation of beta catenin	0.0492761	0.161618	1
kegg	Complement and coagulation cascades	0.048732	0.161702	1
reactome	Role of LAT2/NTAL/LAB on calcium mobilization	0.0484265	0.161738	1
stke	IGF-1 Receptor Signaling through beta-Arrestin	0.0492499	0.16174	1
reactome	Signal amplification	0.0483823	0.161802	1
kegg	Acute myeloid leukemia	0.0494933	0.162122	1
wikipathways	Androgen receptor signaling pathway	0.0498766	0.162752	1
reactome	Platelet Aggregation (Plug Formation)	0.0498271	0.162798	1
reactome	Metabolism	0.0497851	0.162869	1
reactome	Signaling by Wnt	0.0505247	0.164447	1
systems.biology.org	Skeletal_muscle_v2 9	0.0504712	0.164482	1
reactome	Striated Muscle Contraction	0.0506539	0.164657	1
kegg	PI3K-Akt signaling pathway	0.0508901	0.165005	1
wikipathways	BDNF signaling pathway	0.050837	0.165043	1
reactome	Signaling by Insulin receptor	0.0511888	0.165136	1
reactome	HIV Life Cycle	0.0511296	0.165153	1
pharmgkb	Sympathetic Nerve Pathway (Neuroeffector Junction)	0.0511244	0.165345	1
kegg	Bladder cancer	0.0510783	0.165406	1
pid	HIV-1 Nef: Negative effector of Fas and TNF-alpha	0.0513629	0.165488	1
ipavs	JAK_STAT_pathway_in_postconditioning_ischemia	0.051477	0.165647	1
biocarta	rho cell motility signaling pathway	0.0515942	0.165815	1
uniprot	Pathways xanthine from guanine step 1 1	0.0519638	0.165959	1
wikipathways	MFAP5-mediated ovarian cancer cell motility and invasiveness	0.0517652	0.166156	1
uniprot	Pathways spermine from spermidine step 1 1	0.0519638	0.166167	1
uniprot	Pathways guanine degradation	0.0519638	0.166375	1
kegg	Riboflavin metabolism	0.0519638	0.166584	1
reactome	Class I MHC mediated antigen processing & presentation	0.0523003	0.166826	1
netpath	IL11	0.0523921	0.16691	1
reactome	Synthesis of IP3 and IP4 in the cytosol	0.0524956	0.167031	1
reactome	Interleukin-7 signaling	0.0525612	0.167032	1
kegg	Influenza A	0.0528431	0.167097	1
reactome	Neurofascin interactions	0.0527961	0.167155	1
pharmgkb	Sorafenib Pharmacodynamics	0.0527712	0.167283	1
reactome	Chaperonin-mediated protein folding	0.0530072	0.167408	1
pid	Canonical NF-kappaB pathway	0.052746	0.167411	1
kegg	Carbohydrate digestion and absorption	0.0532092	0.167839	1
reactome	Host Interactions of HIV factors	0.0532757	0.167841	1
pid	ErbB2/ErbB3 signaling events	0.0535309	0.168024	1
wikipathways	IL-6 signaling pathway	0.053423	0.168098	1
kegg	FoxO signaling pathway	0.0535246	0.168211	1
reactome	Depolymerisation of the Nuclear Lamina	0.0538599	0.168642	1
wikipathways	Angiogenesis	0.0538385	0.168782	1
reactome	PLC-gamma1 signalling	0.0540278	0.168961	1
reactome	EPH-ephrin mediated repulsion of cells	0.0542813	0.169546	1
kegg	Bile secretion	0.054358	0.169578	1
wikipathways	TCR Signaling Pathway	0.0549446	0.171199	1
reactome	G2/M DNA damage checkpoint	0.0554786	0.172443	1
inoh	CD4 T cell receptor signaling-JNK cascade	0.0555665	0.172506	1
reactome	Inhibition of Host mRNA Processing and RNA Silencing	0.0554604	0.172596	1
pid	IL2 signaling events mediated by PI3K	0.0558106	0.172634	1
biocarta	signal transduction through il1r	0.0556886	0.172675	1
kegg	Insulin signaling pathway	0.0559181	0.172758	1
uniprot	Pathways protein ubiquitination	0.0557999	0.172811	1
kegg	Renal cell carcinoma	0.0560201	0.172864	1
kegg	Oocyte meiosis	0.0562871	0.173061	1
wikipathways	Senescence-Associated Secretory Phenotype (SASP)	0.0561759	0.173136	1
wikipathways	Structural Pathway of Interleukin 1 (IL-1)	0.0562616	0.173191	1
wikipathways	Alzheimers Disease	0.0565402	0.173422	1
inoh	GPCR signaling-G alpha s PKA and ERK	0.0565162	0.173556	1
pharmgkb	Beta-agonist/Beta-blocker Pathway, Pharmacodynamics	0.0567098	0.173733	1
humancyc	3-phosphoinositide biosynthesis	0.0568205	0.173864	1
pid	Signaling events mediated by VEGFR1 and VEGFR2	0.0569397	0.17402	1
reactome	Signaling by Rho GTPases	0.0589588	0.175366	1
wikipathways	Influenza A virus infection	0.0596	0.175435	1
uniprot	Pathways triacylglycerol degradation	0.0589293	0.175483	1
kegg	Ubiquitin mediated proteolysis	0.0575159	0.175571	1
stke	Interleukin 13 (IL-13) Pathway	0.0590983	0.175577	1
kegg	Endocrine and other factor-regulated calcium reabsorption	0.0591707	0.175588	1
reactome	Biosynthesis of the N-glycan precursor (dolichol lipid-linked oligosaccharide, LLO) and transfer to a nascent protein	0.0596	0.175638	1
uniprot	Pathways glutathione biosynthesis	0.0589293	0.175688	1
reactome	Fc epsilon receptor (FCERI) signaling	0.0576279	0.175703	1
smpdb	Labetalol Action Pathway	0.059494	0.175731	1
netpath	TCR	0.059304	0.175779	1
reactome	Signal attenuation	0.0577994	0.175806	1
biocarta	neuroregulin receptor degredation protein-1 controls erbb3 receptor recycling	0.0596	0.175841	1
reactome	NOTCH1 Intracellular Domain Regulates Transcription	0.0598097	0.17585	1
inoh	Fructose Mannose metabolism	0.0578827	0.175851	1
reactome	RNA Polymerase I, RNA Polymerase III, and Mitochondrial Transcription	0.0594691	0.175861	1
uniprot	Pathways geranyl diphosphate from dimethylallyl diphosphate and isopentenyl diphosphate step 1 1	0.0589293	0.175893	1
inoh	GPCR Adenosine A2A receptor	0.0577628	0.175905	1
reactome	Gastrin-CREB signalling pathway via PKC and MAPK	0.0594458	0.175995	1
reactome	Factors involved in megakaryocyte development and platelet production	0.0580167	0.176048	1
uniprot	Pathways geranyl diphosphate biosynthesis	0.0589293	0.176099	1
signor	INSR	0.0581049	0.176107	1
uniprot	Pathways farnesyl diphosphate from geranyl diphosphate and isopentenyl diphosphate step 1 1	0.0589293	0.176305	1
uniprot	Pathways UDP N acetyl alpha D glucosamine biosynthesis	0.0589293	0.176512	1
reactome	Platelet degranulation	0.0601152	0.176545	1
reactome	Protein folding	0.0585316	0.176562	1
wikipathways	Hematopoietic Stem Cell Differentiation	0.058487	0.176636	1
reactome	Fructose biosynthesis	0.0589293	0.176719	1
biocarta	phospholipase c signaling pathway	0.058487	0.176845	1
humancyc	phenylethylamine degradation I	0.0589293	0.176926	1
inoh	CD4 T cell receptor signaling	0.0603227	0.176951	1
pid	BCR signaling pathway	0.0584836	0.177045	1
humancyc	methylglyoxal degradation III	0.0589293	0.177135	1
biocarta	regulation of bad phosphorylation	0.0588313	0.177257	1
inoh	Growth hormone signaling	0.0605061	0.177286	1
humancyc	glutathione biosynthesis	0.0589293	0.177343	1
biocarta	il-10 anti-inflammatory signaling pathway	0.0610258	0.178195	1
wikipathways	Insulin Signaling	0.0609657	0.178224	1
reactome	Immune System	0.0609214	0.178298	1
reactome	Vesicle-mediated transport	0.0612275	0.17858	1
reactome	Nonsense Mediated Decay (NMD) enhanced by the Exon Junction Complex (EJC)	0.0615786	0.178991	1
reactome	Signaling by Activin	0.0615232	0.179034	1
biocarta	role of ppar-gamma coactivators in obesity and thermogenesis	0.0615102	0.1792	1
pid	Signaling events mediated by TCPTP	0.0618032	0.179236	1
reactome	Nonsense-Mediated Decay (NMD)	0.0617737	0.179354	1
uniprot	Pathways oxidative phosphorylation	0.0623707	0.179456	1
uniprot	Pathways farnesyl diphosphate biosynthesis	0.0623707	0.179659	1
reactome	HSF1 activation	0.0625116	0.179659	1
pid	CDC42 signaling events	0.0627746	0.179808	1
uniprot	Pathways Protein modification	0.0626382	0.179821	1
reactome	Synthesis of UDP-N-acetyl-glucosamine	0.0623707	0.179861	1
wikipathways	Bladder Cancer	0.0621051	0.179908	1
kegg	Salivary secretion	0.0628868	0.179928	1
kegg	Calcium signaling pathway	0.0629597	0.179935	1
kegg	T cell receptor signaling pathway	0.0627621	0.179974	1
reactome	Metabolism of serotonin	0.0623707	0.180065	1
humancyc	UDP-<i>N</i>-acetyl-D-glucosamine biosynthesis II	0.0623707	0.180268	1
pid	Aurora B signaling	0.062362	0.180447	1
reactome	Chylomicron-mediated lipid transport	0.0639357	0.182113	1
reactome	Signaling by FGFR2 mutants	0.064186	0.182217	1
reactome	Downstream TCR signaling	0.0643288	0.182217	1
smpdb	Isoprenaline Action Pathway	0.0642586	0.182221	1
wikipathways	Interleukin-11 Signaling Pathway	0.0641165	0.182222	1
inoh	Fas	0.0639347	0.182314	1
reactome	Post NMDA receptor activation events	0.0640823	0.182328	1
biocarta	tumor suppressor arf inhibits ribosomal biogenesis	0.064452	0.182364	1
pid	EPO signaling pathway	0.0638902	0.18239	1
kegg	Amphetamine addiction	0.0645968	0.182572	1
reactome	Eukaryotic Translation Elongation	0.0647652	0.182845	1
pid	Regulation of CDC42 activity	0.0649474	0.182955	1
spike	G2 M Phase of the Cell Cycle	0.0650198	0.182958	1
biocarta	regulation of p27 phosphorylation during cell cycle progression	0.0651364	0.183084	1
reactome	GABA receptor activation	0.0649291	0.183106	1
smpdb	Quinidine Action Pathway	0.0652926	0.183322	1
reactome	mRNA Splicing - Major Pathway	0.0653998	0.183421	1
kegg	Hypertrophic cardiomyopathy (HCM)	0.0655242	0.183568	1
reactome	Mitotic Telophase/Cytokinesis	0.0659144	0.183655	1
reactome	Serotonin clearance from the synaptic cleft	0.0657847	0.183694	1
biocarta	attenuation of gpcr signaling	0.0659144	0.183855	1
kegg	HTLV-I infection	0.0667151	0.18388	1
humancyc	sorbitol degradation I	0.0657847	0.183895	1
reactome	TRAF3-dependent IRF activation pathway	0.0666826	0.183989	1
humancyc	aspartate biosynthesis	0.0657847	0.184096	1
ipavs	GSK3beta_regulation_by_signaling_pathways	0.0661489	0.184107	1
inoh	FGF	0.0668711	0.184112	1
reactome	mRNA Splicing	0.0664445	0.184128	1
signor	NFKBC	0.0663827	0.184156	1
wikipathways	Glucocorticoid Receptor Pathway	0.0665997	0.184158	1
wikipathways	Cell Differentiation - meta	0.0666778	0.184175	1
smpdb	Lidocaine (Antiarrhythmic) Action Pathway	0.0663308	0.184212	1
reactome	Acetylcholine regulates insulin secretion	0.0665634	0.184257	1
biocarta	fc epsilon receptor i signaling in mast cells	0.067099	0.184342	1
reactome	Binding and Uptake of Ligands by Scavenger Receptors	0.0663308	0.184413	1
pid	Downstream signaling in na&#xef;ve CD8+ T cells	0.0670682	0.184456	1
reactome	GTP hydrolysis and joining of the 60S ribosomal subunit	0.0672496	0.184557	1
biocarta	t cell receptor signaling pathway	0.0673693	0.184687	1
kegg	Mineral absorption	0.0674433	0.184692	1
pid	Internalization of ErbB1	0.0676319	0.18501	1
kegg	p53 signaling pathway	0.0680035	0.185036	1
reactome	Non-integrin membrane-ECM interactions	0.0677215	0.185057	1
inoh	B cell receptor signaling	0.0679464	0.185078	1
reactome	L13a-mediated translational silencing of Ceruloplasmin expression	0.0680961	0.185091	1
reactome	SRP-dependent cotranslational protein targeting to membrane	0.0678836	0.185104	1
wikipathways	Aryl Hydrocarbon Receptor Pathway	0.06785	0.18521	1
signalink	TGF-Core	0.0682271	0.18525	1
reactome	Tight junction interactions	0.0683251	0.185319	1
reactome	Cellular response to heat stress	0.0684439	0.185445	1
reactome	Telomere Maintenance	0.0687372	0.185649	1
wikipathways	Senescence and Autophagy in Cancer	0.0687315	0.18583	1
kegg	Hepatitis B	0.0686601	0.185833	1
wikipathways	miRNAs involved in DNA damage response	0.0693892	0.186817	1
reactome	Signaling by FGFR1 fusion mutants	0.0693518	0.186913	1
biocarta	ucalpain and friends in cell spread	0.0693518	0.187111	1
reactome	Signaling by FGFR3 mutants	0.0695785	0.18713	1
spike	RAS signaling and tumorigenesis	0.0705637	0.187412	1
pid	EPHB forward signaling	0.0699256	0.187471	1
reactome	Cellular responses to stress	0.0698217	0.187586	1
pid	p75(NTR)-mediated signaling	0.0705637	0.187607	1
biocarta	toll-like receptor pathway	0.0699256	0.187668	1
inoh	CD4 T cell receptor signaling-ERK cascade	0.0708936	0.187703	1
reactome	Adaptive Immune System	0.0705319	0.187718	1
reactome	3, -UTR-mediated translational regulation	0.0704724	0.187755	1
biocarta	trefoil factors initiate mucosal healing	0.0704088	0.187781	1
pid	AP-1 transcription factor network	0.0707855	0.187806	1
reactome	Negative regulation of FGFR1 signaling	0.07037	0.187874	1
reactome	Assembly of collagen fibrils and other multimeric structures	0.0708917	0.187892	1
pid	Signaling events mediated by HDAC Class II	0.0701636	0.187912	1
reactome	Metabolism of carbohydrates	0.0703213	0.18794	1
wikipathways	IL-1 signaling pathway	0.0702963	0.18807	1
reactome	Signaling by FGFR4 mutants	0.0712154	0.188165	1
biocarta	b cell survival pathway	0.0712154	0.18836	1
kegg	Thyroid hormone synthesis	0.0726407	0.188423	1
pid	Aurora A signaling	0.0725956	0.188498	1
reactome	Dissolution of Fibrin Clot	0.07276	0.188541	1
ontocanro	Nemo	0.0725565	0.188588	1
wikipathways	Nanoparticle triggered autophagic cell death	0.0718965	0.188599	1
pid	IL12-mediated signaling events	0.0720553	0.188628	1
ipavs	Calcium_Signaling_Pathway_Humanv3	0.07215	0.188683	1
reactome	EPHB-mediated forward signaling	0.0728908	0.188689	1
uniprot	Pathways N acetylneuraminate degradation	0.0725314	0.188715	1
reactome	Cross-presentation of particulate exogenous antigens (phagosomes)	0.0718697	0.188723	1
kegg	Rheumatoid arthritis	0.0720367	0.188773	1
biocarta	tgf beta signaling pathway	0.0715545	0.188865	1
netpath	TWEAK	0.0724442	0.188872	1
biocarta	calcium signaling by hbx of hepatitis b virus	0.0718531	0.188873	1
reactome	Calcitonin-like ligand receptors	0.0725314	0.188907	1
reactome	Signaling by FGFR3 in disease	0.0723108	0.18891	1
systems.biology.org	adipocyte_v2 1	0.0718078	0.188948	1
wikipathways	Mitotic G2-G2-M phases	0.0724	0.18895	1
ipavs	Wnt_signaling_in_cardiomyocyte_hypertrophy	0.0717589	0.189014	1
pid	Lissencephaly gene (LIS1) in neuronal migration and development	0.0717047	0.189067	1
biocarta	ctcf: first multivalent nuclear factor	0.0733818	0.189576	1
reactome	Mitotic Metaphase and Anaphase	0.0733752	0.189751	1
wikipathways	Toll-like receptor signaling pathway	0.0735571	0.189837	1
reactome	EPH-Ephrin signaling	0.0736358	0.189848	1
pid	Retinoic acid receptors-mediated signaling	0.0737835	0.190037	1
reactome	Regulation of actin dynamics for phagocytic cup formation	0.0744532	0.191184	1
wikipathways	Prostate Cancer	0.0745671	0.191284	1
reactome	RHO GTPases Activate ROCKs	0.0744207	0.191293	1
reactome	Negative regulators of RIG-I/MDA5 signaling	0.0744151	0.191471	1
reactome	TRIF-mediated TLR3/TLR4 signaling	0.0750442	0.192315	1
reactome	EPHA-mediated growth cone collapse	0.0752009	0.192523	1
reactome	p75 NTR receptor-mediated signalling	0.0755481	0.193219	1
inoh	IL-1 p38	0.075873	0.193276	1
pid	Nectin adhesion pathway	0.0760727	0.193399	1
netpath	TSLP	0.0758664	0.193452	1
stke	Mitochondrial Pathway of Apoptosis: Caspases	0.076065	0.193572	1
uniprot	Pathways D glyceraldehyde 3 phosphate and beta D fructose 6 phosphate from D ribose 5 phosphate and D xylulose 5 phosphate non oxidative stage step 2 3	0.0758643	0.19364	1
reactome	Potassium transport channels	0.0758643	0.193833	1
reactome	RNA Polymerase II Transcription	0.076614	0.194581	1
biocarta	cyclins and cell cycle regulation	0.0767876	0.194829	1
reactome	Toll Like Receptor 4 (TLR4) Cascade	0.0779981	0.195954	1
kegg	Intestinal immune network for IgA production	0.0779813	0.196105	1
biocarta	erythropoietin mediated neuroprotection through nf-kb	0.0784214	0.196246	1
spike	DNA damage induced G1 S checkpoint	0.0776648	0.196275	1
kegg	Hepatitis C	0.078361	0.196287	1
spike	TLR Signaling	0.0779791	0.196292	1
biocarta	rb tumor suppressor/checkpoint signaling in response to dna damage	0.0782536	0.196403	1
wikipathways	IL-7 Signaling Pathway	0.0779486	0.196409	1
biocarta	bcr signaling pathway	0.0777985	0.196418	1
kegg	Transcriptional misregulation in cancer	0.0783475	0.196445	1
reactome	Signaling by NOTCH1	0.0776607	0.196459	1
inoh	Wnt Canonical	0.0779175	0.196524	1
reactome	MAPK1 (ERK2) activation	0.0776286	0.196572	1
biocarta	mapkinase signaling pathway	0.0776147	0.196732	1
kegg	Glutamatergic synapse	0.0795161	0.196864	1
kegg	RNA transport	0.0794403	0.196867	1
humancyc	ethanol degradation II	0.0791705	0.196963	1
netpath	IL1	0.0794339	0.197042	1
smpdb	Sialuria or French Type Sialuria	0.0799311	0.197127	1
spike	Hearing related SIX1 Interaction	0.078861	0.197152	1
humancyc	L-cysteine degradation I	0.0791705	0.197155	1
reactome	Glycosaminoglycan metabolism	0.0800282	0.197177	1
reactome	SHC-mediated cascade:FGFR3	0.0794236	0.197208	1
inoh	GPCR signaling-cholera toxin	0.0797438	0.197237	1
spike	G1 S Phase of the Cell Cycle	0.078989	0.197279	1
reactome	Ion transport by P-type ATPases	0.0799311	0.197318	1
humancyc	<i>trans, trans</i>-farnesyl diphosphate biosynthesis	0.0791705	0.197347	1
ipavs	GAP_JUNCTION_REGULATION	0.0798802	0.197383	1
reactome	Regulation of insulin secretion	0.0794236	0.1974	1
biocarta	fmlp induced chemokine gene expression in hmc-1 cells	0.0791579	0.197508	1
pid	Signaling events mediated by Hepatocyte Growth Factor Receptor (c-Met)	0.0802934	0.197639	1
reactome	Peptide chain elongation	0.0804678	0.197688	1
signalink	NHR	0.0804274	0.197779	1
reactome	CDC6 association with the ORC:origin complex	0.0808327	0.197823	1
reactome	SHC-related events triggered by IGF1R	0.0806143	0.197857	1
wikipathways	Neural Crest Differentiation	0.0807707	0.197861	1
reactome	Nonsense Mediated Decay (NMD) independent of the Exon Junction Complex (EJC)	0.0807141	0.197912	1
ontocanro	Apoptosis_Human	0.0813659	0.198938	1
reactome	Intrinsic Pathway of Fibrin Clot Formation	0.0817353	0.19965	1
wikipathways	Regulation of Hypoxia-inducible Factor (HIF) by oxygen	0.0824501	0.201011	1
reactome	Chondroitin sulfate biosynthesis	0.0826389	0.201088	1
biocarta	how does salmonella hijack a cell	0.0825978	0.20118	1
wikipathways	Globo Sphingolipid Metabolism	0.0824501	0.201203	1
biocarta	role of erk5 in neuronal survival pathway	0.0829495	0.20146	1
biocarta	overview of telomerase protein component gene htert transcriptional regulation	0.0829495	0.201652	1
kegg	Allograft rejection	0.083113	0.201665	1
wikipathways	IL17 signaling pathway	0.0834358	0.202257	1
systems.biology.org	hepatocyte_v2 9	0.0838217	0.202424	1
kegg	Cytosolic DNA-sensing pathway	0.0837933	0.202547	1
reactome	Cooperation of Prefoldin and TriC/CCT in actin and tubulin folding	0.0837207	0.202563	1
reactome	Diseases of signal transduction	0.0836484	0.20258	1
kegg	Epithelial cell signaling in Helicobacter pylori infection	0.0840042	0.202673	1
reactome	RHO GTPase Effectors	0.0841625	0.202863	1
wikipathways	NOD pathway	0.0843072	0.203021	1
reactome	trans-Golgi Network Vesicle Budding	0.0844871	0.203262	1
inoh	IL-1 JNK	0.0846071	0.203359	1
pid	p38 signaling mediated by MAPKAP kinases	0.0847333	0.203471	1
ipavs	positive_and_negative_inotropic_effects_induced_by_beta2AR_agonists_in_mamalian_right_papillary_muscles	0.0851778	0.204347	1
wikipathways	Matrix Metalloproteinases	0.0853546	0.204579	1
reactome	Prostanoid ligand receptors	0.0857033	0.204647	1
humancyc	UDP-<i>N</i>-acetyl-D-galactosamine biosynthesis II	0.0857033	0.204838	1
rb	Pathways rb_map	0.085697	0.205015	1
reactome	SUMO E3 ligases SUMOylate target proteins	0.0856704	0.205143	1
reactome	HSF1-dependent transactivation	0.0863025	0.205501	1
reactome	G2/M Checkpoints	0.0861611	0.205548	1
pharmgkb	Erlotinib Pathway, Pharmacokinetics	0.0862613	0.205595	1
reactome	G2/M Transition	0.086711	0.206282	1
reactome	NF-kB activation through FADD/RIP-1 pathway mediated by caspase-8 and -10	0.087048	0.206891	1
biocarta	il 4 signaling pathway	0.0873284	0.207364	1
reactome	Antiviral mechanism by IFN-stimulated genes	0.0878892	0.207539	1
kegg	Estrogen signaling pathway	0.0878226	0.207573	1
wikipathways	Mesodermal Commitment Pathway	0.087505	0.207591	1
reactome	Prefoldin mediated transfer of substrate to CCT/TriC	0.087613	0.207654	1
ontocanro	TGF	0.0877913	0.207691	1
signalink	WNT-Core	0.0880358	0.207693	1
kegg	Cardiac muscle contraction	0.0877667	0.207826	1
signor	TOLLR	0.0884206	0.208025	1
reactome	TP53 Regulates Metabolic Genes	0.0883169	0.208164	1
kegg	Ribosome	0.0884097	0.208191	1
uniprot	Pathways acetate from ethanol step 2 2	0.0889302	0.208456	1
reactome	Transcriptional Regulation by TP53	0.0895212	0.208502	1
spike	MAPK signaling	0.0896924	0.208521	1
wikipathways	miR-targeted genes in leukocytes - TarBase	0.0897875	0.208552	1
spike	ATM Signaling Network	0.0887657	0.208644	1
reactome	Degradation of cysteine and homocysteine	0.0889302	0.208647	1
reactome	Centrosome maturation	0.0896669	0.208651	1
reactome	Cell Cycle	0.0895172	0.208683	1
reactome	Signaling by NOTCH	0.0900133	0.208697	1
reactome	Downregulation of SMAD2/3:SMAD4 transcriptional activity	0.089948	0.208735	1
reactome	Signaling by GPCR	0.0894603	0.208741	1
reactome	TRAF6 mediated NF-kB activation	0.0903122	0.208821	1
pharmgkb	Doxepin Pathway, Pharmacokinetics	0.0889302	0.208839	1
reactome	SUMOylation of DNA damage response and repair proteins	0.0893606	0.20889	1
pid	Notch-mediated HES/HEY network	0.0894504	0.208908	1
pid	Coregulation of Androgen receptor activity	0.089305	0.208951	1
signor	BMP	0.0902942	0.208969	1
kegg	Thyroid hormone signaling pathway	0.0902589	0.209077	1
biocarta	e2f1 destruction pathway	0.0892916	0.209111	1
uniprot	Pathways ethanol degradation	0.092131	0.20924	1
reactome	Downregulation of TGF-beta receptor signaling	0.0922575	0.209341	1
wikipathways	RalA downstream regulated genes	0.0924436	0.209391	1
uniprot	Pathways D ribulose 5 phosphate from D glucose 6 phosphate oxidative stage step 3 3	0.092131	0.209426	1
wikipathways	SREBP signalling	0.092377	0.209426	1
uniprot	Pathways Alcohol metabolism	0.092131	0.209612	1
netpath	IL-7	0.0907745	0.209701	1
signalink	IGF-Core	0.0909747	0.209784	1
smpdb	Thyroid hormone synthesis	0.092131	0.209799	1
biocarta	tpo signaling pathway	0.0911902	0.209902	1
reactome	Eukaryotic Translation Termination	0.0911097	0.209906	1
smpdb	Leucine Stimulation on Insulin Signaling	0.0928451	0.209929	1
biocarta	cyclin e destruction pathway	0.0909747	0.209973	1
reactome	Passive transport by Aquaporins	0.092131	0.209986	1
wikipathways	Hair Follicle Development- Induction (Part 1 of 3)	0.09283	0.21008	1
pid	RAC1 signaling pathway	0.0919285	0.210087	1
kegg	Glycosaminoglycan biosynthesis - keratan sulfate	0.092131	0.210174	1
reactome	Phospholipase C-mediated cascade; FGFR3	0.0932097	0.210195	1
smpdb	Erlotinib Action Pathway	0.0914028	0.210202	1
systems.biology.org	beta_cell_v2 3	0.0920625	0.210205	1
spike	Apoptosis In The Ear	0.0930691	0.210249	1
wikipathways	Amyotrophic lateral sclerosis (ALS)	0.0918387	0.210258	1
kegg	Sphingolipid signaling pathway	0.0915102	0.210259	1
reactome	Hormone-sensitive lipase (HSL)-mediated triacylglycerol hydrolysis	0.0919231	0.210263	1
reactome	CREB phosphorylation through the activation of Ras	0.091611	0.210302	1
reactome	Nef Mediated CD8 Down-regulation	0.0917134	0.210348	1
reactome	Phospholipase C-mediated cascade; FGFR2	0.0932097	0.210381	1
inoh	BMP signaling Dro	0.0918387	0.210447	1
wikipathways	Parkin-Ubiquitin Proteasomal System pathway	0.0937424	0.210652	1
kegg	Gap junction	0.0935068	0.210679	1
pid	Class I PI3K signaling events mediated by Akt	0.0937333	0.210817	1
reactome	Metabolism of proteins	0.0936524	0.210821	1
reactome	Regulated proteolysis of p75NTR	0.0943035	0.211727	1
rb	Pathways Wee1_module	0.0946682	0.212359	1
pid	Regulation of RhoA activity	0.0950484	0.212838	1
reactome	Late Phase of HIV Life Cycle	0.094999	0.212914	1
pid	TNF receptor signaling pathway	0.0953433	0.212939	1
pharmgkb	Fluoxetine Pathway, Pharmacokinetics	0.0953058	0.213041	1
humancyc	<i>N</i>-acetylglucosamine degradation II	0.0953058	0.213228	1
pid	C-MYB transcription factor network	0.0956456	0.213428	1
reactome	Chromosome Maintenance	0.0959247	0.213864	1
reactome	Regulation of gene expression by Hypoxia-inducible Factor	0.0962667	0.214252	1
wikipathways	Metastatic brain tumor	0.0963789	0.214315	1
pid	Regulation of retinoblastoma protein	0.0962372	0.214373	1
reactome	Toll-Like Receptors Cascades	0.0971744	0.214776	1
reactome	Regulation of PLK1 Activity at G2/M Transition	0.0969488	0.214835	1
biocarta	sumoylation as a mechanism to modulate ctbp-dependent gene responses	0.0971341	0.214872	1
reactome	Negative epigenetic regulation of rRNA expression	0.0967185	0.214883	1
biocarta	regulation of splicing through sam68	0.0970571	0.214888	1
kegg	Bacterial invasion of epithelial cells	0.0968967	0.214905	1
wikipathways	TCF dependent signaling in response to WNT	0.0968558	0.215001	1
reactome	MyD88-independent TLR3/TLR4 cascade	0.0975931	0.215515	1
kegg	mRNA surveillance pathway	0.098165	0.216403	1
ipavs	beta3_integrin_mediated_Ub_for_NFkB_activation_Proteins	0.0981148	0.21648	1
reactome	Sulfide oxidation to sulfate	0.0984548	0.216482	1
reactome	GRB7 events in ERBB2 signaling	0.098699	0.216646	1
reactome	Anchoring fibril formation	0.0984548	0.216668	1
pid	Glucocorticoid receptor regulatory network	0.0992488	0.216736	1
biocarta	hypoxia and p53 in the cardiovascular system	0.098854	0.2168	1
kegg	Epstein-Barr virus infection	0.0986853	0.216802	1
reactome	Golgi Cisternae Pericentriolar Stack Reorganization	0.0993702	0.216815	1
reactome	Downstream signaling events of B Cell Receptor (BCR)	0.0991323	0.216852	1
humancyc	aspirin triggered resolvin E biosynthesis	0.0984548	0.216855	1
reactome	Activation of BH3-only proteins	0.0994751	0.216859	1
wikipathways	Nifedipine Activity	0.0992207	0.21686	1
reactome	Endosomal/Vacuolar pathway	0.0990004	0.216935	1
reactome	Transcriptional activation of p53 responsive genes	0.0990915	0.216948	1
pid	LKB1 signaling events	0.0997788	0.216966	1
reactome	Ca-dependent events	0.0997706	0.217133	1
netpath	Fibroblast growth factor-1	0.0999857	0.217231	1
reactome	G alpha (s) signalling events	0.0997424	0.217256	1
reactome	Toll Like Receptor 3 (TLR3) Cascade	0.100237	0.217592	1
reactome	Vpu mediated degradation of CD4	0.101597	0.217769	1
biocarta	regulation of cell cycle progression by plk3	0.100434	0.217834	1
reactome	Terminal pathway of complement	0.101578	0.217911	1
reactome	Dermatan sulfate biosynthesis	0.100823	0.217938	1
reactome	Metabolism of lipids and lipoproteins	0.100924	0.217972	1
spike	Hearing and Vision Proteins	0.100609	0.218029	1
reactome	RHO GTPases activate KTN1	0.100786	0.218043	1
reactome	Insulin processing	0.101578	0.218094	1
netpath	TNFalpha	0.101848	0.218124	1
wikipathways	TOR Signaling	0.101954	0.218168	1
reactome	Transcriptional activation of cell cycle inhibitor p21	0.100763	0.218178	1
signor	NOTCH_Myogenesis	0.101307	0.218246	1
reactome	TNFR1-induced proapoptotic signaling	0.101226	0.218255	1
reactome	Mitotic G1-G1/S phases	0.102341	0.218265	1
reactome	Insulin effects increased synthesis of Xylulose-5-Phosphate	0.101578	0.218277	1
reactome	DAG and IP3 signaling	0.102317	0.218396	1
pharmgkb	Anti-diabetic Drug Potassium Channel Inhibitors Pathway, Pharmacodynamics	0.101226	0.21844	1
reactome	p75NTR signals via NF-kB	0.102252	0.21844	1
humancyc	aspirin-triggered lipoxin biosynthesis	0.101578	0.218461	1
pid	FoxO family signaling	0.102209	0.218531	1
reactome	Activation, myristolyation of BID and translocation to mitochondria	0.102644	0.218546	1
reactome	DNA Repair	0.102587	0.218607	1
humancyc	aspirin triggered resolvin D biosynthesis	0.101578	0.218645	1
stke	G alpha 12 Pathway	0.10299	0.2191	1
pid	Regulation of Androgen receptor activity	0.1031	0.219152	1
pharmgkb	Bisphosphonate Pathway, Pharmacodynamics	0.103393	0.219592	1
wikipathways	miR-targeted genes in muscle cell - TarBase	0.103516	0.219671	1
reactome	Formation of tubulin folding intermediates by CCT/TriC	0.103827	0.219783	1
reactome	Membrane Trafficking	0.103681	0.219838	1
pid	Beta5 beta6 beta7 and beta8 integrin cell surface interactions	0.10377	0.219844	1
smpdb	Ketobemidone Action Pathway	0.104465	0.22004	1
reactome	S Phase	0.104233	0.220095	1
reactome	Apoptosis	0.104359	0.220179	1
smpdb	Fentanyl Action Pathway	0.104465	0.220221	1
reactome	Fcgamma receptor (FCGR) dependent phagocytosis	0.104214	0.220237	1
wikipathways	Polyol Pathway	0.104676	0.220302	1
biocarta	cell cycle: g2/m checkpoint	0.104173	0.220333	1
ipavs	acute_Myeloid_leukemia_Signaling	0.10484	0.220466	1
kegg	Prolactin signaling pathway	0.105025	0.220492	1
kegg	Viral carcinogenesis	0.10512	0.22051	1
biocarta	d4gdi signaling pathway	0.104957	0.220531	1
reactome	Cytosolic sensors of pathogen-associated DNA	0.105265	0.220633	1
smpdb	Oxymorphone Action Pathway	0.106285	0.221861	1
kegg	Huntington,s disease	0.106683	0.221967	1
wikipathways	JAK-STAT	0.106599	0.221973	1
smpdb	Vinorelbine Action Pathway	0.105999	0.22199	1
biocarta	the igf-1 receptor and longevity	0.106435	0.221993	1
smpdb	Escitalopram Action Pathway	0.106285	0.222043	1
reactome	Disease	0.10656	0.222072	1
reactome	SCF-beta-TrCP mediated degradation of Emi1	0.106214	0.222076	1
netpath	Notch	0.106137	0.222097	1
reactome	NoRC negatively regulates rRNA expression	0.107539	0.22212	1
pid	Syndecan-4-mediated signaling events	0.106849	0.222131	1
reactome	Fructose metabolism	0.107748	0.222192	1
kegg	Wnt signaling pathway	0.107518	0.222256	1
smpdb	Ethylmorphine Action Pathway	0.107194	0.222306	1
humancyc	asparagine biosynthesis	0.107748	0.222372	1
biocarta	cadmium induces dna synthesis and proliferation in macrophages	0.108121	0.222423	1
wikipathways	Integrated Breast Cancer Pathway	0.107513	0.222426	1
reactome	Cell Cycle, Mitotic	0.107435	0.222444	1
inoh	insulin	0.108316	0.222466	1
reactome	TGFBR2 Kinase Domain Mutants in Cancer	0.107194	0.222486	1
netpath	TGF_beta_Receptor	0.108268	0.222546	1
biocarta	stat3 signaling pathway	0.107398	0.222548	1
reactome	Generic Transcription Pathway	0.108008	0.222549	1
reactome	ADP signalling through P2Y purinoceptor 12	0.108103	0.222565	1
reactome	Loss of Function of TGFBR1 in Cancer	0.107194	0.222667	1
smpdb	Vinblastine Action Pathway	0.1086	0.222691	1
stke	Wnt/beta-catenin Pathway	0.108555	0.222778	1
wikipathways	DNA Damage Response	0.119949	0.222887	1
biocarta	fas signaling pathway (cd95)	0.119875	0.222912	1
reactome	Loss of Nlp from mitotic centrosomes	0.118269	0.223009	1
smpdb	Methadone Action Pathway	0.11986	0.223046	1
kegg	Hippo signaling pathway	0.118115	0.223048	1
biocarta	phosphorylation of mek1 by cdk5/p35 down regulates the map kinase pathway	0.118222	0.223085	1
smpdb	Sufentanil Action Pathway	0.11806	0.223109	1
smpdb	Intracellular Signalling Through Adenosine Receptor A2b and Adenosine	0.119043	0.223151	1
smpdb	Tramadol Action Action Pathway	0.118961	0.223161	1
pid	Ceramide signaling pathway	0.117477	0.223163	1
reactome	TGFBR1 KD Mutants in Cancer	0.109012	0.223178	1
smpdb	Levorphanol Action Pathway	0.11986	0.223209	1
reactome	Caspase activation via extrinsic apoptotic signalig pathway	0.117418	0.223217	1
smpdb	Intracellular Signalling Through Adenosine Receptor A2a and Adenosine	0.121441	0.223224	1
kegg	Morphine addiction	0.120241	0.223267	1
reactome	SHC-mediated cascade:FGFR4	0.120943	0.223273	1
smpdb	Methadyl Acetate Action Pathway	0.11806	0.223274	1
reactome	Post-translational protein modification	0.12278	0.223276	1
reactome	Degradation of beta-catenin by the destruction complex	0.121398	0.223306	1
wikipathways	miRNA Regulation of DNA Damage Response	0.121665	0.223315	1
smpdb	Naloxone Action Pathway	0.118961	0.223325	1
pid	Signaling events mediated by PRL	0.117389	0.223328	1
reactome	formation of the beta-catenin:TCF transactivating complex	0.118538	0.223351	1
smpdb	Teniposide Action Pathway	0.122735	0.223353	1
reactome	CLEC7A (Dectin-1) induces NFAT activation	0.109012	0.223357	1
reactome	Translocation of GLUT4 to the plasma membrane	0.120903	0.22336	1
smpdb	Buprenorphine Action Pathway	0.11986	0.223371	1
spike	Mismatch repair	0.121353	0.223384	1
smpdb	Glycerol Kinase Deficiency	0.119787	0.223398	1
stke	JNK MAPK Pathway	0.12084	0.223405	1
smpdb	Vindesine Action Pathway	0.12303	0.223413	1
smpdb	Remifentanil Action Pathway	0.120759	0.223417	1
smpdb	Dihydromorphine Action Pathway	0.11806	0.223439	1
wikipathways	DNA Damage Response (only ATM dependent)	0.121299	0.223446	1
reactome	A tetrasaccharide linker sequence is required for GAG synthesis	0.121656	0.223459	1
reactome	Nucleotide Excision Repair	0.117295	0.223482	1
ontocanro	Nucleotide Excision Repair	0.117383	0.223483	1
reactome	HDL-mediated lipid transport	0.118961	0.223489	1
reactome	Autodegradation of the E3 ubiquitin ligase COP1	0.121152	0.223497	1
pid	HIF-1-alpha transcription factor network	0.122994	0.223506	1
smpdb	Tay-Sachs Disease	0.122735	0.223512	1
wikipathways	Complement Activation, Classical Pathway	0.123448	0.223536	1
smpdb	Familial lipoprotein lipase deficiency	0.119787	0.223562	1
inoh	insulin Mam	0.121978	0.223568	1
smpdb	Levomethadyl Acetate Action Action Pathway	0.120759	0.223579	1
wikipathways	Ovarian Infertility Genes	0.121293	0.223596	1
reactome	Homologous recombination repair of replication-independent double-strand breaks	0.11797	0.2236	1
smpdb	Citalopram Action Pathway	0.11806	0.223605	1
pid	Regulation of Telomerase	0.119375	0.223609	1
reactome	Homologous Recombination Repair	0.117295	0.223648	1
smpdb	Vincristine Action Pathway	0.117911	0.223654	1
reactome	Apoptosis induced DNA fragmentation	0.118961	0.223654	1
reactome	Entry of Influenza Virion into Host Cell via Endocytosis	0.122735	0.223672	1
rb	Pathways CycB1_CDC2_module	0.122653	0.223682	1
reactome	Loss of proteins required for interphase microtubule organizationfrom the centrosome	0.121958	0.223692	1
wikipathways	Notch Signaling Pathway	0.117232	0.223695	1
smpdb	Imipramine Action Pathway	0.123448	0.223695	1
stke	Fibroblast Growth Factor Receptor Pathway	0.117859	0.223722	1
smpdb	Heroin Action Pathway	0.117159	0.223723	1
reactome	Bicarbonate transporters	0.119787	0.223725	1
reactome	Recruitment of mitotic centrosome proteins and complexes	0.120579	0.223732	1
wikipathways	Triacylglyceride Synthesis	0.125658	0.223733	1
kegg	Alcoholism	0.123297	0.223739	1
reactome	NICD traffics to nucleus	0.118832	0.22374	1
smpdb	Benzocaine Action Pathway	0.120759	0.223741	1
stke	Seven Transmembrane Receptor Signaling Through beta-Arrestin	0.122619	0.22378	1
reactome	Programmed Cell Death	0.119564	0.223799	1
inoh	Arginine Proline metabolism	0.118961	0.223818	1
smpdb	Propoxyphene Action Pathway	0.122553	0.223819	1
pid	mTOR signaling pathway	0.124407	0.223845	1
inoh	GPCR signaling-pertussis toxin	0.122394	0.223849	1
smpdb	Anileridine Action Pathway	0.123448	0.223854	1
reactome	Mitotic Metaphase/Anaphase Transition	0.124343	0.223888	1
pharmgkb	Gefitinib Pathway, Pharmacokinetics	0.119787	0.223889	1
wikipathways	Iron metabolism in placenta	0.125658	0.223889	1
smpdb	Dibucaine Action Pathway	0.117159	0.22389	1
uniprot	Pathways pyruvate fermentation to lactate	0.116815	0.223903	1
biocarta	no2-dependent il-12 pathway in nk cells	0.120759	0.223904	1
wikipathways	AMPK Signaling	0.122351	0.22393	1
biocarta	skeletal muscle hypertrophy is regulated via akt-mtor pathway	0.124717	0.22393	1
wikipathways	Wnt Signaling Pathway Netpath	0.125084	0.223959	1
stke	Myocyte Adrenergic Pathway	0.124997	0.22396	1
smpdb	Alvimopan Action Pathway	0.122553	0.223979	1
reactome	Assembly of the primary cilium	0.125449	0.223985	1
reactome	MAP kinase activation in TLR cascade	0.125192	0.223995	1
reactome	Infectious disease	0.123965	0.223996	1
spike	NFkB Signaling Network	0.124057	0.224004	1
pid	CXCR3-mediated signaling events	0.124679	0.224019	1
reactome	Heparan sulfate/heparin (HS-GAG) metabolism	0.124343	0.224045	1
smpdb	G(M2)-Gangliosidosis: Variant B, Tay-sachs disease	0.125658	0.224045	1
wikipathways	Regulation of toll-like receptor signaling pathway	0.117068	0.224051	1
humancyc	lactate fermentation (reoxidation of cytosolic NADH)	0.119787	0.224053	1
smpdb	Chloroprocaine Action Pathway	0.117159	0.224058	1
reactome	Mitotic G2-G2/M phases	0.122335	0.224062	1
uniprot	Pathways Fermentation	0.116815	0.224071	1
biocarta	mets affect on macrophage differentiation	0.124973	0.224074	1
spike	MYO3A Interacting Proteins in the Auditory System	0.125418	0.224086	1
stke	Insulin Signaling Pathway	0.124635	0.224097	1
reactome	Chromatin organization	0.123936	0.224102	1
reactome	APC/C-mediated degradation of cell cycle proteins	0.124208	0.224118	1
kegg	Endometrial cancer	0.124918	0.224133	1
signalink	TGF-Ncore	0.125382	0.224178	1
pharmgkb	Clopidogrel Pathway, Pharmacokinetics	0.125658	0.224201	1
ipavs	beta_AR_stimulation_of_CICR_in_the_heart_involves_cAMP_activation	0.124343	0.224204	1
reactome	Notch-HLH transcription pathway	0.117064	0.224212	1
wikipathways	Spinal Cord Injury	0.123918	0.224228	1
uniprot	Pathways S lactate from pyruvate step 1 1	0.116815	0.224239	1
smpdb	D-glyceric acidura	0.116815	0.224408	1
smpdb	Cocaine Action Pathway	0.126128	0.224413	1
pid	Direct p53 effectors	0.126383	0.224554	1
smpdb	Clopidogrel Metabolism Pathway	0.116815	0.224577	1
signalink	NOTCH-Core	0.11445	0.224593	1
spike	Apoptosis Anti Apoptosis Network	0.126366	0.22468	1
reactome	Cellular Senescence	0.126632	0.224684	1
smpdb	Proparacaine Action Pathway	0.116257	0.224687	1
wikipathways	Pilocytic astrocytoma	0.116354	0.224705	1
reactome	LDL-mediated lipid transport	0.116815	0.224746	1
smpdb	Pentazocine Action Pathway	0.11445	0.224765	1
pid	ATM pathway	0.114626	0.224765	1
kegg	Long-term potentiation	0.126593	0.224771	1
kegg	TGF-beta signaling pathway	0.109898	0.224811	1
smpdb	Oxybuprocaine Action Pathway	0.116257	0.224857	1
reactome	M Phase	0.127092	0.224875	1
smpdb	Codeine Action Pathway	0.127019	0.224902	1
reactome	Eicosanoid ligand-binding receptors	0.116815	0.224915	1
pid	Notch signaling pathway	0.114798	0.22493	1
smpdb	Oxycodone Action Pathway	0.11445	0.224938	1
reactome	HIV Infection	0.114895	0.224948	1
reactome	Interleukin-1 signaling	0.110069	0.224981	1
smpdb	Dimethylthiambutene Action Pathway	0.115353	0.224982	1
smpdb	Mepivacaine Action Pathway	0.116257	0.225028	1
netpath	AndrogenReceptor	0.114153	0.225047	1
kegg	Asthma	0.127019	0.225058	1
uniprot	Pathways dUMP from dCTP dUTP route step 2 2	0.113818	0.225081	1
pharmgkb	Anti-diabetic Drug Nateglinide Pathway, Pharmacokinetics	0.116815	0.225085	1
wikipathways	Cell Cycle	0.115496	0.225089	1
inoh	BMP2 signaling TGF-beta MV	0.114441	0.225094	1
rb	Pathways Apoptosis_entry_module	0.11428	0.225124	1
pid	Role of Calcineurin-dependent NFAT signaling in lymphocytes	0.114118	0.225152	1
ontocanro	SASP_Senescene Associated Secretory Phenotype_	0.126984	0.225152	1
smpdb	Dezocine Action Pathway	0.115353	0.225154	1
kegg	Small cell lung cancer	0.116677	0.225158	1
smpdb	Lidocaine (Local Anaesthetic) Action Pathway	0.116257	0.225198	1
reactome	Cyclin A:Cdk2-associated events at S phase entry	0.110901	0.22524	1
reactome	MyD88 dependent cascade initiated on endosome	0.114433	0.225251	1
humancyc	L-cysteine degradation II	0.116815	0.225255	1
uniprot	Pathways dUMP biosynthesis	0.113818	0.225256	1
kegg	Dopaminergic synapse	0.115158	0.22529	1
wikipathways	Physiological and Pathological Hypertrophy of the Heart	0.114016	0.225298	1
netpath	RANKL	0.114107	0.225304	1
pid	Validated transcriptional targets of deltaNp63 isoforms	0.127517	0.225315	1
pid	Regulation of nuclear beta catenin signaling and target gene transcription	0.115262	0.225321	1
smpdb	Alfentanil Action Pathway	0.115353	0.225326	1
smpdb	Levallorphan Action Pathway	0.116257	0.225369	1
reactome	Rap1 signalling	0.111764	0.22538	1
stke	Fas Signaling Pathway	0.11089	0.225397	1
wikipathways	Gastric cancer network 2	0.115922	0.225404	1
spike	Caspases Cascade	0.127479	0.225404	1
smpdb	Salla Disease/Infantile Sialic Acid Storage Disease	0.113818	0.22543	1
smpdb	Procaine Action Pathway	0.110827	0.225448	1
kegg	NF-kappa B signaling pathway	0.127687	0.22546	1
wikipathways	Nuclear Receptors	0.115803	0.225516	1
pid	PAR1-mediated thrombin signaling events	0.11607	0.22552	1
smpdb	Nalbuphine Action Pathway	0.127908	0.225538	1
smpdb	Carfentanil Action Pathway	0.116257	0.22554	1
smpdb	Prilocaine Action Pathway	0.112639	0.225543	1
biocarta	il 2 signaling pathway	0.111764	0.225558	1
wikipathways	Arylhydrocarbon receptor (AhR) signaling pathway	0.115922	0.225576	1
stke	Angiotensin II-Stimulated Signaling through G Proteins and beta-Arrestin	0.11275	0.225588	1
smpdb	Ropivacaine Action Pathway	0.113545	0.225589	1
reactome	Negative regulation of FGFR3 signaling	0.111257	0.225604	1
smpdb	Glycerolipid Metabolism	0.113818	0.225605	1
reactome	Epigenetic regulation of gene expression	0.111355	0.225624	1
smpdb	Hydrocodone Action Pathway	0.110827	0.225628	1
biocarta	inactivation of gsk3 by akt causes accumulation of b-catenin in alveolar macrophages	0.112865	0.225642	1
reactome	Cell-cell junction organization	0.111196	0.22566	1
smpdb	Hydromorphone Action Pathway	0.111733	0.225674	1
reactome	Activation of DNA fragmentation factor	0.127908	0.225694	1
biocarta	activation of pkc through g-protein coupled receptors	0.116257	0.225712	1
smpdb	Naltrexone Action Pathway	0.112639	0.22572	1
pid	p53 pathway	0.113348	0.225724	1
smpdb	Levobupivacaine Action Pathway	0.113545	0.225765	1
spike	p53 Signaling Network	0.113194	0.225769	1
kegg	Cell cycle	0.113284	0.225773	1
smpdb	Amino Sugar Metabolism	0.113818	0.22578	1
stke	Differentiation Pathway in PC12 Cells	0.110814	0.225781	1
smpdb	Desipramine Action Pathway	0.111733	0.225853	1
pid	p73 transcription factor network	0.113148	0.225854	1
wikipathways	Wnt Signaling Pathway	0.113065	0.225865	1
smpdb	Bupivacaine Action Pathway	0.112639	0.225897	1
reactome	Purine catabolism	0.110796	0.225925	1
smpdb	Diphenoxylate Action Pathway	0.113545	0.22594	1
reactome	Signaling by WNT in cancer	0.113818	0.225956	1
biocarta	hypoxia-inducible factor in the cardivascular system	0.128236	0.225961	1
biocarta	role of ran in mitotic spindle regulation	0.128601	0.22598	1
kegg	Prostate cancer	0.112249	0.226002	1
smpdb	3-Methylthiofentanyl Action Pathway	0.111733	0.226032	1
rb	Pathways CycE1_CDK2_module	0.112365	0.226057	1
wikipathways	Glucuronidation	0.128557	0.226059	1
reactome	DEx/H-box helicases activate type I IFN and inflammatory cytokines production	0.11219	0.226061	1
reactome	Loss of Function of TGFBR2 in Cancer	0.112639	0.226074	1
kegg	Sulfur metabolism	0.110796	0.226105	1
kegg	Autoimmune thyroid disease	0.111714	0.226172	1
wikipathways	p38 MAPK Signaling Pathway	0.112511	0.226173	1
reactome	XAV939 inhibits tankyrase, stabilizing AXIN	0.128557	0.226214	1
reactome	TAK1 activates NFkB by phosphorylation and activation of IKKs complex	0.112634	0.226242	1
humancyc	guanosine nucleotides degradation	0.110796	0.226286	1
reactome	Activation of C3 and C5	0.128557	0.22637	1
stke	Toll-Like Receptor Pathway	0.12916	0.226807	1
wikipathways	TNF alpha Signaling Pathway	0.129717	0.227472	1
inoh	Tryptophan degradation	0.129683	0.227569	1
wikipathways	Retinoblastoma (RB) in Cancer	0.130083	0.227958	1
reactome	APC/C:Cdh1 mediated degradation of Cdc20 and other APC/C:Cdh1 targeted proteins in late mitosis/early G1	0.130287	0.228159	1
reactome	Activation of the mRNA upon binding of the cap-binding complex and eIFs, and subsequent binding to 43S	0.130653	0.228486	1
reactome	p75NTR recruits signalling complexes	0.1306	0.22855	1
reactome	Intrinsic Pathway for Apoptosis	0.130942	0.228835	1
wikipathways	Wnt Signaling Pathway and Pluripotency	0.131525	0.22907	1
reactome	Toll Like Receptor 9 (TLR9) Cascade	0.13123	0.229182	1
reactome	MyD88:Mal cascade initiated on plasma membrane	0.131503	0.229188	1
reactome	Mitotic Anaphase	0.131467	0.229282	1
pharmgkb	Warfarin Pathway, Pharmacokinetics	0.131432	0.229378	1
pid	CD40/CD40L signaling	0.132164	0.230027	1
spike	Base excision and single strand break repair	0.132559	0.230557	1
reactome	Toll Like Receptor 10 (TLR10) Cascade	0.132822	0.230857	1
wikipathways	FSH signaling pathway	0.132931	0.23089	1
reactome	Toll Like Receptor 7/8 (TLR7/8) Cascade	0.133267	0.231159	1
smpdb	Fluoxetine Action Pathway	0.133217	0.231229	1
reactome	TRAF6 mediated induction of NFkB and MAP kinases upon TLR7/8 or 9 activation	0.136038	0.231256	1
reactome	Toll Like Receptor TLR6:TLR2 Cascade	0.135706	0.231307	1
biocarta	double stranded rna induced gene expression	0.136167	0.231321	1
pid	ATF-2 transcription factor network	0.1359	0.231329	1
reactome	MAP2K and MAPK activation	0.135011	0.231357	1
reactome	MyD88 cascade initiated on plasma membrane	0.134661	0.231378	1
reactome	Toll Like Receptor 5 (TLR5) Cascade	0.136032	0.231399	1
wikipathways	Apoptosis-related network due to altered Notch3 in ovarian cancer	0.134769	0.231408	1
wikipathways	Oxidative Stress	0.134593	0.231417	1
reactome	Downregulation of ERBB4 signaling	0.135862	0.231418	1
reactome	The phototransduction cascade	0.134975	0.23145	1
reactome	Toll Like Receptor TLR1:TLR2 Cascade	0.135706	0.231461	1
reactome	GPCR downstream signaling	0.133535	0.231467	1
reactome	RHO GTPases Activate Formins	0.135189	0.231507	1
reactome	TRAF6 Mediated Induction of proinflammatory cytokines	0.135469	0.231521	1
wikipathways	Osteopontin Signaling	0.133661	0.231528	1
reactome	Termination of O-glycan biosynthesis	0.137109	0.231536	1
wikipathways	Apoptosis	0.135402	0.231561	1
reactome	RIG-I/MDA5 mediated induction of IFN-alpha/beta pathways	0.135678	0.231568	1
inoh	IFN alpha signaling	0.134593	0.231572	1
inoh	IL-1 NFkB	0.136408	0.231576	1
reactome	Lipoprotein metabolism	0.134975	0.231606	1
pid	Signaling events mediated by HDAC Class I	0.134432	0.231607	1
pid	Noncanonical Wnt signaling pathway	0.136519	0.231611	1
kegg	TNF signaling pathway	0.134169	0.231623	1
reactome	Inactivation, recovery and regulation of the phototransduction cascade	0.136727	0.231656	1
reactome	Constitutive Signaling by NOTCH1 PEST Domain Mutants	0.135379	0.231677	1
pid	Regulation of nuclear SMAD2/3 signaling	0.13683	0.231677	1
reactome	Toll Like Receptor 2 (TLR2) Cascade	0.135652	0.231678	1
netpath	ID	0.134565	0.23168	1
reactome	NS1 Mediated Effects on Host Pathways	0.137109	0.231689	1
spike	DNA damage response and chromatin remodeling	0.134127	0.231707	1
wikipathways	Endoderm Differentiation	0.136668	0.23171	1
pid	PLK1 signaling events	0.134426	0.231753	1
reactome	Translation initiation complex formation	0.134358	0.231793	1
reactome	Activation of IRF3/IRF7 mediated by TBK1/IKK epsilon	0.134097	0.231812	1
humancyc	nicotine degradation IV	0.137109	0.231842	1
biocarta	acetylation and deacetylation of rela in nucleus	0.137391	0.231859	1
biocarta	mechanism of gene regulation by peroxisome proliferators via ppara	0.13396	0.231889	1
kegg	Pancreatic secretion	0.137059	0.231911	1
wikipathways	Vitamin A and Carotenoid Metabolism	0.134097	0.231969	1
pid	Validated transcriptional targets of TAp63 isoforms	0.137617	0.232087	1
pid	FOXM1 transcription factor network	0.138195	0.232295	1
kegg	PPAR signaling pathway	0.13804	0.23234	1
pid	E2F transcription factor network	0.138185	0.232431	1
reactome	Oxidative Stress Induced Senescence	0.138012	0.232446	1
wikipathways	Apoptosis Modulation and Signaling	0.137935	0.23247	1
smpdb	Nicotine Action Pathway	0.138473	0.232609	1
ontocanro	Replicative Senescence	0.138819	0.232884	1
wikipathways	miR-targeted genes in epithelium - TarBase	0.138731	0.232889	1
ontocanro	TNF	0.138989	0.233016	1
reactome	Cap-dependent Translation Initiation	0.139308	0.233092	1
reactome	NOD1/2 Signaling Pathway	0.139611	0.233141	1
reactome	Sialic acid metabolism	0.139912	0.233187	1
kegg	Amyotrophic lateral sclerosis (ALS)	0.139274	0.233188	1
biocarta	wnt signaling pathway	0.139477	0.233222	1
reactome	Activation of the AP-1 family of transcription factors	0.139603	0.23328	1
biocarta	granzyme a mediated apoptosis pathway	0.141079	0.233305	1
reactome	beta-catenin independent WNT signaling	0.140078	0.233311	1
signor	Myogenesis	0.141279	0.233334	1
inoh	TLR NFkB	0.141007	0.233337	1
pharmgkb	Fluvastatin Pathway, Pharmacokinetics	0.139912	0.233339	1
biocarta	pelp1 modulation of estrogen receptor activity	0.139274	0.233341	1
reactome	Double-Strand Break Repair	0.140194	0.233352	1
biocarta	tsp-1 induced apoptosis in microvascular endothelial cell	0.14084	0.233363	1
reactome	Ribosomal scanning and start codon recognition	0.141228	0.233401	1
biocarta	sonic hedgehog receptor ptc1 regulates cell cycle	0.140964	0.233417	1
reactome	Eukaryotic Translation Initiation	0.139898	0.233468	1
inoh	TLR JNK	0.14083	0.233498	1
wikipathways	Striated Muscle Contraction	0.140479	0.233522	1
smpdb	Insulin Signalling	0.140777	0.233562	1
reactome	Signaling by NOTCH1 HD+PEST Domain Mutants in Cancer	0.140614	0.233595	1
reactome	Signaling by NODAL	0.140479	0.233674	1
pid	IL12 signaling mediated by STAT4	0.14076	0.233685	1
wikipathways	Signaling by NOTCH2	0.142691	0.233702	1
reactome	MASTL Facilitates Mitotic Progression	0.142897	0.23374	1
reactome	BH3-only proteins associate with and inactivate anti-apoptotic BCL-2 members	0.142808	0.233744	1
kegg	Cocaine addiction	0.143015	0.233783	1
wikipathways	TWEAK Signaling Pathway	0.142017	0.233797	1
reactome	Scavenging by Class H Receptors	0.142691	0.233852	1
inoh	TGF-beta super family signaling pathway canonical	0.142521	0.233874	1
reactome	Signaling by TGF-beta Receptor Complex	0.142005	0.233928	1
reactome	Sema4D mediated inhibition of cell attachment and migration	0.141944	0.233979	1
reactome	Transmission across Chemical Synapses	0.142502	0.233993	1
humancyc	methionine degradation	0.142691	0.234002	1
biocarta	multiple antiapoptotic pathways from igf-1r signaling lead to bad phosphorylation	0.142245	0.234022	1
ipavs	betaCatenin_Phosphorylation_by_CK1a_and_GSK3	0.142439	0.23404	1
stke	Mitochondrial Pathway of Apoptosis: BH3-only Bcl-2 Family	0.142362	0.234064	1
reactome	RAF-independent MAPK1/3 activation	0.143391	0.234098	1
biocarta	overview of telomerase rna component gene hterc transcriptional regulation	0.141932	0.23411	1
reactome	PI3K Cascade	0.141922	0.234245	1
kegg	Insulin secretion	0.143391	0.234248	1
reactome	Transmembrane transport of small molecules	0.14369	0.234287	1
reactome	Disinhibition of SNARE formation	0.14367	0.234404	1
reactome	Hedgehog ,on, state	0.144068	0.234604	1
inoh	TNF	0.144019	0.234674	1
reactome	RNA Polymerase I Transcription	0.144669	0.235433	1
reactome	Translation	0.144862	0.235447	1
biocarta	y branching of actin filaments	0.144815	0.23552	1
reactome	SUMOylation	0.1451	0.235534	1
inoh	Notch	0.1451	0.235684	1
humancyc	pyrimidine ribonucleosides degradation	0.145447	0.235798	1
pid	Validated nuclear estrogen receptor alpha network	0.145587	0.235875	1
wikipathways	NLR Proteins	0.145437	0.235931	1
kegg	Central carbon metabolism in cancer	0.145741	0.235975	1
reactome	p53-Dependent G1 DNA Damage Response	0.146431	0.236343	1
biocarta	nerve growth factor pathway (ngf)	0.14636	0.236378	1
biocarta	melanocyte development and pigmentation pathway	0.146301	0.236432	1
reactome	Anchoring of the basal body to the plasma membrane	0.146252	0.236502	1
reactome	G-protein activation	0.146244	0.236639	1
stke	G alpha q Pathway	0.146833	0.236693	1
pid	Hedgehog signaling events mediated by Gli proteins	0.146935	0.236708	1
reactome	Transcription-coupled NER (TC-NER)	0.146751	0.23671	1
signor	IAPO	0.147029	0.23671	1
reactome	Signaling by Hedgehog	0.147197	0.236831	1
reactome	p53-Dependent G1/S DNA damage checkpoint	0.148232	0.237004	1
reactome	Chromatin modifying enzymes	0.147507	0.237032	1
biocarta	tnfr2 signaling pathway	0.148635	0.237055	1
pid	Validated targets of C-MYC transcriptional repression	0.147434	0.237063	1
reactome	RHO GTPases activate PKNs	0.148191	0.237087	1
stke	Interleukin 1 (IL-1) Pathway	0.148572	0.237103	1
spike	Apoptosis	0.148526	0.237177	1
reactome	Synthesis of GDP-mannose	0.148179	0.237216	1
kegg	AMPK signaling pathway	0.148465	0.237228	1
reactome	Reversible hydration of carbon dioxide	0.148179	0.237365	1
pharmgkb	Ibuprofen Pathway, Pharmacokinetics	0.148179	0.237514	1
kegg	NOD-like receptor signaling pathway	0.14902	0.237521	1
reactome	GPCR ligand binding	0.147961	0.237612	1
kegg	Nitrogen metabolism	0.148179	0.237663	1
biocarta	alternative complement pathway	0.148179	0.237812	1
reactome	Complement cascade	0.149649	0.23793	1
biocarta	opposing roles of aif in apoptosis and cell survival	0.149649	0.238078	1
reactome	Collagen degradation	0.150496	0.238091	1
pid	BARD1 signaling events	0.149473	0.238094	1
wikipathways	EBV LMP1 signaling	0.149591	0.238134	1
biocarta	erk1/erk2 mapk signaling pathway	0.150159	0.238148	1
biocarta	igf-1 signaling pathway	0.149999	0.23819	1
ipavs	Gq_activated_pathways_in_maladaptive_hypertrophy	0.150494	0.238236	1
pid	Caspase Cascade in Apoptosis	0.150129	0.238248	1
uniprot	Pathways GDP alpha D mannose biosynthesis	0.150888	0.238269	1
pid	Presenilin action in Notch and Wnt signaling	0.149973	0.238297	1
wikipathways	IL-9 Signaling Pathway	0.150835	0.238332	1
reactome	Senescence-Associated Secretory Phenotype (SASP)	0.150474	0.238352	1
kegg	Phagosome	0.151172	0.238422	1
reactome	RNA Polymerase I Promoter Clearance	0.150436	0.238439	1
reactome	SMAD2/SMAD3:SMAD4 heterotrimer regulates transcription	0.150835	0.23848	1
reactome	TGF-beta receptor signaling activates SMADs	0.151159	0.238549	1
reactome	TRAF6 mediated induction of TAK1 complex	0.151412	0.238654	1
reactome	Signaling by NOTCH1 PEST Domain Mutants in Cancer	0.151647	0.238877	1
reactome	Negative regulation of the PI3K/AKT network	0.152183	0.239426	1
reactome	Signaling by NOTCH1 in Cancer	0.152146	0.239515	1
reactome	Condensation of Prometaphase Chromosomes	0.152582	0.239758	1
ipavs	Mechanism_for_Dsh_Action_In_the_absence_of_a_wnt_signal	0.152507	0.239788	1
reactome	Phosphorylation of Emi1	0.153261	0.23994	1
spike	Nucleotide excision repair	0.1532	0.239991	1
reactome	Constitutive Signaling by NOTCH1 HD+PEST Domain Mutants	0.152859	0.240046	1
reactome	Attenuation phase	0.15305	0.240051	1
reactome	Macroautophagy	0.153173	0.240096	1
pharmgkb	Atorvastatin/Lovastatin/Simvastatin Pathway, Pharmacokinetics	0.153574	0.240136	1
reactome	Formation of the ternary complex, and subsequently, the 43S complex	0.15367	0.240139	1
reactome	Transcriptional activity of SMAD2/SMAD3:SMAD4 heterotrimer	0.153015	0.240143	1
humancyc	cysteine biosynthesis	0.153574	0.240283	1
reactome	Stabilization of p53	0.154359	0.241068	1
biocarta	degradation of the rar and rxr by the proteasome	0.154697	0.241448	1
reactome	Rho GTPase cycle	0.154926	0.241658	1
reactome	Oncogene Induced Senescence	0.155482	0.242082	1
wikipathways	G1 to S cell cycle control	0.155399	0.2421	1
stke	Mitochondrial Pathway of Apoptosis: Antiapoptotic Bcl-2 Family	0.155792	0.242122	1
reactome	Ubiquitin-dependent degradation of Cyclin D1	0.155332	0.242144	1
reactome	Oxygen-dependent proline hydroxylation of Hypoxia-inducible Factor Alpha	0.155685	0.24225	1
reactome	DNA Damage/Telomere Stress Induced Senescence	0.155789	0.242265	1
kegg	RIG-I-like receptor signaling pathway	0.156524	0.242375	1
stke	G alpha 13 Pathway	0.156508	0.242497	1
reactome	Signaling by BMP	0.156457	0.242565	1
reactome	G1/S DNA Damage Checkpoints	0.156775	0.242617	1
kegg	Notch signaling pathway	0.157279	0.242662	1
wikipathways	Cytoplasmic Ribosomal Proteins	0.157869	0.242693	1
biocarta	ccr3 signaling in eosinophils	0.158068	0.242707	1
wikipathways	Copper homeostasis	0.156457	0.242713	1
rb	Pathways CycC_CDK3_module	0.15722	0.242717	1
signalink	WNT-Ncore	0.156366	0.242719	1
ipavs	GSK3beta_linked_proapoptotic_signaling_pathways_and_lithium_protection	0.158948	0.242745	1
reactome	Regulation of APC/C activators between G1/S and early anaphase	0.159147	0.242759	1
biocarta	alpha-synuclein and parkin-mediated proteolysis in parkinson`s disease	0.158021	0.24278	1
reactome	Transfer of LPS from LBP carrier to CD14	0.158877	0.242782	1
ontocanro	Caspase Cascade in Apoptosis	0.157849	0.242808	1
reactome	Regulation of cholesterol biosynthesis by SREBP (SREBF)	0.157193	0.242822	1
reactome	Separation of Sister Chromatids	0.156345	0.242834	1
reactome	ISG15 antiviral mechanism	0.158349	0.242846	1
reactome	Activated NOTCH1 Transmits Signal to the Nucleus	0.157504	0.242862	1
reactome	Formation of a pool of free 40S subunits	0.159122	0.242865	1
spike	The GJB2 Interactions in the Ear	0.15763	0.24291	1
biocarta	p53 signaling pathway	0.15954	0.242923	1
reactome	Regulation of PAK-2p34 activity by PS-GAP/RHG10	0.158877	0.242927	1
reactome	G1/S Transition	0.157849	0.242954	1
rb	Pathways CDC25C_module	0.159466	0.242955	1
biocarta	atm signaling pathway	0.157761	0.242965	1
reactome	Regulation of Insulin-like Growth Factor (IGF) transport and uptake by Insulin-like Growth Factor Binding Proteins (IGFBPs)	0.157193	0.242969	1
pid	FAS (CD95) signaling pathway	0.158335	0.242971	1
uniprot	Pathways pentose phosphate pathway	0.158846	0.243025	1
reactome	Translesion synthesis by REV1	0.159436	0.243054	1
reactome	Ubiquitin-dependent degradation of Cyclin D	0.158694	0.243083	1
stke	Mitochondrial Pathway of Apoptosis: Multidomain Bcl-2 Family	0.158616	0.24311	1
pharmgkb	Imatinib Pathway, Pharmacokinetics/Pharmacodynamics	0.157193	0.243116	1
pharmgkb	Pentose Phosphate Pathway (Erythrocyte)	0.158846	0.24317	1
signor	IL1R	0.160301	0.243501	1
biocarta	estrogen responsive protein efp controls cell cycle and breast tumors growth	0.160208	0.243505	1
reactome	Nucleotide-binding domain, leucine rich repeat containing receptor (NLR) signaling pathways	0.160114	0.243507	1
reactome	PD-1 signaling	0.160045	0.243547	1
reactome	Localization of the PINCH-ILK-PARVIN complex to focal adhesions	0.16049	0.243643	1
wikipathways	FAS pathway and Stress induction of HSP regulation	0.160662	0.24376	1
rb	Pathways p27_p21_module	0.160904	0.243982	1
uniprot	Pathways L homocysteine biosynthesis	0.161495	0.244009	1
smpdb	Trehalose Degradation	0.161495	0.244154	1
reactome	Negative regulation of MAPK pathway	0.161118	0.244162	1
pid	Signaling events mediated by HDAC Class III	0.161381	0.24427	1
reactome	Regulation of Apoptosis	0.161495	0.244298	1
reactome	Activation of Matrix Metalloproteinases	0.161308	0.244305	1
reactome	Translesion synthesis by POLI	0.161956	0.244561	1
reactome	SMAC-mediated dissociation of IAP:caspase complexes	0.162125	0.244672	1
wikipathways	Hypothetical Network for Drug Addiction	0.162537	0.24486	1
reactome	DNA strand elongation	0.16247	0.244903	1
reactome	Regulation of mitotic cell cycle	0.163169	0.244945	1
reactome	IKK complex recruitment mediated by RIP1	0.162468	0.245045	1
pid	ATR signaling pathway	0.163142	0.245049	1
reactome	MAPK targets/ Nuclear events mediated by MAP kinases	0.162821	0.245143	1
reactome	SHC-mediated cascade:FGFR1	0.163124	0.245166	1
reactome	Global Genomic NER (GG-NER)	0.162968	0.24522	1
reactome	Spry regulation of FGF signaling	0.163453	0.245227	1
biocarta	ceramide signaling pathway	0.163077	0.245239	1
smpdb	Fluorouracil Metabolism Pathway	0.16409	0.245462	1
reactome	Signaling by Hippo	0.164199	0.245482	1
wikipathways	Estrogen signaling pathway	0.163794	0.245595	1
smpdb	Fluorouracil Action Pathway	0.16409	0.245606	1
reactome	Cyclin D associated events in G1	0.163898	0.245607	1
pharmgkb	Gemcitabine Pathway, Pharmacodynamics	0.16409	0.24575	1
wikipathways	DNA Replication	0.164578	0.245905	1
reactome	ZBP1(DAI) mediated induction of type I IFNs	0.164705	0.24595	1
reactome	Translesion synthesis by POLK	0.165127	0.246293	1
reactome	RIP-mediated NFkB activation via ZBP1	0.165046	0.246316	1
reactome	Scavenging by Class A Receptors	0.165366	0.246505	1
biocarta	the information processing pathway at the ifn beta enhancer	0.165643	0.246774	1
reactome	RNA Polymerase I Transcription Initiation	0.166083	0.247286	1
wikipathways	TP53 Network	0.166863	0.247725	1
rb	Pathways E2F1 3_module	0.166684	0.247747	1
kegg	Alzheimer,s disease	0.166795	0.247768	1
stke	Hypoxia-Inducible Factor 1 (HIF-1) Pathway	0.166523	0.247796	1
uniprot	Pathways L homocysteine from S adenosyl L homocysteine step 1 1	0.166662	0.247859	1
reactome	MAPK6/MAPK4 signaling	0.167151	0.248009	1
ipavs	Wnt_Dvl_betaCatenin_Pitx2_pathway	0.167994	0.248107	1
kegg	Arrhythmogenic right ventricular cardiomyopathy (ARVC)	0.167928	0.248153	1
kegg	Legionellosis	0.167858	0.248193	1
stke	Tumor Necrosis Factor Pathway	0.167388	0.248216	1
pharmgkb	Doxorubicin Pathway (Cancer Cell), Pharmacodynamics	0.167846	0.248319	1
reactome	PCP/CE pathway	0.167568	0.248339	1
pid	BMP receptor signaling	0.167676	0.248355	1
reactome	PP2A-mediated dephosphorylation of key metabolic factors	0.167773	0.248355	1
kegg	Melanogenesis	0.168453	0.248497	1
reactome	SMAC-mediated apoptotic response	0.169365	0.248551	1
reactome	NF-kB is activated and signals survival	0.168398	0.24856	1
wikipathways	Lipid storage and perilipins in skeletal muscle	0.169212	0.248612	1
inoh	TLR ECSIT MEKK1 p38	0.169527	0.248646	1
stke	Transforming Growth Factor (TGF) beta Pathway	0.169638	0.248666	1
reactome	Apoptotic factor-mediated response	0.169365	0.248694	1
smpdb	Disulfiram Action Pathway	0.169212	0.248755	1
reactome	M/G1 Transition	0.168828	0.248763	1
reactome	Regulation of mRNA stability by proteins that bind AU-rich elements	0.168774	0.248827	1
smpdb	Adefovir Dipivoxil Metabolism Pathway	0.169212	0.248898	1
biocarta	the prc2 complex sets long-term gene silencing through modification of histone tails	0.169903	0.248912	1
reactome	Keratan sulfate biosynthesis	0.169212	0.249042	1
kegg	Pentose and glucuronate interconversions	0.169212	0.249185	1
wikipathways	Parkinsons Disease Pathway	0.170415	0.249376	1
reactome	CASP8 activity is inhibited	0.17036	0.249438	1
reactome	degradation of DVL	0.170886	0.249779	1
reactome	G alpha (q) signalling events	0.170886	0.249922	1
reactome	Phospholipid metabolism	0.171187	0.249933	1
uniprot	Pathways N glycan metabolism	0.17174	0.250026	1
reactome	Recognition of DNA damage by PCNA-containing replication complex	0.171168	0.250048	1
smpdb	Tenofovir Metabolism Pathway	0.17174	0.250169	1
smpdb	Lactose Intolerance	0.17174	0.250311	1
smpdb	Gliclazide Action Pathway	0.17174	0.250454	1
reactome	SMAC binds to IAPs	0.171734	0.250588	1
humancyc	MAP kinase cascade	0.172649	0.251206	1
reactome	Transcriptional regulation of pluripotent stem cells	0.173234	0.251914	1
reactome	Synthesis of DNA	0.173677	0.252415	1
smpdb	Lactose Degradation	0.174246	0.252523	1
reactome	Signaling by activated point mutants of FGFR1	0.174246	0.252667	1
inoh	Aminosugars metabolism	0.174246	0.25281	1
biocarta	lectin induced complement pathway	0.174246	0.252954	1
reactome	Ion channel transport	0.174158	0.25297	1
biocarta	apoptotic signaling in response to dna damage	0.174838	0.253238	1
reactome	IRAK1 recruits IKK complex	0.17551	0.253492	1
reactome	Vif-mediated degradation of APOBEC3G	0.175355	0.253555	1
netpath	IL9	0.175287	0.2536	1
pid	Canonical Wnt signaling pathway	0.17551	0.253636	1
wikipathways	Gastric Cancer Network 1	0.175248	0.253688	1
reactome	TRAF6 mediated IRF7 activation	0.175838	0.253823	1
ipavs	IRE1_pathway	0.176173	0.254163	1
inoh	TLR ECSIT MEKK1 JNK	0.176393	0.254193	1
reactome	Orc1 removal from chromatin	0.176353	0.254279	1
reactome	IRAK1 recruits IKK complex upon TLR7/8 or 9 stimulation	0.177046	0.254416	1
reactome	Fanconi Anemia pathway	0.177046	0.25456	1
reactome	Mitotic Prophase	0.176859	0.254577	1
biocarta	p38 mapk signaling pathway	0.176821	0.254666	1
reactome	G alpha (i) signalling events	0.177026	0.254674	1
wikipathways	Cardiac Progenitor Differentiation	0.178013	0.254946	1
biocarta	human cytomegalovirus and map kinase pathways	0.177624	0.25496	1
smpdb	Morphine Action Pathway	0.177939	0.254983	1
biocarta	bone remodeling	0.17755	0.254997	1
biocarta	control of skeletal myogenesis by hdac and calcium/calmodulin-dependent kinase (camk)	0.177903	0.255074	1
netpath	Hedgehog	0.177879	0.255183	1
reactome	G1 Phase	0.179666	0.255594	1
reactome	Circadian Clock	0.179574	0.255605	1
reactome	GLI3 is processed to GLI3R by the proteasome	0.179432	0.255688	1
reactome	Activation of PUMA and translocation to mitochondria	0.179563	0.255732	1
wikipathways	Energy Metabolism	0.179384	0.255762	1
reactome	Sulfur amino acid metabolism	0.179193	0.255775	1
reactome	Cyclin E associated events during G1/S transition	0.178801	0.255788	1
inoh	Purine nucleotides nucleosides metabolism	0.178703	0.255791	1
pid	FOXA1 transcription factor network	0.179307	0.255795	1
pid	Signaling mediated by p38-alpha and p38-beta	0.178947	0.255853	1
reactome	NIK-->noncanonical NF-kB signaling	0.179162	0.255874	1
biocarta	effects of calcineurin in keratinocyte differentiation	0.180329	0.255967	1
pid	Calcineurin-regulated NFAT-dependent transcription in lymphocytes	0.179162	0.256017	1
biocarta	role of brca1 brca2 and atr in cancer susceptibility	0.180186	0.256049	1
stke	ERK1/ERK2 MAPK Pathway	0.180311	0.256084	1
pid	TRAIL signaling pathway	0.180173	0.256173	1
reactome	Translesion Synthesis by POLH	0.181004	0.256498	1
reactome	TGF-beta receptor signaling in EMT (epithelial to mesenchymal transition)	0.180988	0.256617	1
reactome	Dectin-1 mediated noncanonical NF-kB signaling	0.180988	0.25676	1
ipavs	TWEAK_signaling_pathway	0.181408	0.256785	1
spike	Autophagy	0.181359	0.256858	1
reactome	degradation of AXIN	0.181776	0.256879	1
reactome	E2F-enabled inhibition of pre-replication complex formation	0.181732	0.256959	1
smpdb	Glibenclamide Action Pathway	0.181633	0.256961	1
reactome	DNA Damage Bypass	0.182842	0.257389	1
signor	P38	0.182787	0.257454	1
biocarta	multi-step regulation of transcription by pitx2	0.182292	0.257466	1
reactome	DNA Replication	0.182763	0.257562	1
reactome	Phospholipase C-mediated cascade; FGFR4	0.182597	0.257612	1
rb	Pathways p16_p15_module	0.182705	0.257622	1
reactome	Apoptotic execution phase	0.18255	0.257688	1
reactome	CRMPs in Sema3A signaling	0.18323	0.257793	1
reactome	SCF(Skp2)-mediated degradation of p27/p21	0.183559	0.257972	1
reactome	Removal of licensing factors from origins	0.183529	0.258072	1
wikipathways	GPCRs, Class B Secretin-like	0.184052	0.258239	1
rb	Pathways cycA2_CDK2_module	0.183861	0.258254	1
biocarta	thrombin signaling and protease-activated receptors	0.184449	0.25837	1
smpdb	Repaglinide Action Pathway	0.184052	0.258381	1
biocarta	downregulated of mta-3 in er-negative breast tumors	0.184592	0.258429	1
wikipathways	MAPK Cascade	0.18444	0.258499	1
pid	p38 MAPK signaling pathway	0.18444	0.258641	1
kegg	Glucagon signaling pathway	0.184967	0.258812	1
biocarta	ahr signal transduction pathway	0.185457	0.259356	1
wikipathways	Quercetin and Nf-kB- AP-1 Induced Cell Apoptosis	0.185904	0.259696	1
pid	PLK3 signaling events	0.185904	0.259838	1
rb	Pathways rb_module	0.186733	0.260712	1
inoh	TGF-beta signaling TAK1	0.186861	0.260748	1
reactome	NRIF signals cell death from the nucleus	0.187138	0.260992	1
reactome	Activation of ATR in response to replication stress	0.187527	0.261392	1
biocarta	ionomycin and phorbal ester signaling pathway	0.189111	0.261602	1
biocarta	roles of arrestin dependent recruitment of src kinases in gpcr signaling	0.187793	0.26162	1
smpdb	Pancreas Function	0.188826	0.261633	1
reactome	deactivation of the beta-catenin transactivating complex	0.188041	0.26168	1
reactome	Fatty acid, triacylglycerol, and ketone body metabolism	0.189294	0.261713	1
pharmgkb	Tacrolimus/Cyclosporine Pathway, Pharmacodynamics	0.188169	0.261716	1
biocarta	antisense pathway	0.189111	0.261744	1
reactome	Phospholipase C-mediated cascade: FGFR1	0.188397	0.261748	1
smpdb	Nateglinide Action Pathway	0.188826	0.261775	1
biocarta	cd40l signaling pathway	0.188016	0.261788	1
biocarta	regulation of transcriptional activity by pml	0.189054	0.261806	1
biocarta	stress induction of hsp regulation	0.188397	0.26189	1
reactome	CYP2E1 reactions	0.188826	0.261917	1
humancyc	D-<i>myo</i>-inositol (1,4,5)-trisphosphate degradation	0.188826	0.262059	1
pid	Regulation of cytoplasmic and nuclear SMAD2/3 signaling	0.189671	0.262093	1
biocarta	eicosanoid metabolism	0.188826	0.262201	1
kegg	Antigen processing and presentation	0.190277	0.262646	1
signor	NFKBNC	0.190247	0.262747	1
reactome	Nuclear Envelope Breakdown	0.190478	0.262781	1
reactome	FGFR2b ligand binding and activation	0.191182	0.262901	1
reactome	Pre-NOTCH Transcription and Translation	0.190709	0.262958	1
ehmn	Histidine metabolism	0.191182	0.263043	1
reactome	Hedgehog ,off, state	0.19107	0.263172	1
biocarta	polyadenylation of mrna	0.191182	0.263184	1
wikipathways	Selenium Micronutrient Network	0.191498	0.263194	1
rb	Pathways E2F4 5_module	0.190987	0.263199	1
kegg	Neuroactive ligand-receptor interaction	0.192032	0.263786	1
reactome	Degradation of GLI2 by the proteasome	0.193112	0.264558	1
smpdb	Cyclophosphamide Action Pathway	0.193516	0.264686	1
pid	C-MYC pathway	0.193112	0.2647	1
rb	Pathways CycD1_CDK4 6_module	0.193327	0.264711	1
biocarta	cdc25 and chk1 regulatory pathway in response to dna damage	0.192839	0.264752	1
biocarta	sumoylation by ranbp2 regulates transcriptional repression	0.192959	0.264775	1
reactome	Ubiquitin Mediated Degradation of Phosphorylated Cdc25A	0.193088	0.264809	1
reactome	Free fatty acids regulate insulin secretion	0.193516	0.264828	1
reactome	Recruitment of NuMA to mitotic centrosomes	0.194108	0.265212	1
stke	Granule Cell Survival Pathway	0.194051	0.265276	1
pid	Sumoylation by RanBP2 regulates transcriptional repression	0.194403	0.265473	1
uniprot	Pathways Nucleotide sugar biosynthesis	0.195829	0.265857	1
reactome	Regulation of gene expression in beta cells	0.194811	0.265888	1
stke	p38 MAPK Pathway	0.195994	0.26594	1
smpdb	Cyclophosphamide Metabolism Pathway	0.195829	0.265998	1
reactome	Apoptotic cleavage of cellular proteins	0.195137	0.266049	1
pid	Hypoxic and oxygen homeostasis regulation of HIF-1-alpha	0.195514	0.266137	1
reactome	Pyrimidine biosynthesis	0.195829	0.26614	1
biocarta	tnf/stress related signaling	0.195326	0.266164	1
reactome	AKT phosphorylates targets in the cytosol	0.195129	0.26618	1
reactome	MHC class II antigen presentation	0.195449	0.26619	1
ipavs	ER_Stress_Map	0.196319	0.266239	1
reactome	Keratan sulfate/keratin metabolism	0.195829	0.266282	1
reactome	Resolution of Sister Chromatid Cohesion	0.196604	0.266343	1
kegg	Proteasome	0.196511	0.266358	1
pharmgkb	Glucocorticoid Pathway (Peripheral Tissue), Pharmacodynamics	0.196741	0.266388	1
reactome	Fatty Acids bound to GPR40 (FFAR1) regulate insulin secretion	0.195829	0.266423	1
reactome	Formyl peptide receptors bind formyl peptides and many other ligands	0.196998	0.266453	1
wikipathways	Fluoropyrimidine Activity	0.1969	0.266462	1
biocarta	transcription regulation by methyltransferase of carm1	0.197179	0.266557	1
biocarta	role of mal in rho-mediated activation of srf	0.201177	0.266601	1
reactome	Constitutive Signaling by AKT1 E17K in Cancer	0.201951	0.266659	1
wikipathways	Polycystic Kidney Disease Pathway	0.200525	0.266706	1
wikipathways	miR-targeted genes in squamous cell - TarBase	0.200953	0.266719	1
reactome	DNA Replication Pre-Initiation	0.201175	0.266737	1
reactome	Degradation of GLI1 by the proteasome	0.201499	0.266751	1
reactome	CDT1 association with the CDC6:ORC:origin complex	0.200678	0.26677	1
reactome	Regulation of innate immune responses to cytosolic DNA	0.197655	0.266777	1
pid	Trk receptor signaling mediated by the MAPK pathway	0.201945	0.266789	1
wikipathways	NRF2 pathway	0.200917	0.26681	1
pid	HIF-2-alpha transcription factor network	0.200813	0.266811	1
stke	Estrogen Receptor Pathway	0.201441	0.266813	1
signalink	HH-Core	0.19759	0.26683	1
reactome	Classical Kir channels	0.198122	0.266843	1
reactome	Translesion synthesis by Y family DNA polymerases bypasses lesions on DNA template	0.200525	0.266844	1
reactome	Association of TriC/CCT with target proteins during biosynthesis	0.201904	0.266873	1
pid	RhoA signaling pathway	0.201175	0.266875	1
smpdb	Methionine Metabolism	0.202645	0.266886	1
reactome	Advanced glycosylation endproduct receptor signaling	0.200478	0.266921	1
reactome	RAF activation	0.19831	0.266956	1
reactome	Antigen processing-Cross presentation	0.19759	0.266971	1
pharmgkb	Cyclophosphamide Pathway, Pharmacokinetics	0.198122	0.266984	1
reactome	Regulation of DNA replication	0.200431	0.266997	1
spike	Repair of Interstrand Crosslinks	0.201902	0.267008	1
smpdb	Methionine Adenosyltransferase Deficiency	0.202645	0.267023	1
reactome	HuR stabilizes mRNA	0.19847	0.26703	1
reactome	TNF signaling	0.198577	0.267034	1
wikipathways	miRNA targets in ECM and membrane receptors	0.20234	0.267034	1
wikipathways	Interactome of polycomb repressive complex 2 (PRC2)	0.201845	0.267071	1
smpdb	Ifosfamide Metabolism Pathway	0.200394	0.267087	1
kegg	Nucleotide excision repair	0.198936	0.267095	1
reactome	Switching of origins to a post-replicative state	0.198747	0.267122	1
humancyc	GDP-mannose biosynthesis	0.198122	0.267125	1
reactome	FGFR1b ligand binding and activation	0.202645	0.267161	1
kegg	Primary immunodeficiency	0.198882	0.267163	1
smpdb	Ifosfamide Action Pathway	0.200394	0.267227	1
reactome	Mitotic Prometaphase	0.198108	0.267247	1
reactome	Cam-PDE 1 activation	0.202645	0.267299	1
pharmgkb	Taxane Pathway, Pharmacokinetics	0.200394	0.267366	1
pharmgkb	Ifosfamide Pathway, Pharmacokinetics	0.200394	0.267506	1
biocarta	carm1 and regulation of the estrogen receptor	0.199454	0.267509	1
reactome	LRR FLII-interacting protein 1 (LRRFIP1) activates type I IFN production	0.19942	0.267604	1
reactome	Translocation of ZAP-70 to Immunological synapse	0.199644	0.267624	1
biocarta	regulation of spermatogenesis by crem	0.200394	0.267646	1
pid	RXR and RAR heterodimerization with other nuclear receptor	0.200085	0.267653	1
pid	S1P4 pathway	0.199787	0.267675	1
reactome	Downregulation of ERBB2:ERBB3 signaling	0.200045	0.26774	1
biocarta	activation of csk by camp-dependent protein kinase inhibits signaling through the t cell receptor	0.200382	0.26777	1
wikipathways	Type III interferon signaling	0.200323	0.267831	1
biocarta	corticosteroids and cardioprotection	0.200045	0.26788	1
reactome	Death Receptor Signalling	0.20355	0.267939	1
reactome	G0 and Early G1	0.203829	0.268168	1
reactome	Class A/1 (Rhodopsin-like receptors)	0.204052	0.268324	1
kegg	Mismatch repair	0.204382	0.268619	1
pharmgkb	Valproic Acid Pathway, Pharmacokinetics	0.204876	0.26913	1
reactome	Adherens junctions interactions	0.204988	0.269139	1
pharmgkb	Antiarrhythmic Pathway, Pharmacodynamics	0.205643	0.26986	1
ehmn	Purine metabolism	0.206546	0.270906	1
smpdb	Hypermethioninemia	0.207087	0.271059	1
reactome	Association of licensing factors with the pre-replicative complex	0.206795	0.271094	1
smpdb	Homocystinuria-megaloblastic anemia due to defect in cobalamin metabolism, cblG complementation type	0.207087	0.271198	1
reactome	Pyrimidine metabolism	0.207087	0.271337	1
inoh	DroToll-like	0.207418	0.271353	1
reactome	Thrombin signalling through proteinase activated receptors (PARs)	0.207879	0.271539	1
biocarta	platelet amyloid precursor protein pathway	0.207743	0.271639	1
reactome	Cellular response to hypoxia	0.207854	0.271646	1
reactome	Immunoregulatory interactions between a Lymphoid and a non-Lymphoid cell	0.208082	0.271666	1
biocarta	generation of amyloid b-peptide by ps1	0.208406	0.27195	1
ehmn	Phosphatidylinositol phosphate metabolism	0.208869	0.272276	1
wikipathways	GPCRs, Class A Rhodopsin-like	0.208836	0.272372	1
reactome	E2F mediated regulation of DNA replication	0.209331	0.2726	1
reactome	Xenobiotics	0.209278	0.27267	1
reactome	CREB phosphorylation	0.209505	0.272687	1
reactome	Regulation of Hypoxia-inducible Factor (HIF) by oxygen	0.209854	0.273003	1
biocarta	caspase cascade in apoptosis	0.210062	0.273134	1
reactome	Activation of APC/C and APC/C:Cdc20 mediated degradation of mitotic proteins	0.211091	0.274332	1
rb	Pathways CycH_CDK7_module	0.21125	0.274399	1
reactome	Adrenoceptors	0.211448	0.274517	1
spike	Response to DSB	0.211784	0.274814	1
reactome	Nuclear Events (kinase and transcription factor activation)	0.212269	0.274885	1
wikipathways	Synaptic Vesicle Pathway	0.212172	0.274898	1
biocarta	er associated degradation (erad) pathway	0.212017	0.274976	1
wikipathways	Oxidative Stress Induced Senescence	0.212172	0.275038	1
reactome	Termination of translesion DNA synthesis	0.213142	0.275736	1
kegg	Dilated cardiomyopathy	0.21307	0.275782	1
reactome	activated TAK1 mediates p38 MAPK activation	0.213556	0.276131	1
reactome	DARPP-32 events	0.214157	0.276768	1
reactome	Transport of Mature Transcript to Cytoplasm	0.214455	0.277013	1
wikipathways	PDGF Pathway	0.214792	0.277309	1
reactome	Regulated Necrosis	0.215	0.277437	1
pid	Alternative NF-kappaB pathway	0.216019	0.278611	1
reactome	Asparagine N-linked glycosylation	0.216295	0.278826	1
biocarta	akap95 role in mitosis and chromosome dynamics	0.216893	0.279456	1
reactome	eNOS activation	0.217381	0.279944	1
reactome	Telomere C-strand (Lagging Strand) Synthesis	0.217757	0.280287	1
kegg	Systemic lupus erythematosus	0.218126	0.280338	1
reactome	PCNA-Dependent Long Patch Base Excision Repair	0.217942	0.280384	1
kegg	Base excision repair	0.218081	0.280421	1
wikipathways	Vitamin B12 Metabolism	0.218553	0.280605	1
reactome	mTOR signalling	0.218553	0.280746	1
signor	WNT_Myogenesis	0.218869	0.280869	1
reactome	cGMP effects	0.219933	0.280964	1
kegg	Basal cell carcinoma	0.219068	0.280983	1
reactome	p75NTR negatively regulates cell cycle via SC1	0.220216	0.281045	1
reactome	Base Excision Repair	0.219372	0.281091	1
reactome	Clearance of Nuclear Envelope Membranes from Chromatin	0.219933	0.281105	1
reactome	CDK-mediated phosphorylation and removal of Cdc6	0.21929	0.281127	1
reactome	Resolution of Abasic Sites (AP sites)	0.220216	0.281185	1
reactome	Activation and oligomerization of BAK protein	0.219933	0.281246	1
[truncated: 556 more rows]

## Sheet: Association
UniProt	Gene Symbol	Entrez Gene	Gene Name	Interactions	Partners	Pathway Source	Pathway Name	Pathway Members	Partners In This Pathway	Entrez Genes In This Pathway	Pathway Member	p-value	FDR
Q9UKQ2	ADAM28	10863	ADAM metallopeptidase domain 28	14	12	inoh	Integrin	124	2	7094, 3676	Predicted	0.000730477	0.00429206
Q9UKQ2	ADAM28	10863	ADAM metallopeptidase domain 28	14	12	ipavs	GSK3_as_a_convergence_point_in_hypertrophic_signaling	186	2	7094, 3676	Predicted	0.000657156	0.0039243
Q9UKQ2	ADAM28	10863	ADAM metallopeptidase domain 28	14	12	kegg	Cell adhesion molecules (CAMs)	142	3	3676, 942, 5788	Predicted	1.87672e-06	2.22912e-05
Q9UKQ2	ADAM28	10863	ADAM metallopeptidase domain 28	14	12	kegg	Focal adhesion	207	2	7094, 3676	Predicted	0.00216191	0.0106064
Q9UKQ2	ADAM28	10863	ADAM metallopeptidase domain 28	14	12	kegg	Hematopoietic cell lineage	87	2	3676, 1436	Predicted	0.000148634	0.00109149
Q9UKQ2	ADAM28	10863	ADAM metallopeptidase domain 28	14	12	kegg	Intestinal immune network for IgA production	47	2	3676, 942	Predicted	0.000719748	0.00423916
Q9UKQ2	ADAM28	10863	ADAM metallopeptidase domain 28	14	12	kegg	Leishmaniasis	72	1	3676	Predicted	0.00814265	0.0302193
Q9UKQ2	ADAM28	10863	ADAM metallopeptidase domain 28	14	12	kegg	PI3K-Akt signaling pathway	345	2	3676, 1436	Predicted	0.000136926	0.00101616
Q9UKQ2	ADAM28	10863	ADAM metallopeptidase domain 28	14	12	pid	Alpha4 beta1 integrin signaling events	33	2	7094, 3676	Known.and.Predicted	0.000717823	0.0042295
Q9UKQ2	ADAM28	10863	ADAM metallopeptidase domain 28	14	12	reactome	Adaptive Immune System	569	4	3676, 942, 2533, 5788	Predicted	4.95058e-09	9.43354e-08
Q9UKQ2	ADAM28	10863	ADAM metallopeptidase domain 28	14	12	reactome	Extracellular matrix organization	263	1	3676	Predicted	0.00711565	0.0272718
Q9UKQ2	ADAM28	10863	ADAM metallopeptidase domain 28	14	12	reactome	Hemostasis	491	2	7094, 3676	Predicted	4.07091e-06	4.48646e-05
Q9UKQ2	ADAM28	10863	ADAM metallopeptidase domain 28	14	12	reactome	Immune System	1128	6	7094, 3676, 942, 2533, 5788, 9450	Predicted	9.91184e-16	4.27404e-14
Q9UKQ2	ADAM28	10863	ADAM metallopeptidase domain 28	14	12	stke	Integrin Signaling Pathway	92	2	7094, 3676	Predicted	0.00371317	0.0164138
Q9UKQ2	ADAM28	10863	ADAM metallopeptidase domain 28	14	12	wikipathways	Focal Adhesion	190	2	7094, 3676	Predicted	5.71583e-05	0.00047286
Q9UKQ2	ADAM28	10863	ADAM metallopeptidase domain 28	14	12	wikipathways	Integrin-mediated Cell Adhesion	100	2	7094, 3676	Predicted	0.000130493	0.000974395
Q9UKQ2	ADAM28	10863	ADAM metallopeptidase domain 28	14	12	netpath	TCR	241	3	942, 2533, 5788	Predicted	2.21973e-06	2.59466e-05
Q9UKQ2	ADAM28	10863	ADAM metallopeptidase domain 28	14	12	pid	TCR signaling in na&#xef;ve CD4+ T cells	66	3	942, 2533, 5788	Predicted	1.15832e-06	1.43818e-05
Q9UKQ2	ADAM28	10863	ADAM metallopeptidase domain 28	14	12	pid	TCR signaling in na&#xef;ve CD8+ T cells	53	2	942, 5788	Predicted	0.000167207	0.00120912
Q9UKQ2	ADAM28	10863	ADAM metallopeptidase domain 28	14	12	reactome	Axon guidance	456	2	7094, 5788	Predicted	0.000181014	0.00129527
Q9UKQ2	ADAM28	10863	ADAM metallopeptidase domain 28	14	12	reactome	Developmental Biology	582	2	7094, 5788	Predicted	0.000163983	0.00118882
Q9UKQ2	ADAM28	10863	ADAM metallopeptidase domain 28	14	12	reactome	Semaphorin interactions	67	2	7094, 5788	Predicted	0.000338256	0.00222309
Q9UKQ2	ADAM28	10863	ADAM metallopeptidase domain 28	14	12	reactome	TCR signaling	64	2	2533, 5788	Predicted	0.00217315	0.010652
Q9UKQ2	ADAM28	10863	ADAM metallopeptidase domain 28	14	12	wikipathways	B Cell Receptor Signaling Pathway	98	2	3059, 5788	Predicted	9.70638e-05	0.000752522
Q9UKQ2	ADAM28	10863	ADAM metallopeptidase domain 28	14	12	wikipathways	EPO Receptor Signaling	26	1	5788	Predicted	0.0104095	0.036374
Q9UKQ2	ADAM28	10863	ADAM metallopeptidase domain 28	14	12	kegg	Rap1 signaling pathway	211	3	7094, 1436, 2533	Predicted	4.41556e-08	7.18197e-07
Q9UKQ2	ADAM28	10863	ADAM metallopeptidase domain 28	14	12	pid	Fc-epsilon receptor I signaling in mast cells	62	1	3059	Predicted	0.012751	0.042298
Q9UKQ2	ADAM28	10863	ADAM metallopeptidase domain 28	14	12	pid	C-MYB transcription factor network	84	2	22797, 1436	Predicted	0.00159257	0.00824601
Q9UKQ2	ADAM28	10863	ADAM metallopeptidase domain 28	14	12	reactome	Innate Immune System	672	3	7094, 942, 9450	Predicted	1.45619e-09	3.00978e-08
Q9UKQ2	ADAM28	10863	ADAM metallopeptidase domain 28	14	12	biocarta	mets affect on macrophage differentiation	18	1	1436	Predicted	0.00348028	0.0155792
Q9UKQ2	ADAM28	10863	ADAM metallopeptidase domain 28	14	12	kegg	Cytokine-cytokine receptor interaction	265	1	1436	Predicted	0.015351	0.0485053
Q9UKQ2	ADAM28	10863	ADAM metallopeptidase domain 28	14	12	kegg	Endocytosis	257	1	1436	Predicted	0.0153389	0.0484747
Q9UKQ2	ADAM28	10863	ADAM metallopeptidase domain 28	14	12	kegg	Transcriptional misregulation in cancer	178	2	942, 1436	Predicted	0.000132491	0.000987323
Q9UKQ2	ADAM28	10863	ADAM metallopeptidase domain 28	14	12	pid	Integrins in angiogenesis	63	2	7094, 1436	Predicted	0.000806755	0.00466612
Q9UKQ2	ADAM28	10863	ADAM metallopeptidase domain 28	14	12	systems.biology.org	Macrophage_Map_Update_ver2_re	697	1	1436	Predicted	0.00866778	0.0316978
Q9UKQ2	ADAM28	10863	ADAM metallopeptidase domain 28	14	12	wikipathways	Differentiation Pathway	48	1	1436	Predicted	0.0069676	0.026811
Q9UKQ2	ADAM28	10863	ADAM metallopeptidase domain 28	14	12	biocarta	erk and pi-3 kinase are necessary for collagen binding in corneal epithelia	31	1	7094	Predicted	0.00348465	0.0155938
Q9UKQ2	ADAM28	10863	ADAM metallopeptidase domain 28	14	12	kegg	HTLV-I infection	259	1	7094	Predicted	0.0106487	0.0370126
Q9UKQ2	ADAM28	10863	ADAM metallopeptidase domain 28	14	12	kegg	Platelet activation	130	1	7094	Predicted	0.00351837	0.0157106
Q9UKQ2	ADAM28	10863	ADAM metallopeptidase domain 28	14	12	reactome	DAP12 interactions	297	2	7094, 942	Predicted	0.000937631	0.00530025
Q9UKQ2	ADAM28	10863	ADAM metallopeptidase domain 28	14	12	reactome	DAP12 signaling	281	2	7094, 942	Predicted	0.0002436	0.00167506
Q9UKQ2	ADAM28	10863	ADAM metallopeptidase domain 28	14	12	reactome	Downstream signal transduction	278	2	7094, 942	Predicted	0.0084031	0.0309666
Q9UKQ2	ADAM28	10863	ADAM metallopeptidase domain 28	14	12	reactome	Downstream signaling of activated FGFR1	266	2	7094, 942	Predicted	0.00271526	0.012767
Q9UKQ2	ADAM28	10863	ADAM metallopeptidase domain 28	14	12	reactome	Downstream signaling of activated FGFR2	266	2	7094, 942	Predicted	0.00976361	0.0346776
Q9UKQ2	ADAM28	10863	ADAM metallopeptidase domain 28	14	12	reactome	Downstream signaling of activated FGFR4	266	2	7094, 942	Predicted	0.00129398	0.00694208
Q9UKQ2	ADAM28	10863	ADAM metallopeptidase domain 28	14	12	reactome	Fc epsilon receptor (FCERI) signaling	296	2	7094, 942	Predicted	0.00119168	0.0064782
Q9UKQ2	ADAM28	10863	ADAM metallopeptidase domain 28	14	12	reactome	Interleukin-2 signaling	201	1	7094	Predicted	0.0105881	0.0368544
Q9UKQ2	ADAM28	10863	ADAM metallopeptidase domain 28	14	12	reactome	NGF signalling via TRKA from the plasma membrane	309	2	7094, 942	Predicted	0.000632886	0.00379988
Q9UKQ2	ADAM28	10863	ADAM metallopeptidase domain 28	14	12	reactome	Response to elevated platelet cytosolic Ca2+	86	1	7094	Predicted	0.0104701	0.036533
Q9UKQ2	ADAM28	10863	ADAM metallopeptidase domain 28	14	12	reactome	Signal Transduction	2314	2	7094, 942	Predicted	0.0100008	0.0353304
Q9UKQ2	ADAM28	10863	ADAM metallopeptidase domain 28	14	12	reactome	Signaling by EGFR	291	2	7094, 942	Predicted	0.00141472	0.00747927
Q9UKQ2	ADAM28	10863	ADAM metallopeptidase domain 28	14	12	reactome	Signaling by ERBB2	276	2	7094, 942	Predicted	0.00313167	0.0143128
Q9UKQ2	ADAM28	10863	ADAM metallopeptidase domain 28	14	12	reactome	Signaling by ERBB4	262	2	7094, 942	Predicted	0.00248019	0.0118641
Q9UKQ2	ADAM28	10863	ADAM metallopeptidase domain 28	14	12	reactome	Signaling by FGFR	273	2	7094, 942	Predicted	0.0019116	0.00959369
Q9UKQ2	ADAM28	10863	ADAM metallopeptidase domain 28	14	12	reactome	Signaling by FGFR1	270	2	7094, 942	Predicted	0.0025607	0.0121711
Q9UKQ2	ADAM28	10863	ADAM metallopeptidase domain 28	14	12	reactome	Signaling by FGFR2	272	2	7094, 942	Predicted	0.000154108	0.00112638
Q9UKQ2	ADAM28	10863	ADAM metallopeptidase domain 28	14	12	reactome	Signaling by FGFR3	269	2	7094, 942	Predicted	0.00312745	0.0142977
Q9UKQ2	ADAM28	10863	ADAM metallopeptidase domain 28	14	12	reactome	Signaling by FGFR4	269	2	7094, 942	Predicted	0.00365572	0.0162113
Q9UKQ2	ADAM28	10863	ADAM metallopeptidase domain 28	14	12	reactome	Signaling by PDGF	300	2	7094, 942	Predicted	0.0050657	0.0209734
Q9UKQ2	ADAM28	10863	ADAM metallopeptidase domain 28	14	12	reactome	Signaling by SCF-KIT	263	2	7094, 942	Predicted	0.00233082	0.0112764
Q9UKQ2	ADAM28	10863	ADAM metallopeptidase domain 28	14	12	reactome	Signalling by NGF	384	2	7094, 942	Predicted	0.00202271	0.0100466
Q9UKQ2	ADAM28	10863	ADAM metallopeptidase domain 28	14	12	reactome	VEGFR2 mediated cell proliferation	197	1	7094	Predicted	0.010584	0.0368485
Q9UKQ2	ADAM28	10863	ADAM metallopeptidase domain 28	14	12	kegg	Toll-like receptor signaling pathway	106	1	942	Predicted	0.00584281	0.0234324
Q9UKQ2	ADAM28	10863	ADAM metallopeptidase domain 28	14	12	reactome	PI3K/AKT activation	101	1	942	Predicted	0.0081656	0.0302886
Q9Y243	AKT3	10000	v-akt murine thymoma viral oncogene homolog 3	109	95	inoh	EGF	28	5	10971, 7531, 5894, 7529, 7534	Predicted	5.848e-06	6.21775e-05
Q9Y243	AKT3	10000	v-akt murine thymoma viral oncogene homolog 3	109	95	inoh	EPO signaling	183	25	10971, 1445, 5590, 208, 2932, 5580, 207, 5170, 1147, 2475, 2931, 3551, 4217, 5058, 5566, 5578, 5584, 5588, 5602, 5607, 5894, 6195, 6198, 6199, 6714	Known.and.Predicted	3.51941e-36	4.3657e-34
Q9Y243	AKT3	10000	v-akt murine thymoma viral oncogene homolog 3	109	95	inoh	Fas	24	7	10971, 836, 7531, 4217, 5602, 7529, 7534	Predicted	1.536e-08	2.70124e-07
Q9Y243	AKT3	10000	v-akt murine thymoma viral oncogene homolog 3	109	95	inoh	FGF	67	6	10971, 5580, 7531, 5894, 7529, 7534	Predicted	1.89371e-05	0.000177865
Q9Y243	AKT3	10000	v-akt murine thymoma viral oncogene homolog 3	109	95	inoh	IL-7 signaling	182	25	10971, 1445, 5590, 208, 2932, 5580, 207, 5170, 1147, 2475, 2931, 3551, 4217, 5058, 5566, 5578, 5584, 5588, 5602, 5607, 5894, 6195, 6198, 6199, 6714	Known.and.Predicted	1.2675e-48	1.90476e-46
Q9Y243	AKT3	10000	v-akt murine thymoma viral oncogene homolog 3	109	95	inoh	insulin	78	21	10971, 7249, 208, 2932, 207, 5170, 7531, 1978, 2308, 2475, 4303, 5518, 5519, 5525, 5526, 5527, 5529, 5728, 6198, 7529, 7534	Known.and.Predicted	6.97303e-38	8.97828e-36
Q9Y243	AKT3	10000	v-akt murine thymoma viral oncogene homolog 3	109	95	inoh	insulin Mam	82	21	10971, 7249, 208, 2932, 207, 5170, 7531, 1978, 2308, 2475, 4303, 5518, 5519, 5525, 5526, 5527, 5529, 5728, 6198, 7529, 7534	Known.and.Predicted	1.49895e-28	1.46154e-26
Q9Y243	AKT3	10000	v-akt murine thymoma viral oncogene homolog 3	109	95	kegg	Cell cycle	124	8	10971, 890, 2932, 7531, 1027, 4193, 7529, 7534	Predicted	4.60888e-10	1.0261e-08
Q9Y243	AKT3	10000	v-akt murine thymoma viral oncogene homolog 3	109	95	kegg	Epstein-Barr virus infection	200	17	10971, 4734, 890, 208, 2932, 207, 7531, 1027, 1147, 1457, 3551, 4193, 5566, 5602, 5970, 7529, 7534	Known.and.Predicted	3.26252e-28	3.13842e-26
Q9Y243	AKT3	10000	v-akt murine thymoma viral oncogene homolog 3	109	95	kegg	Hepatitis B	146	16	10971, 890, 208, 207, 836, 1027, 1147, 3551, 5578, 5602, 5728, 5894, 5970, 6714, 7529, 7534	Known.and.Predicted	1.1264e-19	6.73854e-18
Q9Y243	AKT3	10000	v-akt murine thymoma viral oncogene homolog 3	109	95	kegg	Hippo signaling pathway	153	14	10971, 23286, 55844, 84962, 5515, 5590, 2932, 7531, 4771, 5518, 5519, 5584, 7529, 7534	Predicted	2.0047e-16	9.21883e-15
Q9Y243	AKT3	10000	v-akt murine thymoma viral oncogene homolog 3	109	95	kegg	Oocyte meiosis	113	13	10971, 5515, 7531, 5518, 5519, 5525, 5526, 5527, 5529, 5566, 6195, 7529, 7534	Predicted	7.66607e-19	4.31122e-17
Q9Y243	AKT3	10000	v-akt murine thymoma viral oncogene homolog 3	109	95	kegg	Pathogenic Escherichia coli infection	55	4	10971, 998, 5578, 7534	Predicted	0.000134069	0.000997705
Q9Y243	AKT3	10000	v-akt murine thymoma viral oncogene homolog 3	109	95	kegg	PI3K-Akt signaling pathway	345	43	10110, 10971, 55844, 3326, 11140, 7249, 4515, 5515, 5590, 3320, 8115, 208, 23239, 2932, 207, 23035, 5170, 7531, 1027, 1147, 1978, 2475, 3164, 3551, 4193, 5518, 5519, 5525, 5526, 5527, 5529, 5578, 5585, 5586, 5728, 5879, 5894, 5970, 6198, 6199, 6446, 7529, 7534	Known.and.Predicted	0	0
Q9Y243	AKT3	10000	v-akt murine thymoma viral oncogene homolog 3	109	95	kegg	Viral carcinogenesis	206	14	10971, 5315, 890, 836, 7531, 998, 1027, 4193, 5566, 5879, 5970, 6714, 7529, 7534	Predicted	1.00188e-20	6.454e-19
Q9Y243	AKT3	10000	v-akt murine thymoma viral oncogene homolog 3	109	95	netpath	Alpha6Beta4Integrin	70	12	10971, 5580, 207, 7531, 1978, 2475, 5058, 5578, 5879, 6714, 7529, 7534	Predicted	5.53402e-17	2.67306e-15
Q9Y243	AKT3	10000	v-akt murine thymoma viral oncogene homolog 3	109	95	netpath	TCR	241	17	10971, 84433, 3326, 5315, 2932, 5580, 207, 1147, 3551, 5058, 5588, 5894, 5970, 6198, 6714, 7534, 9846	Predicted	2.71232e-21	1.81461e-19
Q9Y243	AKT3	10000	v-akt murine thymoma viral oncogene homolog 3	109	95	netpath	TNFalpha	234	24	10971, 3326, 11140, 5590, 3320, 208, 5580, 207, 836, 7531, 1147, 1457, 2308, 3551, 4217, 5058, 5578, 5585, 5607, 5970, 6198, 6714, 7529, 7534	Predicted	4.03143e-18	2.1432e-16
Q9Y243	AKT3	10000	v-akt murine thymoma viral oncogene homolog 3	109	95	pid	a6b1 and a6b4 Integrin signaling	45	8	10971, 207, 7531, 5578, 5879, 6198, 7529, 7534	Predicted	2.73525e-08	4.61163e-07
Q9Y243	AKT3	10000	v-akt murine thymoma viral oncogene homolog 3	109	95	pid	Class I PI3K signaling events mediated by Akt	35	19	10971, 3320, 208, 2932, 207, 5170, 7531, 1027, 1147, 2308, 2475, 2931, 4217, 4303, 5566, 5894, 6714, 7529, 7534	Known.and.Predicted	1.83071e-13	6.25777e-12
Q9Y243	AKT3	10000	v-akt murine thymoma viral oncogene homolog 3	109	95	pid	ErbB1 downstream signaling	106	18	10971, 5515, 5590, 5580, 207, 5170, 7531, 998, 2475, 5037, 5518, 5578, 5607, 5879, 5894, 6714, 7529, 7534	Predicted	9.98557e-24	7.73628e-22
Q9Y243	AKT3	10000	v-akt murine thymoma viral oncogene homolog 3	109	95	pid	FoxO family signaling	49	12	10971, 207, 7531, 1027, 1147, 2308, 3551, 4303, 5602, 6446, 7529, 7534	Predicted	3.83612e-12	1.12486e-10
Q9Y243	AKT3	10000	v-akt murine thymoma viral oncogene homolog 3	109	95	pid	Insulin-mediated glucose transport	29	9	10971, 5590, 208, 2932, 207, 7531, 5584, 7529, 7534	Predicted	7.27419e-15	2.88112e-13
Q9Y243	AKT3	10000	v-akt murine thymoma viral oncogene homolog 3	109	95	pid	LKB1 signaling events	43	11	10971, 11140, 7249, 3320, 2932, 7531, 2475, 4137, 5566, 7529, 7534	Predicted	0	0
Q9Y243	AKT3	10000	v-akt murine thymoma viral oncogene homolog 3	109	95	pid	mTOR signaling pathway	64	15	10971, 7249, 207, 5170, 7531, 1978, 2475, 3551, 5578, 5894, 6195, 6198, 6446, 7529, 7534	Predicted	0	0
Q9Y243	AKT3	10000	v-akt murine thymoma viral oncogene homolog 3	109	95	pid	p38 signaling mediated by MAPKAP kinases	21	6	10971, 7249, 7531, 5894, 7529, 7534	Predicted	0.00401709	0.0174817
Q9Y243	AKT3	10000	v-akt murine thymoma viral oncogene homolog 3	109	95	pid	PDGFR-beta signaling pathway	126	16	10971, 1445, 5515, 5580, 7531, 5058, 5518, 5578, 5602, 5728, 5879, 5894, 6714, 7529, 7534, 9351	Predicted	3.27496e-15	1.3425e-13
Q9Y243	AKT3	10000	v-akt murine thymoma viral oncogene homolog 3	109	95	pid	Role of Calcineurin-dependent NFAT signaling in lymphocytes	55	13	10971, 5590, 2932, 5580, 836, 7531, 1457, 3164, 5566, 5578, 5588, 7529, 7534	Predicted	9.13637e-14	3.22949e-12
Q9Y243	AKT3	10000	v-akt murine thymoma viral oncogene homolog 3	109	95	pid	Trk receptor signaling mediated by PI3K and PLC-gamma	36	9	10971, 2932, 5580, 207, 5170, 7531, 6714, 7529, 7534	Predicted	2.27507e-09	4.56654e-08
Q9Y243	AKT3	10000	v-akt murine thymoma viral oncogene homolog 3	109	95	pid	Validated transcriptional targets of TAp63 isoforms	54	5	10971, 5580, 1147, 3551, 4193	Predicted	9.88154e-05	0.000764276
Q9Y243	AKT3	10000	v-akt murine thymoma viral oncogene homolog 3	109	95	reactome	Activation of BAD and translocation to mitochondria	15	6	10971, 208, 207, 7531, 7529, 7534	Known.and.Predicted	1.24192e-05	0.0001221
Q9Y243	AKT3	10000	v-akt murine thymoma viral oncogene homolog 3	109	95	reactome	Activation of BH3-only proteins	25	6	10971, 208, 207, 7531, 7529, 7534	Known.and.Predicted	1.01286e-07	1.54529e-06
Q9Y243	AKT3	10000	v-akt murine thymoma viral oncogene homolog 3	109	95	reactome	Apoptosis	112	11	10971, 26060, 208, 5580, 207, 836, 7531, 4137, 5588, 7529, 7534	Known.and.Predicted	3.12393e-11	8.16117e-10
Q9Y243	AKT3	10000	v-akt murine thymoma viral oncogene homolog 3	109	95	reactome	Cell Cycle	498	20	10971, 55844, 84962, 890, 5515, 3320, 7531, 1027, 1457, 4193, 5518, 5519, 5525, 5526, 5527, 5529, 5566, 5578, 7529, 7534	Predicted	8.69776e-21	5.62449e-19
Q9Y243	AKT3	10000	v-akt murine thymoma viral oncogene homolog 3	109	95	reactome	Cell Cycle Checkpoints	137	6	10971, 7531, 1027, 4193, 7529, 7534	Predicted	8.93427e-10	1.90677e-08
Q9Y243	AKT3	10000	v-akt murine thymoma viral oncogene homolog 3	109	95	reactome	G2/M Checkpoints	111	4	10971, 7531, 7529, 7534	Predicted	0.00390324	0.0170709
Q9Y243	AKT3	10000	v-akt murine thymoma viral oncogene homolog 3	109	95	reactome	G2/M DNA damage checkpoint	76	4	10971, 7531, 7529, 7534	Predicted	0.00103959	0.00577957
Q9Y243	AKT3	10000	v-akt murine thymoma viral oncogene homolog 3	109	95	reactome	Gene Expression	1195	15	10971, 23327, 7249, 208, 5580, 207, 7531, 1978, 2475, 3164, 4306, 5578, 5728, 7529, 7534	Known.and.Predicted	0	0
Q9Y243	AKT3	10000	v-akt murine thymoma viral oncogene homolog 3	109	95	reactome	Generic Transcription Pathway	539	12	10971, 23327, 7249, 208, 207, 7531, 2475, 3164, 4306, 5728, 7529, 7534	Known.and.Predicted	0	0
Q9Y243	AKT3	10000	v-akt murine thymoma viral oncogene homolog 3	109	95	reactome	Intrinsic Pathway for Apoptosis	38	7	10971, 208, 207, 836, 7531, 7529, 7534	Known.and.Predicted	0.0058483	0.02345
Q9Y243	AKT3	10000	v-akt murine thymoma viral oncogene homolog 3	109	95	reactome	Membrane Trafficking	157	6	10971, 208, 7531, 6714, 7529, 7534	Predicted	0.00785549	0.0293973
Q9Y243	AKT3	10000	v-akt murine thymoma viral oncogene homolog 3	109	95	reactome	Programmed Cell Death	115	11	10971, 26060, 208, 5580, 207, 836, 7531, 4137, 5588, 7529, 7534	Known.and.Predicted	0.000575331	0.00350697
Q9Y243	AKT3	10000	v-akt murine thymoma viral oncogene homolog 3	109	95	reactome	RHO GTPase Effectors	287	21	10971, 5515, 5170, 7531, 998, 1027, 4771, 5058, 5063, 5518, 5519, 5525, 5526, 5527, 5529, 5585, 5586, 5879, 6714, 7529, 7534	Predicted	6.48718e-05	0.000528546
Q9Y243	AKT3	10000	v-akt murine thymoma viral oncogene homolog 3	109	95	reactome	Signal Transduction	2314	60	10971, 23286, 4734, 23327, 11140, 7249, 1445, 5515, 5590, 3320, 208, 23239, 2932, 5580, 207, 836, 23035, 5170, 7531, 998, 1027, 1147, 1457, 1978, 2308, 2475, 2931, 3164, 3551, 4193, 4303, 4771, 5037, 5058, 5063, 5518, 5519, 5525, 5526, 5527, 5529, 5566, 5578, 5584, 5585, 5586, 5588, 5607, 5728, 5879, 5894, 5970, 6195, 6198, 6199, 6714, 7529, 7534, 8878, 9846	Known.and.Predicted	2.38773e-51	3.67472e-49
Q9Y243	AKT3	10000	v-akt murine thymoma viral oncogene homolog 3	109	95	reactome	Signaling by Rho GTPases	399	21	10971, 5515, 5170, 7531, 998, 1027, 4771, 5058, 5063, 5518, 5519, 5525, 5526, 5527, 5529, 5585, 5586, 5879, 6714, 7529, 7534	Predicted	0.000471958	0.00295903
Q9Y243	AKT3	10000	v-akt murine thymoma viral oncogene homolog 3	109	95	reactome	Transcriptional Regulation by TP53	76	9	10971, 7249, 208, 207, 7531, 2475, 5728, 7529, 7534	Known.and.Predicted	1.89136e-11	5.08386e-10
Q9Y243	AKT3	10000	v-akt murine thymoma viral oncogene homolog 3	109	95	reactome	Translocation of GLUT4 to the plasma membrane	34	5	10971, 208, 7531, 7529, 7534	Predicted	0.0139784	0.045232
Q9Y243	AKT3	10000	v-akt murine thymoma viral oncogene homolog 3	109	95	reactome	Vesicle-mediated transport	195	7	10971, 3320, 208, 7531, 6714, 7529, 7534	Predicted	2.49994e-05	0.000227676
Q9Y243	AKT3	10000	v-akt murine thymoma viral oncogene homolog 3	109	95	systems.biology.org	adipocyte_v2 1	387	20	10971, 5315, 208, 207, 836, 5170, 7531, 1147, 1457, 3551, 4217, 5566, 5584, 5602, 5728, 5894, 5970, 7529, 7534, 9846	Known.and.Predicted	2.13791e-24	1.71761e-22
Q9Y243	AKT3	10000	v-akt murine thymoma viral oncogene homolog 3	109	95	systems.biology.org	beta_cell_v2 3	495	27	10971, 5315, 5590, 208, 2932, 5580, 207, 836, 5170, 7531, 1147, 1457, 2308, 2931, 3551, 5566, 5578, 5584, 5588, 5602, 5728, 5894, 5970, 6198, 7529, 7534, 9846	Known.and.Predicted	2.48381e-36	3.09059e-34
Q9Y243	AKT3	10000	v-akt murine thymoma viral oncogene homolog 3	109	95	systems.biology.org	EGFR_signaling_for_RTKC	322	31	10971, 55844, 5515, 5590, 208, 5580, 207, 5170, 7531, 998, 5058, 5063, 5518, 5519, 5525, 5526, 5527, 5529, 5566, 5578, 5584, 5586, 5588, 5602, 5728, 5879, 5894, 6195, 6714, 7529, 7534	Known.and.Predicted	6.43399e-43	9.02949e-41
Q9Y243	AKT3	10000	v-akt murine thymoma viral oncogene homolog 3	109	95	systems.biology.org	hepatocyte_v2 9	418	31	10971, 55844, 5315, 5515, 208, 2932, 207, 836, 5170, 7531, 1147, 1457, 2308, 2931, 3551, 4217, 5518, 5519, 5525, 5526, 5527, 5529, 5566, 5584, 5602, 5728, 5894, 5970, 7529, 7534, 9846	Known.and.Predicted	2.78107e-30	2.8983e-28
Q9Y243	AKT3	10000	v-akt murine thymoma viral oncogene homolog 3	109	95	systems.biology.org	Macrophage_Map_Update_ver2_re	697	33	10971, 55844, 5315, 5515, 5590, 208, 5580, 207, 5170, 7531, 1147, 1457, 3551, 4217, 5518, 5519, 5525, 5526, 5527, 5529, 5566, 5578, 5584, 5588, 5602, 5728, 5894, 5970, 6195, 6714, 7529, 7534, 9846	Known.and.Predicted	1.01365e-30	1.07388e-28
Q9Y243	AKT3	10000	v-akt murine thymoma viral oncogene homolog 3	109	95	systems.biology.org	Skeletal_muscle_v2 9	441	30	10971, 55844, 5315, 5515, 208, 2932, 207, 836, 5170, 7531, 1147, 1457, 2931, 3551, 4217, 5518, 5519, 5525, 5526, 5527, 5529, 5566, 5584, 5602, 5728, 5894, 5970, 7529, 7534, 9846	Known.and.Predicted	1.38222e-41	1.90135e-39
Q9Y243	AKT3	10000	v-akt murine thymoma viral oncogene homolog 3	109	95	systems.biology.org	Toll Like_receptor_signaling_network	594	42	10971, 55844, 84962, 1445, 5515, 5590, 3320, 208, 2932, 207, 836, 5170, 7531, 998, 1147, 1457, 2308, 2475, 3164, 3551, 4137, 4193, 4217, 4303, 5037, 5058, 5063, 5518, 5519, 5525, 5527, 5529, 5566, 5578, 5602, 5879, 5894, 5970, 6714, 7529, 7534, 8878	Known.and.Predicted	2.66697e-65	4.38531e-63
Q9Y243	AKT3	10000	v-akt murine thymoma viral oncogene homolog 3	109	95	wikipathways	Calcium Regulation in the Cardiac Cell	149	9	10971, 5590, 5580, 7531, 5566, 5578, 5588, 7529, 7534	Predicted	1.08551e-09	2.28777e-08
Q9Y243	AKT3	10000	v-akt murine thymoma viral oncogene homolog 3	109	95	wikipathways	Cell Cycle	103	8	10971, 890, 2932, 7531, 1027, 4193, 7529, 7534	Predicted	7.3464e-12	2.07998e-10
Q9Y243	AKT3	10000	v-akt murine thymoma viral oncogene homolog 3	109	95	wikipathways	miR-targeted genes in lymphocytes - TarBase	404	11	10971, 23345, 4734, 5315, 8115, 1027, 4771, 5527, 5584, 5586, 9351	Predicted	5.75945e-08	9.18004e-07
Q9Y243	AKT3	10000	v-akt murine thymoma viral oncogene homolog 3	109	95	wikipathways	miR-targeted genes in muscle cell - TarBase	328	9	10971, 23345, 4734, 5315, 1027, 4771, 5584, 5586, 9351	Predicted	2.96814e-08	4.9739e-07
Q9Y243	AKT3	10000	v-akt murine thymoma viral oncogene homolog 3	109	95	wikipathways	miR-targeted genes in squamous cell - TarBase	120	4	10971, 4734, 5315, 4771	Predicted	0.0077486	0.0290917
Q9Y243	AKT3	10000	v-akt murine thymoma viral oncogene homolog 3	109	95	wikipathways	Myometrial Relaxation and Contraction Pathways	155	9	10971, 5590, 5580, 7531, 5566, 5578, 5588, 7529, 7534	Predicted	1.85516e-07	2.69728e-06
Q9Y243	AKT3	10000	v-akt murine thymoma viral oncogene homolog 3	109	95	wikipathways	Primary Focal Segmental Glomerulosclerosis FSGS	72	4	10971, 207, 1027, 3611	Predicted	0.00492275	0.0205068
Q9Y243	AKT3	10000	v-akt murine thymoma viral oncogene homolog 3	109	95	wikipathways	SIDS Susceptibility Pathways	156	6	10971, 836, 7531, 5566, 7529, 7534	Predicted	8.02919e-05	0.000637275
Q9Y243	AKT3	10000	v-akt murine thymoma viral oncogene homolog 3	109	95	netpath	EGFR1	452	30	4734, 5315, 26060, 1445, 5590, 23239, 2932, 5580, 207, 5170, 998, 1978, 2308, 2475, 2931, 4303, 5037, 5058, 5578, 5584, 5586, 5607, 5728, 5879, 5894, 5970, 6195, 6198, 6714, 7534	Predicted	2.23125e-41	3.05863e-39
Q9Y243	AKT3	10000	v-akt murine thymoma viral oncogene homolog 3	109	95	netpath	IL3	51	11	5515, 2932, 207, 2308, 2931, 5566, 5578, 5894, 7529, 7534, 9846	Predicted	2.54809e-10	5.88307e-09
Q9Y243	AKT3	10000	v-akt murine thymoma viral oncogene homolog 3	109	95	netpath	IL5	48	6	2932, 5580, 2931, 5894, 6195, 7534	Predicted	0.000122204	0.000920153
Q9Y243	AKT3	10000	v-akt murine thymoma viral oncogene homolog 3	109	95	netpath	Prolactin	68	7	2932, 207, 5058, 5894, 5970, 6714, 7534	Predicted	5.70841e-06	6.08427e-05
Q9Y243	AKT3	10000	v-akt murine thymoma viral oncogene homolog 3	109	95	pid	Alpha4 beta1 integrin signaling events	33	4	5566, 5879, 6714, 7534	Predicted	0.0025981	0.012323
Q9Y243	AKT3	10000	v-akt murine thymoma viral oncogene homolog 3	109	95	pid	ATR signaling pathway	37	6	890, 5515, 4193, 5518, 7529, 7534	Predicted	6.05748e-08	9.61923e-07
Q9Y243	AKT3	10000	v-akt murine thymoma viral oncogene homolog 3	109	95	pid	GMCSF-mediated signaling events	37	5	3551, 5566, 5894, 7534, 9846	Predicted	0.000436889	0.00276898
Q9Y243	AKT3	10000	v-akt murine thymoma viral oncogene homolog 3	109	95	pid	IGF1 pathway	30	8	5590, 5580, 207, 5170, 7531, 5894, 6198, 7534	Predicted	2.08548e-06	2.4521e-05
Q9Y243	AKT3	10000	v-akt murine thymoma viral oncogene homolog 3	109	95	reactome	Adaptive Immune System	569	41	84433, 4734, 23327, 7249, 1445, 5515, 208, 23239, 2932, 207, 23035, 5170, 998, 1027, 1147, 2308, 2475, 2931, 3164, 3551, 4193, 4303, 5058, 5063, 5518, 5519, 5525, 5526, 5527, 5529, 5566, 5588, 5728, 5879, 5894, 5970, 6199, 6714, 7220, 7529, 7534	Known.and.Predicted	0	0
Q9Y243	AKT3	10000	v-akt murine thymoma viral oncogene homolog 3	109	95	reactome	Cytokine Signaling in Immune system	374	21	4734, 1445, 5515, 5580, 1147, 3551, 5037, 5518, 5519, 5525, 5526, 5527, 5529, 5566, 5894, 5970, 6714, 7529, 7534, 8878, 9846	Predicted	1.04452e-25	8.96939e-24
Q9Y243	AKT3	10000	v-akt murine thymoma viral oncogene homolog 3	109	95	reactome	deactivation of the beta-catenin transactivating complex	30	3	208, 207, 7534	Predicted	0.0125333	0.0417764
Q9Y243	AKT3	10000	v-akt murine thymoma viral oncogene homolog 3	109	95	reactome	GP1b-IX-V activation signalling	10	3	5894, 6714, 7534	Predicted	0.0124689	0.0416396
Q9Y243	AKT3	10000	v-akt murine thymoma viral oncogene homolog 3	109	95	reactome	Hemostasis	491	23	22927, 1445, 5515, 5590, 208, 5580, 207, 5170, 998, 5518, 5519, 5525, 5526, 5527, 5529, 5566, 5578, 5588, 5879, 5894, 6714, 7534, 9846	Known.and.Predicted	5.33069e-31	5.70542e-29
Q9Y243	AKT3	10000	v-akt murine thymoma viral oncogene homolog 3	109	95	reactome	Immune System	1128	51	84433, 3326, 4734, 23327, 7249, 1445, 5515, 3320, 208, 23239, 2932, 5580, 207, 23035, 5170, 998, 1027, 1147, 2308, 2475, 2931, 3164, 3551, 4193, 4303, 5037, 5058, 5063, 5518, 5519, 5525, 5526, 5527, 5529, 5566, 5578, 5588, 5589, 5602, 5728, 5879, 5894, 5970, 6195, 6199, 6714, 7220, 7529, 7534, 8878, 9846	Known.and.Predicted	3.76004e-66	6.19892e-64
Q9Y243	AKT3	10000	v-akt murine thymoma viral oncogene homolog 3	109	95	reactome	Interleukin-3, 5 and GM-CSF signaling	210	15	1445, 5515, 5037, 5518, 5519, 5525, 5526, 5527, 5529, 5566, 5894, 6714, 7529, 7534, 9846	Predicted	8.89576e-13	2.81111e-11
Q9Y243	AKT3	10000	v-akt murine thymoma viral oncogene homolog 3	109	95	reactome	Platelet activation, signaling and aggregation	228	15	22927, 1445, 5590, 208, 5580, 207, 5170, 998, 5578, 5588, 5879, 5894, 6714, 7534, 9846	Known.and.Predicted	1.07182e-10	2.60726e-09
Q9Y243	AKT3	10000	v-akt murine thymoma viral oncogene homolog 3	109	95	reactome	Signaling by Interleukins	268	19	1445, 5515, 1147, 3551, 5037, 5518, 5519, 5525, 5526, 5527, 5529, 5566, 5894, 5970, 6714, 7529, 7534, 8878, 9846	Predicted	4.37701e-21	2.88809e-19
Q9Y243	AKT3	10000	v-akt murine thymoma viral oncogene homolog 3	109	95	reactome	Signaling by Wnt	275	14	5515, 208, 2932, 207, 1457, 5518, 5519, 5525, 5526, 5527, 5529, 5578, 5879, 7534	Predicted	6.30977e-15	2.51491e-13
Q9Y243	AKT3	10000	v-akt murine thymoma viral oncogene homolog 3	109	95	reactome	TCF dependent signaling in response to WNT	185	12	5515, 208, 2932, 207, 1457, 5518, 5519, 5525, 5526, 5527, 5529, 7534	Predicted	3.4361e-08	5.69499e-07
Q9Y243	AKT3	10000	v-akt murine thymoma viral oncogene homolog 3	109	95	wikipathways	Prolactin Signaling Pathway	76	13	2932, 207, 836, 1978, 2475, 5058, 5879, 5894, 5970, 6198, 6714, 7534, 9846	Predicted	5.20321e-16	2.30259e-14
Q9Y243	AKT3	10000	v-akt murine thymoma viral oncogene homolog 3	109	95	biocarta	actions of nitric oxide in the heart	42	3	3320, 207, 5170	Predicted	0.00397341	0.0173252
Q9Y243	AKT3	10000	v-akt murine thymoma viral oncogene homolog 3	109	95	biocarta	akt signaling pathway	19	8	5515, 3320, 207, 5170, 1147, 2308, 4303, 5970	Predicted	9.0499e-10	1.92959e-08
Q9Y243	AKT3	10000	v-akt murine thymoma viral oncogene homolog 3	109	95	biocarta	b cell survival pathway	13	4	207, 836, 5170, 2475	Predicted	0.000220812	0.00153834
Q9Y243	AKT3	10000	v-akt murine thymoma viral oncogene homolog 3	109	95	biocarta	il-2 receptor beta chain in t cell activation	47	4	207, 5170, 5894, 6198	Predicted	8.22857e-07	1.05359e-05
Q9Y243	AKT3	10000	v-akt murine thymoma viral oncogene homolog 3	109	95	biocarta	il 4 signaling pathway	15	2	207, 6198	Predicted	0.00518735	0.0213778
Q9Y243	AKT3	10000	v-akt murine thymoma viral oncogene homolog 3	109	95	biocarta	inactivation of gsk3 by akt causes accumulation of b-catenin in alveolar macrophages	40	7	2932, 207, 5170, 1147, 1457, 3551, 5970	Predicted	1.45581e-11	3.97e-10
Q9Y243	AKT3	10000	v-akt murine thymoma viral oncogene homolog 3	109	95	biocarta	influence of ras and rho proteins on g1 to s transition	28	9	207, 5170, 1027, 1147, 3551, 5058, 5879, 5894, 5970	Predicted	6.8444e-10	1.48628e-08
Q9Y243	AKT3	10000	v-akt murine thymoma viral oncogene homolog 3	109	95	biocarta	mtor signaling pathway	25	7	7249, 207, 5170, 1978, 2475, 5728, 6198	Predicted	0.000219666	0.00153134
Q9Y243	AKT3	10000	v-akt murine thymoma viral oncogene homolog 3	109	95	biocarta	nfat and hypertrophy of the heart	44	4	2932, 207, 5170, 6198	Predicted	0.00559951	0.0226831
Q9Y243	AKT3	10000	v-akt murine thymoma viral oncogene homolog 3	109	95	biocarta	phosphoinositides and their downstream targets	21	7	5590, 2932, 207, 5170, 2931, 5879, 6198	Predicted	2.14011e-06	2.51018e-05
Q9Y243	AKT3	10000	v-akt murine thymoma viral oncogene homolog 3	109	95	biocarta	phospholipids as signalling intermediaries	33	6	207, 5170, 5578, 5879, 5894, 6714	Predicted	3.76874e-05	0.000327647
Q9Y243	AKT3	10000	v-akt murine thymoma viral oncogene homolog 3	109	95	biocarta	pten dependent cell cycle arrest and apoptosis	15	4	207, 1027, 3611, 5728	Predicted	0.0143586	0.0461818
Q9Y243	AKT3	10000	v-akt murine thymoma viral oncogene homolog 3	109	95	biocarta	ras signaling pathway	20	7	207, 5170, 998, 1147, 4303, 5879, 5894	Predicted	9.91276e-07	1.24838e-05
Q9Y243	AKT3	10000	v-akt murine thymoma viral oncogene homolog 3	109	95	biocarta	regulation of eif-4e and p70s6 kinase	25	8	5515, 207, 5170, 1978, 2475, 5578, 5728, 6198	Predicted	1.36615e-10	3.27689e-09
Q9Y243	AKT3	10000	v-akt murine thymoma viral oncogene homolog 3	109	95	biocarta	role of erk5 in neuronal survival pathway	26	5	207, 5170, 5607, 5894, 6195	Predicted	8.23131e-06	8.45044e-05
Q9Y243	AKT3	10000	v-akt murine thymoma viral oncogene homolog 3	109	95	biocarta	skeletal muscle hypertrophy is regulated via akt-mtor pathway	25	7	2932, 207, 5170, 1978, 2475, 5728, 6198	Predicted	9.02309e-08	1.38929e-06
Q9Y243	AKT3	10000	v-akt murine thymoma viral oncogene homolog 3	109	95	biocarta	transcription factor creb and its extracellular signals	27	4	207, 5170, 5578, 6195	Predicted	0.000347812	0.00227748
Q9Y243	AKT3	10000	v-akt murine thymoma viral oncogene homolog 3	109	95	biocarta	trefoil factors initiate mucosal healing	37	8	207, 836, 5170, 1147, 3551, 5894, 5970, 6195	Predicted	4.15969e-06	4.5751e-05
Q9Y243	AKT3	10000	v-akt murine thymoma viral oncogene homolog 3	109	95	biocarta	trka receptor signaling pathway	13	3	207, 5170, 5578	Predicted	0.0084808	0.0311797
Q9Y243	AKT3	10000	v-akt murine thymoma viral oncogene homolog 3	109	95	biocarta	tumor suppressor arf inhibits ribosomal biogenesis	23	4	3320, 207, 4193, 5879	Predicted	0.000172948	0.00124523
Q9Y243	AKT3	10000	v-akt murine thymoma viral oncogene homolog 3	109	95	biocarta	vegf hypoxia and angiogenesis	30	6	1445, 3320, 207, 5170, 5578, 6714	Predicted	1.29559e-07	1.93833e-06
Q9Y243	AKT3	10000	v-akt murine thymoma viral oncogene homolog 3	109	95	inoh	CD4 T cell receptor signaling	128	11	84433, 208, 207, 5170, 1147, 3551, 5588, 5602, 5879, 5894, 5970	Known.and.Predicted	1.06417e-13	3.73398e-12
Q9Y243	AKT3	10000	v-akt murine thymoma viral oncogene homolog 3	109	95	inoh	CD4 T cell receptor signaling-NFkB cascade	95	7	84433, 208, 207, 5170, 1147, 3551, 5970	Known.and.Predicted	7.24412e-07	9.38008e-06
Q9Y243	AKT3	10000	v-akt murine thymoma viral oncogene homolog 3	109	95	inoh	IGF signaling	36	4	208, 207, 5170, 5894	Known.and.Predicted	0.000387141	0.00249655
Q9Y243	AKT3	10000	v-akt murine thymoma viral oncogene homolog 3	109	95	inoh	JAK STAT pathway and regulation	307	24	1445, 5590, 208, 2932, 5580, 207, 5170, 1147, 2475, 2931, 3551, 4217, 5058, 5566, 5578, 5584, 5588, 5602, 5607, 5894, 6195, 6198, 6199, 6714	Known.and.Predicted	0	0
Q9Y243	AKT3	10000	v-akt murine thymoma viral oncogene homolog 3	109	95	inoh	VEGF	185	24	1445, 5590, 208, 2932, 5580, 207, 5170, 1147, 2475, 2931, 3551, 4217, 5058, 5566, 5578, 5584, 5588, 5602, 5607, 5894, 6195, 6198, 6199, 6714	Known.and.Predicted	2.62921e-13	8.82725e-12
Q9Y243	AKT3	10000	v-akt murine thymoma viral oncogene homolog 3	109	95	ipavs	acute_Myeloid_leukemia_Signaling	82	6	207, 1147, 1978, 2475, 5607, 5894	Predicted	0.0002703	0.001833
Q9Y243	AKT3	10000	v-akt murine thymoma viral oncogene homolog 3	109	95	ipavs	ANG_II_and_JAK_STAT_interactions_in_mediating_cardiac_myocyte_function	230	20	51400, 55844, 1445, 5515, 5590, 5580, 207, 5518, 5519, 5525, 5526, 5527, 5529, 5578, 5584, 5588, 5879, 5894, 6198, 6714	Predicted	6.12009e-11	1.53792e-09
Q9Y243	AKT3	10000	v-akt murine thymoma viral oncogene homolog 3	109	95	ipavs	Cardiac_Hypertrophy	346	25	1445, 5590, 208, 2932, 5580, 207, 5170, 998, 1147, 1978, 2475, 2931, 3551, 4217, 5566, 5578, 5584, 5588, 5602, 5607, 5728, 5879, 5894, 5970, 6198	Predicted	5.78597e-47	8.53311e-45
Q9Y243	AKT3	10000	v-akt murine thymoma viral oncogene homolog 3	109	95	ipavs	Cross_talk_between_the_PI3K_Akt_and_JAK_STAT_pathways_in_acute_opioid_induced_cardioprotection	29	4	208, 2932, 207, 5170	Known.and.Predicted	0.000518214	0.00320551
Q9Y243	AKT3	10000	v-akt murine thymoma viral oncogene homolog 3	109	95	ipavs	FAS_signaling_in_cardiac_hypertrophy	85	11	1445, 208, 2932, 207, 5170, 1147, 2931, 3551, 5728, 5894, 5970	Predicted	6.53358e-07	8.53977e-06
Q9Y243	AKT3	10000	v-akt murine thymoma viral oncogene homolog 3	109	95	ipavs	GP130_JAK_STAT_pathway	254	18	1445, 5590, 3320, 208, 5580, 207, 5170, 1147, 3551, 5566, 5578, 5584, 5588, 5879, 5894, 5970, 6198, 6714	Known.and.Predicted	4.21432e-16	1.88133e-14
Q9Y243	AKT3	10000	v-akt murine thymoma viral oncogene homolog 3	109	95	ipavs	GSK3_as_a_convergence_point_in_hypertrophic_signaling	186	12	5590, 2932, 5580, 207, 5170, 2475, 2931, 3611, 5566, 5578, 5584, 5588	Predicted	2.33067e-06	2.7121e-05
Q9Y243	AKT3	10000	v-akt murine thymoma viral oncogene homolog 3	109	95	ipavs	GSK3beta_regulation_by_signaling_pathways	69	18	55844, 5515, 5590, 208, 2932, 5580, 207, 2931, 3611, 5518, 5519, 5525, 5526, 5527, 5529, 5566, 6195, 6198	Known.and.Predicted	9.37024e-24	7.27094e-22
Q9Y243	AKT3	10000	v-akt murine thymoma viral oncogene homolog 3	109	95	ipavs	JAK_STAT_pathway_in_postconditioning_ischemia	186	11	1445, 3320, 208, 207, 5170, 1147, 3551, 5566, 5894, 5970, 6714	Known.and.Predicted	1.09895e-12	3.43628e-11
Q9Y243	AKT3	10000	v-akt murine thymoma viral oncogene homolog 3	109	95	ipavs	Role_of_PTEN_in_the_myocardial_response_to_pathological_biomechanical_stress	22	9	208, 2932, 207, 2475, 2931, 5728, 6195, 6198, 6199	Known.and.Predicted	1.34941e-10	3.23924e-09
Q9Y243	AKT3	10000	v-akt murine thymoma viral oncogene homolog 3	109	95	ipavs	STAT5A_mediated_PC	20	4	1445, 208, 207, 6714	Known.and.Predicted	0.000311709	0.00207153
Q9Y243	AKT3	10000	v-akt murine thymoma viral oncogene homolog 3	109	95	ipavs	Wnt_signaling_in_cardiomyocyte_hypertrophy	140	16	55844, 5515, 208, 2932, 207, 1147, 1457, 2931, 3611, 4306, 5518, 5519, 5525, 5526, 5527, 5529	Known.and.Predicted	1.54e-24	1.24639e-22
Q9Y243	AKT3	10000	v-akt murine thymoma viral oncogene homolog 3	109	95	kegg	Acute myeloid leukemia	57	10	208, 207, 1147, 1978, 2475, 3551, 5894, 5970, 6198, 6199	Known.and.Predicted	2.1359e-07	3.06888e-06
Q9Y243	AKT3	10000	v-akt murine thymoma viral oncogene homolog 3	109	95	kegg	Adipocytokine signaling pathway	70	8	208, 207, 1147, 2475, 3551, 5588, 5602, 5970	Known.and.Predicted	0.00209164	0.0103232
Q9Y243	AKT3	10000	v-akt murine thymoma viral oncogene homolog 3	109	95	kegg	AMPK signaling pathway	123	18	55844, 890, 7249, 5515, 208, 207, 5170, 1978, 2308, 2475, 5518, 5519, 5525, 5526, 5527, 5529, 6198, 6199	Known.and.Predicted	1.32211e-11	3.62547e-10
Q9Y243	AKT3	10000	v-akt murine thymoma viral oncogene homolog 3	109	95	kegg	Apoptosis	86	7	208, 207, 836, 1147, 3551, 5566, 5970	Known.and.Predicted	3.25703e-07	4.51796e-06
Q9Y243	AKT3	10000	v-akt murine thymoma viral oncogene homolog 3	109	95	kegg	cAMP signaling pathway	200	8	208, 207, 5058, 5566, 5602, 5879, 5894, 5970	Known.and.Predicted	3.90136e-05	0.000337844
Q9Y243	AKT3	10000	v-akt murine thymoma viral oncogene homolog 3	109	95	kegg	Central carbon metabolism in cancer	67	6	5315, 208, 207, 2475, 5728, 5894	Known.and.Predicted	5.91348e-06	6.27993e-05
Q9Y243	AKT3	10000	v-akt murine thymoma viral oncogene homolog 3	109	95	kegg	cGMP-PKG signaling pathway	166	3	208, 207, 5894	Known.and.Predicted	0.00347362	0.0155652
Q9Y243	AKT3	10000	v-akt murine thymoma viral oncogene homolog 3	109	95	kegg	Chagas disease (American trypanosomiasis)	104	10	55844, 5515, 208, 207, 1147, 3551, 5518, 5519, 5602, 5970	Known.and.Predicted	2.18011e-13	7.38645e-12
Q9Y243	AKT3	10000	v-akt murine thymoma viral oncogene homolog 3	109	95	kegg	Chemokine signaling pathway	188	15	5590, 208, 2932, 5580, 207, 998, 1147, 2931, 3551, 5058, 5566, 5879, 5894, 5970, 6714	Known.and.Predicted	4.81968e-07	6.46649e-06
Q9Y243	AKT3	10000	v-akt murine thymoma viral oncogene homolog 3	109	95	kegg	Choline metabolism in cancer	100	12	7249, 208, 207, 5170, 1978, 2475, 5578, 5602, 5879, 5894, 6198, 6199	Known.and.Predicted	8.67342e-18	4.48624e-16
Q9Y243	AKT3	10000	v-akt murine thymoma viral oncogene homolog 3	109	95	kegg	Cholinergic synapse	112	4	208, 207, 5566, 5578	Known.and.Predicted	0.00626036	0.0247217
Q9Y243	AKT3	10000	v-akt murine thymoma viral oncogene homolog 3	109	95	kegg	Chronic myeloid leukemia	73	9	208, 207, 1027, 1147, 3551, 4193, 5894, 5970, 9846	Known.and.Predicted	2.20053e-06	2.57451e-05
Q9Y243	AKT3	10000	v-akt murine thymoma viral oncogene homolog 3	109	95	kegg	Colorectal cancer	62	8	26060, 208, 2932, 207, 836, 5602, 5879, 5894	Known.and.Predicted	3.35869e-10	7.6256e-09
Q9Y243	AKT3	10000	v-akt murine thymoma viral oncogene homolog 3	109	95	kegg	Dopaminergic synapse	130	15	55844, 5515, 208, 2932, 207, 2931, 5518, 5519, 5525, 5526, 5527, 5529, 5566, 5578, 5602	Known.and.Predicted	1.15274e-08	2.06859e-07
Q9Y243	AKT3	10000	v-akt murine thymoma viral oncogene homolog 3	109	95	kegg	Endometrial cancer	52	7	208, 2932, 207, 5170, 3611, 5728, 5894	Known.and.Predicted	3.1862e-07	4.42742e-06
Q9Y243	AKT3	10000	v-akt murine thymoma viral oncogene homolog 3	109	95	kegg	ErbB signaling pathway	87	14	208, 2932, 207, 1027, 1978, 2475, 5058, 5063, 5578, 5602, 5894, 6198, 6199, 6714	Known.and.Predicted	3.32228e-15	1.3611e-13
Q9Y243	AKT3	10000	v-akt murine thymoma viral oncogene homolog 3	109	95	kegg	Estrogen signaling pathway	100	8	3326, 3320, 208, 5580, 207, 5566, 5894, 6714	Known.and.Predicted	5.81097e-07	7.67235e-06
Q9Y243	AKT3	10000	v-akt murine thymoma viral oncogene homolog 3	109	95	kegg	Fc epsilon RI signaling pathway	69	9	208, 5580, 207, 5170, 5578, 5602, 5879, 5894, 9846	Known.and.Predicted	2.12366e-08	3.64917e-07
Q9Y243	AKT3	10000	v-akt murine thymoma viral oncogene homolog 3	109	95	kegg	Fc gamma R-mediated phagocytosis	92	11	208, 5580, 207, 998, 5058, 5578, 5879, 5894, 6198, 6199, 9846	Known.and.Predicted	2.13046e-09	4.29518e-08
Q9Y243	AKT3	10000	v-akt murine thymoma viral oncogene homolog 3	109	95	kegg	Focal adhesion	207	14	208, 2932, 207, 5170, 998, 3611, 5058, 5063, 5578, 5602, 5728, 5879, 5894, 6714	Known.and.Predicted	0.000519616	0.00321304
Q9Y243	AKT3	10000	v-akt murine thymoma viral oncogene homolog 3	109	95	kegg	FoxO signaling pathway	132	14	10110, 208, 207, 5170, 1027, 1147, 2308, 3551, 4193, 4303, 5602, 5728, 5894, 6446	Known.and.Predicted	8.88943e-22	6.14043e-20
Q9Y243	AKT3	10000	v-akt murine thymoma viral oncogene homolog 3	109	95	kegg	Glioma	65	7	208, 207, 2475, 4193, 5578, 5728, 5894	Known.and.Predicted	7.7808e-08	1.21182e-06
Q9Y243	AKT3	10000	v-akt murine thymoma viral oncogene homolog 3	109	95	kegg	Glucagon signaling pathway	102	5	5315, 208, 207, 2308, 5566	Known.and.Predicted	8.52832e-06	8.72332e-05
Q9Y243	AKT3	10000	v-akt murine thymoma viral oncogene homolog 3	109	95	kegg	Hepatitis C	133	13	55844, 5515, 208, 2932, 207, 5170, 1147, 3551, 5518, 5519, 5602, 5894, 5970	Known.and.Predicted	5.14213e-09	9.771e-08
Q9Y243	AKT3	10000	v-akt murine thymoma viral oncogene homolog 3	109	95	kegg	HIF-1 signaling pathway	103	9	208, 207, 1027, 1978, 2475, 5578, 5970, 6198, 6199	Known.and.Predicted	5.22523e-14	1.89412e-12
Q9Y243	AKT3	10000	v-akt murine thymoma viral oncogene homolog 3	109	95	kegg	HTLV-I infection	259	7	208, 2932, 207, 1147, 3551, 5566, 5970	Known.and.Predicted	1.72669e-07	2.52456e-06
Q9Y243	AKT3	10000	v-akt murine thymoma viral oncogene homolog 3	109	95	kegg	Influenza A	175	8	208, 2932, 207, 3551, 5578, 5602, 5894, 5970	Known.and.Predicted	0.000480744	0.00300678
Q9Y243	AKT3	10000	v-akt murine thymoma viral oncogene homolog 3	109	95	kegg	Insulin signaling pathway	140	16	7249, 5590, 208, 2932, 207, 5170, 1978, 2308, 2475, 3551, 5566, 5584, 5602, 5894, 6198, 6199	Known.and.Predicted	6.76967e-23	5.00873e-21
Q9Y243	AKT3	10000	v-akt murine thymoma viral oncogene homolog 3	109	95	kegg	MAPK signaling pathway	254	18	208, 207, 836, 998, 1147, 3164, 3551, 4137, 4217, 5058, 5566, 5578, 5602, 5607, 5879, 5894, 5970, 6195	Known.and.Predicted	0	0
Q9Y243	AKT3	10000	v-akt murine thymoma viral oncogene homolog 3	109	95	kegg	Measles	134	8	208, 2932, 207, 1027, 1147, 1457, 5588, 5970	Known.and.Predicted	1.56899e-09	3.22702e-08
Q9Y243	AKT3	10000	v-akt murine thymoma viral oncogene homolog 3	109	95	kegg	Melanoma	71	5	208, 207, 4193, 5728, 5894	Known.and.Predicted	2.66996e-08	4.5091e-07
Q9Y243	AKT3	10000	v-akt murine thymoma viral oncogene homolog 3	109	95	kegg	mTOR signaling pathway	60	12	7249, 208, 207, 5170, 1978, 2475, 3551, 5578, 5728, 6195, 6198, 6199	Known.and.Predicted	5.47082e-17	2.64363e-15
Q9Y243	AKT3	10000	v-akt murine thymoma viral oncogene homolog 3	109	95	kegg	Neurotrophin signaling pathway	120	15	208, 2932, 5580, 207, 5170, 7531, 998, 3551, 4217, 5602, 5607, 5879, 5894, 5970, 6195	Known.and.Predicted	7.91243e-21	5.13171e-19
Q9Y243	AKT3	10000	v-akt murine thymoma viral oncogene homolog 3	109	95	kegg	Non-alcoholic fatty liver disease (NAFLD)	150	11	208, 2932, 207, 836, 998, 2931, 3551, 4217, 5602, 5879, 5970	Known.and.Predicted	1.20826e-14	4.6786e-13
Q9Y243	AKT3	10000	v-akt murine thymoma viral oncogene homolog 3	109	95	kegg	Non-small cell lung cancer	56	5	208, 207, 5170, 5578, 5894	Known.and.Predicted	1.54622e-05	0.000148459
Q9Y243	AKT3	10000	v-akt murine thymoma viral oncogene homolog 3	109	95	kegg	Osteoclast differentiation	131	9	208, 207, 1147, 3551, 5602, 5879, 5970, 8878, 9846	Known.and.Predicted	0	0
Q9Y243	AKT3	10000	v-akt murine thymoma viral oncogene homolog 3	109	95	kegg	Pancreatic cancer	66	9	208, 207, 998, 1147, 3551, 5602, 5879, 5894, 5970	Known.and.Predicted	1.87528e-11	5.04303e-10
Q9Y243	AKT3	10000	v-akt murine thymoma viral oncogene homolog 3	109	95	kegg	Pathways in cancer	398	21	3326, 26060, 3320, 208, 2932, 207, 836, 998, 1027, 1147, 2308, 2475, 3551, 4193, 5566, 5578, 5602, 5728, 5879, 5894, 5970	Known.and.Predicted	1.52441e-22	1.10431e-20
Q9Y243	AKT3	10000	v-akt murine thymoma viral oncogene homolog 3	109	95	kegg	Platelet activation	130	6	5590, 208, 207, 5566, 5584, 6714	Known.and.Predicted	4.49855e-11	1.15053e-09
Q9Y243	AKT3	10000	v-akt murine thymoma viral oncogene homolog 3	109	95	kegg	Progesterone-mediated oocyte maturation	88	9	3326, 890, 3320, 208, 207, 5566, 5602, 5894, 6195	Known.and.Predicted	6.93655e-06	7.24676e-05
Q9Y243	AKT3	10000	v-akt murine thymoma viral oncogene homolog 3	109	95	kegg	Prolactin signaling pathway	72	7	208, 2932, 207, 5602, 5894, 5970, 6714	Known.and.Predicted	1.02473e-06	1.2867e-05
Q9Y243	AKT3	10000	v-akt murine thymoma viral oncogene homolog 3	109	95	kegg	Prostate cancer	89	15	3326, 3320, 208, 2932, 207, 5170, 1027, 1147, 2308, 2475, 3551, 4193, 5728, 5894, 5970	Known.and.Predicted	8.60723e-23	6.32695e-21
Q9Y243	AKT3	10000	v-akt murine thymoma viral oncogene homolog 3	109	95	kegg	Proteoglycans in cancer	201	15	208, 207, 836, 5170, 998, 2475, 4193, 5058, 5566, 5578, 5879, 5894, 6198, 6199, 6714	Known.and.Predicted	7.84813e-24	6.11644e-22
Q9Y243	AKT3	10000	v-akt murine thymoma viral oncogene homolog 3	109	95	kegg	Rap1 signaling pathway	211	9	5590, 208, 207, 998, 5578, 5584, 5879, 5894, 6714	Known.and.Predicted	9.9634e-14	3.50654e-12
Q9Y243	AKT3	10000	v-akt murine thymoma viral oncogene homolog 3	109	95	kegg	Ras signaling pathway	226	15	208, 207, 998, 1147, 3551, 4303, 5058, 5063, 5566, 5578, 5602, 5879, 5894, 5970, 9846	Known.and.Predicted	4.44761e-28	4.25292e-26
Q9Y243	AKT3	10000	v-akt murine thymoma viral oncogene homolog 3	109	95	kegg	Regulation of lipolysis in adipocytes	57	3	208, 207, 5566	Known.and.Predicted	2.59176e-05	0.000235077
Q9Y243	AKT3	10000	v-akt murine thymoma viral oncogene homolog 3	109	95	kegg	Renal cell carcinoma	66	7	208, 207, 998, 5058, 5063, 5879, 5894	Known.and.Predicted	3.4754e-12	1.02446e-10
Q9Y243	AKT3	10000	v-akt murine thymoma viral oncogene homolog 3	109	95	kegg	Signaling pathways regulating pluripotency of stem cells	141	4	208, 2932, 207, 5894	Known.and.Predicted	1.16929e-05	0.000115719
Q9Y243	AKT3	10000	v-akt murine thymoma viral oncogene homolog 3	109	95	kegg	Small cell lung cancer	86	7	208, 207, 1027, 1147, 3551, 5728, 5970	Known.and.Predicted	2.47785e-08	4.20814e-07
Q9Y243	AKT3	10000	v-akt murine thymoma viral oncogene homolog 3	109	95	kegg	Sphingolipid signaling pathway	120	20	55844, 5515, 5590, 208, 207, 5170, 4217, 5518, 5519, 5525, 5526, 5527, 5529, 5578, 5602, 5728, 5879, 5894, 5970, 9846	Known.and.Predicted	5.89646e-40	7.89451e-38
Q9Y243	AKT3	10000	v-akt murine thymoma viral oncogene homolog 3	109	95	kegg	T cell receptor signaling pathway	104	13	84433, 208, 2932, 207, 5170, 998, 1147, 3551, 5058, 5063, 5588, 5894, 5970	Known.and.Predicted	0	0
Q9Y243	AKT3	10000	v-akt murine thymoma viral oncogene homolog 3	109	95	kegg	Thyroid hormone signaling pathway	119	12	7249, 208, 2932, 207, 5170, 2308, 2475, 4193, 5566, 5578, 5894, 6714	Known.and.Predicted	5.68043e-12	1.63157e-10
Q9Y243	AKT3	10000	v-akt murine thymoma viral oncogene homolog 3	109	95	kegg	Tight junction	137	15	55844, 5515, 5590, 208, 5580, 207, 998, 1457, 5518, 5519, 5578, 5584, 5588, 5728, 6714	Known.and.Predicted	6.39924e-19	3.62084e-17
Q9Y243	AKT3	10000	v-akt murine thymoma viral oncogene homolog 3	109	95	kegg	TNF signaling pathway	110	8	208, 207, 836, 1147, 3551, 4217, 5602, 5970	Known.and.Predicted	1.75026e-11	4.72504e-10
Q9Y243	AKT3	10000	v-akt murine thymoma viral oncogene homolog 3	109	95	kegg	Toll-like receptor signaling pathway	106	7	208, 207, 1147, 3551, 5602, 5879, 5970	Known.and.Predicted	8.2241e-06	8.44396e-05
Q9Y243	AKT3	10000	v-akt murine thymoma viral oncogene homolog 3	109	95	kegg	Toxoplasmosis	118	8	208, 207, 836, 5170, 1147, 3551, 5602, 5970	Known.and.Predicted	3.35101e-08	5.56457e-07
Q9Y243	AKT3	10000	v-akt murine thymoma viral oncogene homolog 3	109	95	kegg	Tuberculosis	177	7	208, 207, 836, 5602, 5894, 5970, 6714	Known.and.Predicted	8.59864e-06	8.78877e-05
Q9Y243	AKT3	10000	v-akt murine thymoma viral oncogene homolog 3	109	95	kegg	VEGF signaling pathway	60	7	208, 207, 998, 5578, 5879, 5894, 6714	Known.and.Predicted	1.27954e-06	1.57445e-05
Q9Y243	AKT3	10000	v-akt murine thymoma viral oncogene homolog 3	109	95	netpath	AndrogenReceptor	143	9	26060, 11140, 3320, 2932, 207, 836, 4193, 5728, 6714	Predicted	1.26136e-07	1.8912e-06
Q9Y243	AKT3	10000	v-akt murine thymoma viral oncogene homolog 3	109	95	netpath	BCR	129	15	84433, 8115, 2932, 5580, 207, 5170, 1147, 1978, 2308, 2931, 3551, 5588, 5970, 6195, 6198	Predicted	9.00968e-14	3.18679e-12
Q9Y243	AKT3	10000	v-akt murine thymoma viral oncogene homolog 3	109	95	netpath	BDNF	46	4	2932, 207, 5894, 5970	Predicted	0.00308934	0.014165
Q9Y243	AKT3	10000	v-akt murine thymoma viral oncogene homolog 3	109	95	netpath	CRH	35	3	207, 5578, 5970	Predicted	0.00279982	0.0130889
Q9Y243	AKT3	10000	v-akt murine thymoma viral oncogene homolog 3	109	95	netpath	Fibroblast growth factor-1	74	8	3320, 5580, 207, 1457, 5589, 6195, 6198, 6714	Predicted	4.43706e-10	9.90128e-09
Q9Y243	AKT3	10000	v-akt murine thymoma viral oncogene homolog 3	109	95	netpath	Gastrin	41	6	2932, 5580, 207, 5578, 5588, 5970	Predicted	1.64605e-07	2.41615e-06
Q9Y243	AKT3	10000	v-akt murine thymoma viral oncogene homolog 3	109	95	netpath	Ghrelin	39	9	5580, 207, 5170, 2931, 5578, 5588, 5894, 5970, 6714	Predicted	1.09148e-10	2.65228e-09
Q9Y243	AKT3	10000	v-akt murine thymoma viral oncogene homolog 3	109	95	netpath	IL-7	27	4	2932, 207, 2308, 2931	Predicted	0.00244586	0.0117268
Q9Y243	AKT3	10000	v-akt murine thymoma viral oncogene homolog 3	109	95	netpath	IL1	54	5	207, 1147, 3551, 5970, 8878	Predicted	5.9923e-05	0.000492831
Q9Y243	AKT3	10000	v-akt murine thymoma viral oncogene homolog 3	109	95	netpath	IL4	63	6	5590, 5580, 207, 1147, 3551, 6198	Predicted	4.64582e-10	1.03378e-08
Q9Y243	AKT3	10000	v-akt murine thymoma viral oncogene homolog 3	109	95	netpath	IL6	74	11	3320, 2932, 5580, 207, 1978, 2308, 4303, 5879, 6198, 6446, 9846	Predicted	7.44606e-18	3.87296e-16
Q9Y243	AKT3	10000	v-akt murine thymoma viral oncogene homolog 3	109	95	netpath	Leptin	62	10	2932, 5580, 207, 1147, 1978, 2308, 2931, 3551, 6198, 6714	Predicted	7.9175e-18	4.10963e-16
Q9Y243	AKT3	10000	v-akt murine thymoma viral oncogene homolog 3	109	95	netpath	Notch	58	4	2932, 207, 5970, 6714	Predicted	1.36699e-06	1.67203e-05
Q9Y243	AKT3	10000	v-akt murine thymoma viral oncogene homolog 3	109	95	netpath	Oncostatin_M	38	5	207, 2475, 5894, 5970, 6714	Predicted	5.95989e-11	1.50002e-09
Q9Y243	AKT3	10000	v-akt murine thymoma viral oncogene homolog 3	109	95	netpath	RAGE	45	9	5590, 5580, 207, 1027, 1147, 3551, 5894, 5970, 6195	Predicted	1.91073e-12	5.81106e-11
Q9Y243	AKT3	10000	v-akt murine thymoma viral oncogene homolog 3	109	95	netpath	TGF_beta_Receptor	173	5	2932, 207, 5170, 2308, 4303	Predicted	7.7819e-05	0.000620077
Q9Y243	AKT3	10000	v-akt murine thymoma viral oncogene homolog 3	109	95	netpath	TWEAK	28	6	208, 2932, 207, 3551, 5879, 5970	Predicted	4.78452e-05	0.000404337
Q9Y243	AKT3	10000	v-akt murine thymoma viral oncogene homolog 3	109	95	netpath	Wnt	68	9	5515, 2932, 5580, 207, 2931, 3611, 5578, 5879, 7529	Predicted	8.29678e-05	0.000655821
Q9Y243	AKT3	10000	v-akt murine thymoma viral oncogene homolog 3	109	95	ontocanro	Apoptosis_Human	83	7	208, 207, 836, 1147, 3551, 5566, 5970	Known.and.Predicted	0.000104469	0.000802366
Q9Y243	AKT3	10000	v-akt murine thymoma viral oncogene homolog 3	109	95	ontocanro	SASP_Senescene Associated Secretory Phenotype_	63	7	2932, 207, 2475, 3551, 4193, 5602, 5970	Predicted	0.000318145	0.00210812
Q9Y243	AKT3	10000	v-akt murine thymoma viral oncogene homolog 3	109	95	pharmgkb	Pathway_PA165959425	18	2	207, 5894	Predicted	0.000495772	0.00308638
Q9Y243	AKT3	10000	v-akt murine thymoma viral oncogene homolog 3	109	95	pharmgkb	VEGF Signaling Pathway	61	11	1445, 5590, 208, 5580, 207, 5578, 5584, 5588, 5602, 5607, 5894	Known.and.Predicted	5.11348e-12	1.47708e-10
Q9Y243	AKT3	10000	v-akt murine thymoma viral oncogene homolog 3	109	95	pid	Angiopoietin receptor Tie2-mediated signaling	50	6	207, 2308, 5058, 5879, 5970, 6198	Predicted	2.7294e-06	3.12832e-05
Q9Y243	AKT3	10000	v-akt murine thymoma viral oncogene homolog 3	109	95	pid	Aurora A signaling	31	6	84962, 2932, 207, 4193, 5058, 5566	Predicted	2.03919e-06	2.40286e-05
Q9Y243	AKT3	10000	v-akt murine thymoma viral oncogene homolog 3	109	95	pid	BCR signaling pathway	68	11	84433, 1445, 207, 5170, 1147, 1457, 3551, 5728, 5879, 5894, 5970	Predicted	9.99456e-14	3.51692e-12
Q9Y243	AKT3	10000	v-akt murine thymoma viral oncogene homolog 3	109	95	pid	Ceramide signaling pathway	48	6	5590, 5580, 207, 5074, 5894, 5970	Predicted	3.49614e-05	0.000306584
Q9Y243	AKT3	10000	v-akt murine thymoma viral oncogene homolog 3	109	95	pid	Coregulation of Androgen receptor activity	61	3	26060, 207, 5074	Predicted	0.0050424	0.0208937
Q9Y243	AKT3	10000	v-akt murine thymoma viral oncogene homolog 3	109	95	pid	CXCR3-mediated signaling events	38	5	207, 5170, 2475, 5894, 6714	Predicted	1.53339e-05	0.000147378
Q9Y243	AKT3	10000	v-akt murine thymoma viral oncogene homolog 3	109	95	pid	CXCR4-mediated signaling events	85	11	1445, 5590, 207, 5170, 998, 2308, 2475, 5058, 5728, 5879, 6714	Predicted	1.0991e-11	3.04436e-10
Q9Y243	AKT3	10000	v-akt murine thymoma viral oncogene homolog 3	109	95	pid	Endothelins	64	8	5580, 207, 998, 5578, 5588, 5879, 5894, 6714	Predicted	1.74023e-08	3.0328e-07
Q9Y243	AKT3	10000	v-akt murine thymoma viral oncogene homolog 3	109	95	pid	ErbB2/ErbB3 signaling events	40	9	207, 998, 2475, 4771, 5566, 5602, 5879, 5894, 6714	Predicted	1.37398e-11	3.75903e-10
Q9Y243	AKT3	10000	v-akt murine thymoma viral oncogene homolog 3	109	95	pid	FGF signaling pathway	56	4	207, 5170, 6195, 6714	Predicted	0.0010322	0.00574485
Q9Y243	AKT3	10000	v-akt murine thymoma viral oncogene homolog 3	109	95	pid	Glucocorticoid receptor regulatory network	80	9	3320, 2932, 207, 3164, 4193, 5566, 5602, 5970, 6446	Predicted	3.31785e-18	1.77632e-16
Q9Y243	AKT3	10000	v-akt murine thymoma viral oncogene homolog 3	109	95	pid	Hedgehog signaling events mediated by Gli proteins	48	4	2932, 5580, 207, 5566	Predicted	1.36175e-06	1.66622e-05
Q9Y243	AKT3	10000	v-akt murine thymoma viral oncogene homolog 3	109	95	pid	IL2 signaling events mediated by PI3K	37	8	5590, 3320, 207, 2475, 5879, 5970, 6198, 9846	Predicted	7.19396e-10	1.55711e-08
Q9Y243	AKT3	10000	v-akt murine thymoma viral oncogene homolog 3	109	95	pid	IL6-mediated signaling events	47	5	5580, 207, 2308, 5879, 9846	Predicted	4.92076e-06	5.32354e-05
Q9Y243	AKT3	10000	v-akt murine thymoma viral oncogene homolog 3	109	95	pid	IL8- and CXCR1-mediated signaling events	28	3	207, 5170, 5578	Predicted	0.00851418	0.0312676
Q9Y243	AKT3	10000	v-akt murine thymoma viral oncogene homolog 3	109	95	pid	IL8- and CXCR2-mediated signaling events	34	5	5515, 207, 5170, 5518, 5578	Predicted	7.19393e-08	1.12744e-06
Q9Y243	AKT3	10000	v-akt murine thymoma viral oncogene homolog 3	109	95	pid	Insulin Pathway	45	8	5590, 208, 207, 5170, 1978, 5584, 6198, 6446	Predicted	1.6652e-11	4.50748e-10
Q9Y243	AKT3	10000	v-akt murine thymoma viral oncogene homolog 3	109	95	pid	Integrin-linked kinase signaling	46	7	11140, 3320, 2932, 207, 998, 3611, 5879	Predicted	1.58249e-06	1.91009e-05
Q9Y243	AKT3	10000	v-akt murine thymoma viral oncogene homolog 3	109	95	pid	Integrins in angiogenesis	63	7	3320, 207, 1027, 3611, 5879, 6198, 6714	Predicted	0.000853407	0.00489498
Q9Y243	AKT3	10000	v-akt murine thymoma viral oncogene homolog 3	109	95	pid	LPA receptor mediated events	63	9	2932, 5580, 207, 836, 4137, 5879, 5970, 6714, 9351	Predicted	1.39699e-10	3.34625e-09
Q9Y243	AKT3	10000	v-akt murine thymoma viral oncogene homolog 3	109	95	pid	Nephrin/Neph1 signaling in the kidney podocyte	29	5	5590, 207, 5584, 5602, 5879	Predicted	0.0006349	0.00380984
Q9Y243	AKT3	10000	v-akt murine thymoma viral oncogene homolog 3	109	95	pid	p53 pathway	57	6	890, 5515, 2932, 5580, 207, 4193	Predicted	1.12393e-06	1.39945e-05
Q9Y243	AKT3	10000	v-akt murine thymoma viral oncogene homolog 3	109	95	pid	p75(NTR)-mediated signaling	70	11	5590, 207, 836, 7531, 1147, 3551, 4692, 5584, 5602, 5879, 8878	Predicted	0.000107661	0.000823806
Q9Y243	AKT3	10000	v-akt murine thymoma viral oncogene homolog 3	109	95	pid	Reelin signaling pathway	28	3	2932, 207, 4137	Predicted	2.9996e-06	3.40588e-05
Q9Y243	AKT3	10000	v-akt murine thymoma viral oncogene homolog 3	109	95	pid	Regulation of nuclear SMAD2/3 signaling	77	3	207, 2308, 4303	Predicted	0.000663599	0.00395661
Q9Y243	AKT3	10000	v-akt murine thymoma viral oncogene homolog 3	109	95	pid	Regulation of Telomerase	68	6	3320, 207, 7531, 1027, 2475, 6198	Predicted	1.32376e-07	1.97698e-06
Q9Y243	AKT3	10000	v-akt murine thymoma viral oncogene homolog 3	109	95	pid	Retinoic acid receptors-mediated signaling	30	3	207, 5566, 5578	Predicted	0.00038645	0.00249335
Q9Y243	AKT3	10000	v-akt murine thymoma viral oncogene homolog 3	109	95	pid	S1P3 pathway	25	3	207, 5879, 6714	Known.and.Predicted	0.000885275	0.00504742
Q9Y243	AKT3	10000	v-akt murine thymoma viral oncogene homolog 3	109	95	pid	Signaling events mediated by Hepatocyte Growth Factor Receptor (c-Met)	81	13	5590, 208, 207, 5170, 998, 1978, 2475, 5058, 5584, 5879, 5894, 6714, 9846	Predicted	1.60096e-16	7.42423e-15
Q9Y243	AKT3	10000	v-akt murine thymoma viral oncogene homolog 3	109	95	pid	Signaling events mediated by PTP1B	53	3	1445, 207, 6714	Predicted	0.0119756	0.0404113
Q9Y243	AKT3	10000	v-akt murine thymoma viral oncogene homolog 3	109	95	pid	Signaling events mediated by Stem cell factor receptor (c-Kit)	52	6	2932, 207, 5170, 5728, 5894, 6198	Predicted	4.61872e-08	7.48679e-07
Q9Y243	AKT3	10000	v-akt murine thymoma viral oncogene homolog 3	109	95	pid	Signaling events mediated by VEGFR1 and VEGFR2	68	11	3326, 4734, 3320, 5580, 207, 5170, 998, 5566, 5578, 5894, 6714	Predicted	1.68326e-05	0.000160205
Q9Y243	AKT3	10000	v-akt murine thymoma viral oncogene homolog 3	109	95	pid	TCR signaling in na&#xef;ve CD4+ T cells	66	11	84433, 1445, 207, 5170, 998, 1147, 3551, 5578, 5588, 5728, 9846	Predicted	8.84648e-07	1.12517e-05
Q9Y243	AKT3	10000	v-akt murine thymoma viral oncogene homolog 3	109	95	pid	TCR signaling in na&#xef;ve CD8+ T cells	53	8	84433, 1445, 207, 5170, 1147, 3551, 5578, 5588	Predicted	4.60555e-07	6.20151e-06
Q9Y243	AKT3	10000	v-akt murine thymoma viral oncogene homolog 3	109	95	pid	Thromboxane A2 receptor signaling	56	8	5590, 5580, 207, 5566, 5578, 5588, 5879, 6714	Predicted	4.2725e-08	6.9666e-07
Q9Y243	AKT3	10000	v-akt murine thymoma viral oncogene homolog 3	109	95	rb	Pathways CycD1_CDK4 6_module	28	5	3326, 11140, 3320, 2932, 207	Predicted	0.00129188	0.00693209
Q9Y243	AKT3	10000	v-akt murine thymoma viral oncogene homolog 3	109	95	rb	Pathways rb_map	287	9	3326, 890, 11140, 3320, 2932, 207, 5170, 1027, 4193	Predicted	3.22534e-08	5.37069e-07
Q9Y243	AKT3	10000	v-akt murine thymoma viral oncogene homolog 3	109	95	reactome	AKT phosphorylates targets in the cytosol	13	8	7249, 208, 2932, 207, 1027, 1147, 2931, 4193	Known.and.Predicted	0.00118843	0.00646264
Q9Y243	AKT3	10000	v-akt murine thymoma viral oncogene homolog 3	109	95	reactome	AKT phosphorylates targets in the nucleus	9	6	208, 207, 2308, 3164, 4303, 6199	Known.and.Predicted	4.19306e-11	1.07688e-09
Q9Y243	AKT3	10000	v-akt murine thymoma viral oncogene homolog 3	109	95	reactome	CD28 co-stimulation	32	9	208, 207, 5170, 998, 2475, 5058, 5063, 5879, 6714	Known.and.Predicted	1.82172e-11	4.90641e-10
Q9Y243	AKT3	10000	v-akt murine thymoma viral oncogene homolog 3	109	95	reactome	CD28 dependent PI3K/Akt signaling	21	4	208, 207, 5170, 2475	Known.and.Predicted	8.44044e-06	8.64143e-05
Q9Y243	AKT3	10000	v-akt murine thymoma viral oncogene homolog 3	109	95	reactome	Constitutive Signaling by AKT1 E17K in Cancer	24	14	7249, 208, 2932, 207, 5170, 1027, 1147, 2308, 2475, 2931, 3164, 4193, 4303, 6199	Known.and.Predicted	9.6076e-15	3.75868e-13
Q9Y243	AKT3	10000	v-akt murine thymoma viral oncogene homolog 3	109	95	reactome	Costimulation by the CD28 family	71	17	1445, 5515, 208, 207, 5170, 998, 2475, 5058, 5063, 5518, 5519, 5525, 5526, 5527, 5529, 5879, 6714	Known.and.Predicted	9.48881e-34	1.10584e-31
Q9Y243	AKT3	10000	v-akt murine thymoma viral oncogene homolog 3	109	95	reactome	CTLA4 inhibitory signaling	22	11	5515, 208, 207, 5170, 5518, 5519, 5525, 5526, 5527, 5529, 6714	Known.and.Predicted	1.49039e-14	5.7181e-13
Q9Y243	AKT3	10000	v-akt murine thymoma viral oncogene homolog 3	109	95	reactome	DAP12 interactions	297	33	7249, 1445, 5515, 208, 23239, 2932, 5580, 207, 23035, 5170, 1027, 1147, 2308, 2475, 2931, 3164, 4193, 4303, 5037, 5518, 5519, 5525, 5526, 5527, 5529, 5566, 5578, 5728, 5879, 5894, 6199, 6714, 7529	Known.and.Predicted	2.36764e-59	3.81756e-57
Q9Y243	AKT3	10000	v-akt murine thymoma viral oncogene homolog 3	109	95	reactome	DAP12 signaling	281	33	7249, 1445, 5515, 208, 23239, 2932, 5580, 207, 23035, 5170, 1027, 1147, 2308, 2475, 2931, 3164, 4193, 4303, 5037, 5518, 5519, 5525, 5526, 5527, 5529, 5566, 5578, 5728, 5879, 5894, 6199, 6714, 7529	Known.and.Predicted	1.62427e-52	2.52146e-50
Q9Y243	AKT3	10000	v-akt murine thymoma viral oncogene homolog 3	109	95	reactome	Developmental Biology	582	25	3326, 1445, 5515, 3320, 208, 2932, 207, 998, 1457, 2308, 5037, 5058, 5063, 5518, 5519, 5525, 5526, 5527, 5529, 5588, 5879, 5894, 6195, 6714, 7529	Known.and.Predicted	2.9236e-38	3.79324e-36
Q9Y243	AKT3	10000	v-akt murine thymoma viral oncogene homolog 3	109	95	reactome	Disease	480	19	23327, 11140, 7249, 3320, 208, 2932, 207, 5170, 1027, 1147, 2308, 2475, 2931, 3164, 4193, 4303, 5879, 6199, 9846	Known.and.Predicted	1.47436e-23	1.13188e-21
Q9Y243	AKT3	10000	v-akt murine thymoma viral oncogene homolog 3	109	95	reactome	Diseases of signal transduction	180	17	11140, 7249, 3320, 208, 2932, 207, 5170, 1027, 1147, 2308, 2475, 2931, 3164, 4193, 4303, 6199, 9846	Known.and.Predicted	4.91718e-19	2.80618e-17
Q9Y243	AKT3	10000	v-akt murine thymoma viral oncogene homolog 3	109	95	reactome	Downstream signal transduction	278	32	7249, 1445, 5515, 208, 23239, 2932, 5580, 207, 23035, 5170, 1027, 1147, 2308, 2475, 2931, 3164, 4193, 4303, 5037, 5518, 5519, 5525, 5526, 5527, 5529, 5566, 5578, 5728, 5894, 6199, 6714, 7529	Known.and.Predicted	0	0
Q9Y243	AKT3	10000	v-akt murine thymoma viral oncogene homolog 3	109	95	reactome	Downstream signaling events of B Cell Receptor (BCR)	120	20	84433, 7249, 208, 23239, 2932, 207, 23035, 5170, 1027, 1147, 2308, 2475, 2931, 3164, 3551, 4193, 4303, 5728, 5970, 6199	Known.and.Predicted	0	0
Q9Y243	AKT3	10000	v-akt murine thymoma viral oncogene homolog 3	109	95	reactome	Downstream signaling of activated FGFR1	266	32	7249, 1445, 5515, 208, 23239, 2932, 5580, 207, 23035, 5170, 1027, 1147, 2308, 2475, 2931, 3164, 4193, 4303, 5037, 5518, 5519, 5525, 5526, 5527, 5529, 5566, 5578, 5728, 5894, 6199, 6714, 7529	Known.and.Predicted	1.05335e-26	9.48237e-25
Q9Y243	AKT3	10000	v-akt murine thymoma viral oncogene homolog 3	109	95	reactome	Downstream signaling of activated FGFR2	266	32	7249, 1445, 5515, 208, 23239, 2932, 5580, 207, 23035, 5170, 1027, 1147, 2308, 2475, 2931, 3164, 4193, 4303, 5037, 5518, 5519, 5525, 5526, 5527, 5529, 5566, 5578, 5728, 5894, 6199, 6714, 7529	Known.and.Predicted	3.48512e-44	4.98046e-42
Q9Y243	AKT3	10000	v-akt murine thymoma viral oncogene homolog 3	109	95	reactome	Downstream signaling of activated FGFR3	266	32	7249, 1445, 5515, 208, 23239, 2932, 5580, 207, 23035, 5170, 1027, 1147, 2308, 2475, 2931, 3164, 4193, 4303, 5037, 5518, 5519, 5525, 5526, 5527, 5529, 5566, 5578, 5728, 5894, 6199, 6714, 7529	Known.and.Predicted	2.42681e-33	2.79727e-31
Q9Y243	AKT3	10000	v-akt murine thymoma viral oncogene homolog 3	109	95	reactome	Downstream signaling of activated FGFR4	266	32	7249, 1445, 5515, 208, 23239, 2932, 5580, 207, 23035, 5170, 1027, 1147, 2308, 2475, 2931, 3164, 4193, 4303, 5037, 5518, 5519, 5525, 5526, 5527, 5529, 5566, 5578, 5728, 5894, 6199, 6714, 7529	Known.and.Predicted	0	0
Q9Y243	AKT3	10000	v-akt murine thymoma viral oncogene homolog 3	109	95	reactome	Fc epsilon receptor (FCERI) signaling	296	37	84433, 7249, 1445, 5515, 208, 23239, 2932, 207, 23035, 5170, 1027, 1147, 2308, 2475, 2931, 3164, 3551, 4193, 4303, 5037, 5058, 5518, 5519, 5525, 5526, 5527, 5529, 5588, 5602, 5728, 5879, 5894, 5970, 6199, 6714, 7529, 9846	Known.and.Predicted	5.91825e-25	4.89367e-23
Q9Y243	AKT3	10000	v-akt murine thymoma viral oncogene homolog 3	109	95	reactome	G beta:gamma signalling through PI3Kgamma	48	4	208, 207, 5170, 9846	Known.and.Predicted	0.012289	0.0411871
Q9Y243	AKT3	10000	v-akt murine thymoma viral oncogene homolog 3	109	95	reactome	GAB1 signalosome	102	19	7249, 1445, 208, 23239, 2932, 207, 23035, 5170, 1027, 1147, 2308, 2475, 2931, 3164, 4193, 4303, 5728, 6199, 6714	Known.and.Predicted	3.86959e-10	8.70965e-09
Q9Y243	AKT3	10000	v-akt murine thymoma viral oncogene homolog 3	109	95	reactome	GPCR downstream signaling	975	9	208, 5580, 207, 5170, 998, 5578, 5588, 5879, 9846	Known.and.Predicted	3.62416e-08	5.98169e-07
Q9Y243	AKT3	10000	v-akt murine thymoma viral oncogene homolog 3	109	95	reactome	GPVI-mediated activation cascade	54	7	5590, 208, 207, 5170, 998, 5879, 9846	Known.and.Predicted	1.4696e-11	4.00595e-10
Q9Y243	AKT3	10000	v-akt murine thymoma viral oncogene homolog 3	109	95	reactome	IGF1R signaling cascade	237	19	7249, 1445, 5515, 208, 207, 5170, 1978, 2475, 5037, 5518, 5519, 5525, 5526, 5527, 5529, 5894, 6198, 6714, 7529	Predicted	0	0
Q9Y243	AKT3	10000	v-akt murine thymoma viral oncogene homolog 3	109	95	reactome	Innate Immune System	672	46	84433, 3326, 7249, 1445, 5515, 3320, 208, 23239, 2932, 5580, 207, 23035, 5170, 998, 1027, 1147, 2308, 2475, 2931, 3164, 3551, 4193, 4303, 5037, 5058, 5063, 5518, 5519, 5525, 5526, 5527, 5529, 5566, 5578, 5588, 5589, 5602, 5728, 5879, 5894, 5970, 6195, 6199, 6714, 7529, 9846	Known.and.Predicted	1.96511e-32	2.20215e-30
Q9Y243	AKT3	10000	v-akt murine thymoma viral oncogene homolog 3	109	95	reactome	Insulin receptor signalling cascade	236	19	7249, 1445, 5515, 208, 207, 5170, 1978, 2475, 5037, 5518, 5519, 5525, 5526, 5527, 5529, 5894, 6198, 6714, 7529	Predicted	3.78608e-08	6.22943e-07
Q9Y243	AKT3	10000	v-akt murine thymoma viral oncogene homolog 3	109	95	reactome	IRS-mediated signalling	233	19	7249, 1445, 5515, 208, 207, 5170, 1978, 2475, 5037, 5518, 5519, 5525, 5526, 5527, 5529, 5894, 6198, 6714, 7529	Predicted	0	0
Q9Y243	AKT3	10000	v-akt murine thymoma viral oncogene homolog 3	109	95	reactome	IRS-related events triggered by IGF1R	237	19	7249, 1445, 5515, 208, 207, 5170, 1978, 2475, 5037, 5518, 5519, 5525, 5526, 5527, 5529, 5894, 6198, 6714, 7529	Predicted	8.99074e-38	1.15474e-35
Q9Y243	AKT3	10000	v-akt murine thymoma viral oncogene homolog 3	109	95	reactome	Metabolism	1465	10	5315, 5515, 3320, 207, 644, 5518, 5519, 5566, 5578, 5728	Predicted	1.23352e-12	3.83377e-11
Q9Y243	AKT3	10000	v-akt murine thymoma viral oncogene homolog 3	109	95	reactome	mTOR signalling	39	7	7249, 208, 207, 1978, 2475, 6198, 7529	Predicted	7.78021e-05	0.000619953
Q9Y243	AKT3	10000	v-akt murine thymoma viral oncogene homolog 3	109	95	reactome	Negative regulation of the PI3K/AKT network	8	5	208, 23239, 207, 23035, 5728	Known.and.Predicted	1.74277e-05	0.000165224
Q9Y243	AKT3	10000	v-akt murine thymoma viral oncogene homolog 3	109	95	reactome	NGF signalling via TRKA from the plasma membrane	309	34	7249, 1445, 5515, 208, 23239, 2932, 5580, 207, 23035, 5170, 1027, 1147, 2308, 2475, 2931, 3164, 4193, 4303, 5037, 5518, 5519, 5525, 5526, 5527, 5529, 5566, 5578, 5607, 5728, 5894, 6195, 6199, 6714, 7529	Known.and.Predicted	0	0
Q9Y243	AKT3	10000	v-akt murine thymoma viral oncogene homolog 3	109	95	reactome	PI-3K cascade:FGFR1	98	17	7249, 208, 23239, 2932, 207, 23035, 5170, 1027, 1147, 2308, 2475, 2931, 3164, 4193, 4303, 5728, 6199	Known.and.Predicted	0.0114711	0.0391532
Q9Y243	AKT3	10000	v-akt murine thymoma viral oncogene homolog 3	109	95	reactome	PI-3K cascade:FGFR2	98	17	7249, 208, 23239, 2932, 207, 23035, 5170, 1027, 1147, 2308, 2475, 2931, 3164, 4193, 4303, 5728, 6199	Known.and.Predicted	5.99329e-11	1.50794e-09
Q9Y243	AKT3	10000	v-akt murine thymoma viral oncogene homolog 3	109	95	reactome	PI-3K cascade:FGFR3	98	17	7249, 208, 23239, 2932, 207, 23035, 5170, 1027, 1147, 2308, 2475, 2931, 3164, 4193, 4303, 5728, 6199	Known.and.Predicted	5.78923e-22	4.04575e-20
Q9Y243	AKT3	10000	v-akt murine thymoma viral oncogene homolog 3	109	95	reactome	PI-3K cascade:FGFR4	98	17	7249, 208, 23239, 2932, 207, 23035, 5170, 1027, 1147, 2308, 2475, 2931, 3164, 4193, 4303, 5728, 6199	Known.and.Predicted	9.50849e-23	6.9729e-21
Q9Y243	AKT3	10000	v-akt murine thymoma viral oncogene homolog 3	109	95	reactome	PI3K Cascade	79	8	7249, 208, 207, 5170, 1978, 2475, 6198, 7529	Predicted	4.28168e-09	8.23886e-08
Q9Y243	AKT3	10000	v-akt murine thymoma viral oncogene homolog 3	109	95	reactome	PI3K events in ERBB2 signaling	98	17	7249, 208, 23239, 2932, 207, 23035, 5170, 1027, 1147, 2308, 2475, 2931, 3164, 4193, 4303, 5728, 6199	Known.and.Predicted	5.9169e-05	0.000487358
Q9Y243	AKT3	10000	v-akt murine thymoma viral oncogene homolog 3	109	95	reactome	PI3K events in ERBB4 signaling	98	17	7249, 208, 23239, 2932, 207, 23035, 5170, 1027, 1147, 2308, 2475, 2931, 3164, 4193, 4303, 5728, 6199	Known.and.Predicted	2.9339e-21	1.95837e-19
Q9Y243	AKT3	10000	v-akt murine thymoma viral oncogene homolog 3	109	95	reactome	PI3K/AKT activation	101	17	7249, 208, 23239, 2932, 207, 23035, 5170, 1027, 1147, 2308, 2475, 2931, 3164, 4193, 4303, 5728, 6199	Known.and.Predicted	2.94818e-21	1.96766e-19
Q9Y243	AKT3	10000	v-akt murine thymoma viral oncogene homolog 3	109	95	reactome	PIP3 activates AKT signaling	98	17	7249, 208, 23239, 2932, 207, 23035, 5170, 1027, 1147, 2308, 2475, 2931, 3164, 4193, 4303, 5728, 6199	Known.and.Predicted	3.41164e-32	3.79672e-30
Q9Y243	AKT3	10000	v-akt murine thymoma viral oncogene homolog 3	109	95	reactome	PKB-mediated events	40	7	7249, 208, 207, 1978, 2475, 6198, 7529	Predicted	8.68209e-05	0.000682463
Q9Y243	AKT3	10000	v-akt murine thymoma viral oncogene homolog 3	109	95	reactome	Regulation of mRNA stability by proteins that bind AU-rich elements	38	4	5580, 207, 5578, 7529	Predicted	0.00610693	0.0242538
Q9Y243	AKT3	10000	v-akt murine thymoma viral oncogene homolog 3	109	95	reactome	Role of LAT2/NTAL/LAB on calcium mobilization	114	18	7249, 208, 23239, 2932, 207, 23035, 5170, 1027, 1147, 2308, 2475, 2931, 3164, 4193, 4303, 5728, 6199, 9846	Known.and.Predicted	0	0
Q9Y243	AKT3	10000	v-akt murine thymoma viral oncogene homolog 3	109	95	reactome	Signaling by EGFR	291	33	7249, 1445, 5515, 208, 23239, 2932, 5580, 207, 23035, 5170, 998, 1027, 1147, 2308, 2475, 2931, 3164, 4193, 4303, 5037, 5518, 5519, 5525, 5526, 5527, 5529, 5566, 5578, 5728, 5894, 6199, 6714, 7529	Known.and.Predicted	0	0
Q9Y243	AKT3	10000	v-akt murine thymoma viral oncogene homolog 3	109	95	reactome	Signaling by ERBB2	276	34	11140, 7249, 1445, 5515, 3320, 208, 23239, 2932, 5580, 207, 23035, 5170, 1027, 1147, 2308, 2475, 2931, 3164, 4193, 4303, 5037, 5518, 5519, 5525, 5526, 5527, 5529, 5566, 5578, 5728, 5894, 6199, 6714, 7529	Known.and.Predicted	1.5758e-53	2.46273e-51
Q9Y243	AKT3	10000	v-akt murine thymoma viral oncogene homolog 3	109	95	reactome	Signaling by ERBB4	262	30	4734, 7249, 1445, 5515, 208, 23239, 2932, 207, 23035, 5170, 1027, 1147, 2308, 2475, 2931, 3164, 4193, 4303, 5037, 5518, 5519, 5525, 5526, 5527, 5529, 5728, 5894, 6199, 6714, 7529	Known.and.Predicted	0	0
Q9Y243	AKT3	10000	v-akt murine thymoma viral oncogene homolog 3	109	95	reactome	Signaling by FGFR	273	32	7249, 1445, 5515, 208, 23239, 2932, 5580, 207, 23035, 5170, 1027, 1147, 2308, 2475, 2931, 3164, 4193, 4303, 5037, 5518, 5519, 5525, 5526, 5527, 5529, 5566, 5578, 5728, 5894, 6199, 6714, 7529	Known.and.Predicted	0	0
Q9Y243	AKT3	10000	v-akt murine thymoma viral oncogene homolog 3	109	95	reactome	Signaling by FGFR1	270	32	7249, 1445, 5515, 208, 23239, 2932, 5580, 207, 23035, 5170, 1027, 1147, 2308, 2475, 2931, 3164, 4193, 4303, 5037, 5518, 5519, 5525, 5526, 5527, 5529, 5566, 5578, 5728, 5894, 6199, 6714, 7529	Known.and.Predicted	3.12795e-27	2.88275e-25
Q9Y243	AKT3	10000	v-akt murine thymoma viral oncogene homolog 3	109	95	reactome	Signaling by FGFR2	272	32	7249, 1445, 5515, 208, 23239, 2932, 5580, 207, 23035, 5170, 1027, 1147, 2308, 2475, 2931, 3164, 4193, 4303, 5037, 5518, 5519, 5525, 5526, 5527, 5529, 5566, 5578, 5728, 5894, 6199, 6714, 7529	Known.and.Predicted	0	0
Q9Y243	AKT3	10000	v-akt murine thymoma viral oncogene homolog 3	109	95	reactome	Signaling by FGFR3	269	32	7249, 1445, 5515, 208, 23239, 2932, 5580, 207, 23035, 5170, 1027, 1147, 2308, 2475, 2931, 3164, 4193, 4303, 5037, 5518, 5519, 5525, 5526, 5527, 5529, 5566, 5578, 5728, 5894, 6199, 6714, 7529	Known.and.Predicted	2.21079e-27	2.05079e-25
Q9Y243	AKT3	10000	v-akt murine thymoma viral oncogene homolog 3	109	95	reactome	Signaling by FGFR4	269	32	7249, 1445, 5515, 208, 23239, 2932, 5580, 207, 23035, 5170, 1027, 1147, 2308, 2475, 2931, 3164, 4193, 4303, 5037, 5518, 5519, 5525, 5526, 5527, 5529, 5566, 5578, 5728, 5894, 6199, 6714, 7529	Known.and.Predicted	0	0
Q9Y243	AKT3	10000	v-akt murine thymoma viral oncogene homolog 3	109	95	reactome	Signaling by GPCR	1234	23	1445, 5515, 208, 5580, 207, 5170, 998, 5037, 5518, 5519, 5525, 5526, 5527, 5529, 5566, 5578, 5588, 5879, 5894, 6195, 6714, 7529, 9846	Known.and.Predicted	9.72854e-16	4.19841e-14
Q9Y243	AKT3	10000	v-akt murine thymoma viral oncogene homolog 3	109	95	reactome	Signaling by Insulin receptor	260	19	7249, 1445, 5515, 208, 207, 5170, 1978, 2475, 5037, 5518, 5519, 5525, 5526, 5527, 5529, 5894, 6198, 6714, 7529	Predicted	2.89786e-33	3.33224e-31
Q9Y243	AKT3	10000	v-akt murine thymoma viral oncogene homolog 3	109	95	reactome	Signaling by PDGF	300	32	7249, 1445, 5515, 208, 23239, 2932, 5580, 207, 23035, 5170, 1027, 1147, 2308, 2475, 2931, 3164, 4193, 4303, 5037, 5518, 5519, 5525, 5526, 5527, 5529, 5566, 5578, 5728, 5894, 6199, 6714, 7529	Known.and.Predicted	4.65366e-32	5.15598e-30
Q9Y243	AKT3	10000	v-akt murine thymoma viral oncogene homolog 3	109	95	reactome	Signaling by SCF-KIT	263	32	7249, 1445, 5515, 208, 23239, 2932, 207, 23035, 5170, 1027, 1147, 2308, 2475, 2931, 3164, 4193, 4303, 5037, 5518, 5519, 5525, 5526, 5527, 5529, 5578, 5728, 5879, 5894, 6199, 6714, 7529, 9846	Known.and.Predicted	0	0
Q9Y243	AKT3	10000	v-akt murine thymoma viral oncogene homolog 3	109	95	reactome	Signaling by the B Cell Receptor (BCR)	158	21	84433, 7249, 208, 23239, 2932, 207, 23035, 5170, 1027, 1147, 2308, 2475, 2931, 3164, 3551, 4193, 4303, 5728, 5970, 6199, 7220	Known.and.Predicted	0	0
Q9Y243	AKT3	10000	v-akt murine thymoma viral oncogene homolog 3	109	95	reactome	Signaling by Type 1 Insulin-like Growth Factor 1 Receptor (IGF1R)	237	19	7249, 1445, 5515, 208, 207, 5170, 1978, 2475, 5037, 5518, 5519, 5525, 5526, 5527, 5529, 5894, 6198, 6714, 7529	Predicted	0	0
Q9Y243	AKT3	10000	v-akt murine thymoma viral oncogene homolog 3	109	95	reactome	Signaling by VEGF	273	25	1445, 5515, 5590, 3320, 208, 5580, 207, 5170, 998, 2475, 5037, 5058, 5063, 5518, 5519, 5525, 5526, 5527, 5529, 5566, 5578, 5879, 5894, 6714, 7529	Known.and.Predicted	1.50943e-41	2.07506e-39
Q9Y243	AKT3	10000	v-akt murine thymoma viral oncogene homolog 3	109	95	reactome	Signalling by NGF	384	41	7249, 1445, 5515, 208, 23239, 2932, 5580, 207, 836, 23035, 5170, 7531, 1027, 1147, 2308, 2475, 2931, 3164, 3551, 4193, 4303, 5037, 5518, 5519, 5525, 5526, 5527, 5529, 5566, 5578, 5584, 5607, 5728, 5879, 5894, 5970, 6195, 6199, 6714, 7529, 8878	Known.and.Predicted	2.19368e-62	3.57668e-60
Q9Y243	AKT3	10000	v-akt murine thymoma viral oncogene homolog 3	109	95	reactome	VEGFA-VEGFR2 Pathway	265	25	1445, 5515, 5590, 3320, 208, 5580, 207, 5170, 998, 2475, 5037, 5058, 5063, 5518, 5519, 5525, 5526, 5527, 5529, 5566, 5578, 5879, 5894, 6714, 7529	Known.and.Predicted	3.67433e-11	9.50715e-10
Q9Y243	AKT3	10000	v-akt murine thymoma viral oncogene homolog 3	109	95	reactome	VEGFR2 mediated vascular permeability	28	8	3320, 208, 207, 5170, 2475, 5058, 5063, 5879	Known.and.Predicted	7.23496e-09	1.34201e-07
Q9Y243	AKT3	10000	v-akt murine thymoma viral oncogene homolog 3	109	95	signalink	HH-Core	19	3	2932, 207, 5566	Predicted	0.00207412	0.0102506
Q9Y243	AKT3	10000	v-akt murine thymoma viral oncogene homolog 3	109	95	signalink	IGF-Core	22	7	208, 207, 5170, 998, 2308, 4303, 6198	Known.and.Predicted	1.21845e-08	2.17817e-07
Q9Y243	AKT3	10000	v-akt murine thymoma viral oncogene homolog 3	109	95	signalink	WNT-Core	44	4	2932, 207, 5566, 6195	Predicted	2.91183e-05	0.000260722
Q9Y243	AKT3	10000	v-akt murine thymoma viral oncogene homolog 3	109	95	signor	AMPK	18	4	7249, 207, 1978, 6195	Predicted	0.00378107	0.0166586
Q9Y243	AKT3	10000	v-akt murine thymoma viral oncogene homolog 3	109	95	signor	INSR	26	12	7249, 5590, 208, 2932, 207, 5170, 1147, 2308, 2475, 4303, 5728, 5894	Predicted	5.26172e-17	2.54614e-15
Q9Y243	AKT3	10000	v-akt murine thymoma viral oncogene homolog 3	109	95	signor	MTOR	22	7	7249, 2932, 207, 1978, 2475, 5728, 6198	Predicted	1.95487e-05	0.000182958
Q9Y243	AKT3	10000	v-akt murine thymoma viral oncogene homolog 3	109	95	signor	Myogenesis	35	6	2932, 207, 5170, 2308, 4303, 5607	Predicted	5.81059e-06	6.18196e-05
Q9Y243	AKT3	10000	v-akt murine thymoma viral oncogene homolog 3	109	95	smpdb	Intracellular Signalling Through Adenosine Receptor A2a and Adenosine	38	8	5590, 207, 5170, 998, 1147, 3551, 5058, 6195	Predicted	0.00303014	0.0139434
Q9Y243	AKT3	10000	v-akt murine thymoma viral oncogene homolog 3	109	95	smpdb	Intracellular Signalling Through Adenosine Receptor A2b and Adenosine	38	8	5590, 207, 5170, 998, 1147, 3551, 5058, 6195	Predicted	0.00399428	0.0173982
Q9Y243	AKT3	10000	v-akt murine thymoma viral oncogene homolog 3	109	95	spike	Apoptosis Anti Apoptosis Network	104	11	5590, 207, 836, 5170, 1027, 4193, 4217, 5578, 5728, 5894, 5970	Predicted	1.84997e-06	2.20048e-05
Q9Y243	AKT3	10000	v-akt murine thymoma viral oncogene homolog 3	109	95	spike	ATM Signaling Network	106	6	5515, 207, 836, 1978, 4193, 5527	Predicted	0.00120665	0.00654735
Q9Y243	AKT3	10000	v-akt murine thymoma viral oncogene homolog 3	109	95	spike	Base excision and single strand break repair	55	3	207, 4217, 5728	Predicted	0.00666504	0.0259389
Q9Y243	AKT3	10000	v-akt murine thymoma viral oncogene homolog 3	109	95	spike	Hearing and Vision Proteins	185	7	3320, 207, 836, 998, 1027, 5894, 6195	Predicted	0	0
Q9Y243	AKT3	10000	v-akt murine thymoma viral oncogene homolog 3	109	95	spike	MAPK signaling	61	13	2932, 207, 5170, 998, 1147, 1978, 2475, 3164, 3551, 4217, 5607, 5728, 5879	Predicted	1.06098e-10	2.58264e-09
Q9Y243	AKT3	10000	v-akt murine thymoma viral oncogene homolog 3	109	95	spike	WNT signaling	133	7	7249, 5515, 2932, 207, 998, 5058, 5879	Predicted	1.65069e-08	2.88765e-07
Q9Y243	AKT3	10000	v-akt murine thymoma viral oncogene homolog 3	109	95	stke	Adrenergic Pathway	38	5	207, 5566, 5602, 5894, 6714	Predicted	8.27737e-06	8.49314e-05
Q9Y243	AKT3	10000	v-akt murine thymoma viral oncogene homolog 3	109	95	stke	B Cell Antigen Receptor	42	3	1445, 207, 5894	Predicted	0.00664211	0.0258705
Q9Y243	AKT3	10000	v-akt murine thymoma viral oncogene homolog 3	109	95	stke	Differentiation Pathway in PC12 Cells	62	3	207, 5566, 5602	Predicted	6.14256e-05	0.000503712
Q9Y243	AKT3	10000	v-akt murine thymoma viral oncogene homolog 3	109	95	stke	Epidermal Growth Factor Receptor Pathway	51	7	207, 5170, 5602, 5607, 5894, 6195, 6714	Predicted	1.27222e-06	1.5662e-05
Q9Y243	AKT3	10000	v-akt murine thymoma viral oncogene homolog 3	109	95	stke	G alpha 13 Pathway	31	7	207, 5170, 998, 1147, 3551, 4217, 5602	Predicted	2.69112e-11	7.0876e-10
Q9Y243	AKT3	10000	v-akt murine thymoma viral oncogene homolog 3	109	95	stke	Granule Cell Survival Pathway	44	5	207, 836, 4137, 5566, 5602	Predicted	0	0
Q9Y243	AKT3	10000	v-akt murine thymoma viral oncogene homolog 3	109	95	stke	IGF-1 Receptor Signaling through beta-Arrestin	6	3	5515, 207, 6714	Predicted	0.000314047	0.00208492
Q9Y243	AKT3	10000	v-akt murine thymoma viral oncogene homolog 3	109	95	stke	Insulin Signaling Pathway	59	10	7249, 5590, 207, 5170, 1978, 5566, 5602, 5728, 5894, 6195	Predicted	0	0
Q9Y243	AKT3	10000	v-akt murine thymoma viral oncogene homolog 3	109	95	stke	Integrin Signaling Pathway	92	10	207, 998, 3611, 5058, 5063, 5585, 5602, 5728, 5894, 6714	Predicted	0	0
Q9Y243	AKT3	10000	v-akt murine thymoma viral oncogene homolog 3	109	95	stke	Interleukin 4 (IL-4) Pathway	24	3	207, 5170, 6714	Predicted	0	0
Q9Y243	AKT3	10000	v-akt murine thymoma viral oncogene homolog 3	109	95	stke	JNK MAPK Pathway	35	5	207, 998, 4217, 5602, 5607	Predicted	0.000381736	0.00246772
Q9Y243	AKT3	10000	v-akt murine thymoma viral oncogene homolog 3	109	95	stke	Mitochondrial Pathway of Apoptosis: BH3-only Bcl-2 Family	68	9	5515, 207, 836, 1457, 5058, 5566, 5585, 5602, 7529	Predicted	1.46601e-08	2.58638e-07
Q9Y243	AKT3	10000	v-akt murine thymoma viral oncogene homolog 3	109	95	stke	Mitochondrial Pathway of Apoptosis: Caspases	71	5	3320, 207, 836, 3551, 5602	Predicted	0.00201034	0.00999351
Q9Y243	AKT3	10000	v-akt murine thymoma viral oncogene homolog 3	109	95	stke	Mitochondrial Pathway of Apoptosis: Multidomain Bcl-2 Family	60	6	207, 836, 3164, 4217, 5602, 7529	Predicted	0.000597549	0.00361815
Q9Y243	AKT3	10000	v-akt murine thymoma viral oncogene homolog 3	109	95	stke	Natural Killer Cell Receptor Signaling Pathway	23	4	207, 5058, 5585, 5894	Predicted	0.000803188	0.00464927
Q9Y243	AKT3	10000	v-akt murine thymoma viral oncogene homolog 3	109	95	stke	Neuro2A Differentiation by G alpha i/o Pathway	37	6	207, 5170, 3611, 5566, 5894, 6714	Predicted	1.30072e-07	1.94526e-06
Q9Y243	AKT3	10000	v-akt murine thymoma viral oncogene homolog 3	109	95	stke	p38 MAPK Pathway	35	4	207, 998, 1978, 4217	Predicted	1.35498e-06	1.65867e-05
Q9Y243	AKT3	10000	v-akt murine thymoma viral oncogene homolog 3	109	95	stke	PI3K Class IB Pathway	12	3	207, 5170, 5728	Predicted	0.00101431	0.00565914
Q9Y243	AKT3	10000	v-akt murine thymoma viral oncogene homolog 3	109	95	stke	PI3K Class IB Pathway in Neutrophils	40	5	5590, 207, 5170, 5566, 5728	Predicted	1.11359e-07	1.68627e-06
Q9Y243	AKT3	10000	v-akt murine thymoma viral oncogene homolog 3	109	95	stke	PI3K Pathway	27	5	207, 5170, 5728, 6195, 7529	Predicted	0.000152776	0.0011179
Q9Y243	AKT3	10000	v-akt murine thymoma viral oncogene homolog 3	109	95	stke	Seven Transmembrane Receptor Signaling Through beta-Arrestin	26	6	207, 4193, 4217, 5602, 5894, 6714	Predicted	2.04165e-07	2.94457e-06
Q9Y243	AKT3	10000	v-akt murine thymoma viral oncogene homolog 3	109	95	stke	STAT3 Pathway	10	2	207, 6714	Predicted	0.00809415	0.0301006
Q9Y243	AKT3	10000	v-akt murine thymoma viral oncogene homolog 3	109	95	wikipathways	AGE-RAGE pathway	66	14	5590, 5580, 207, 836, 998, 1147, 2308, 3551, 4303, 5578, 5879, 5894, 5970, 6714	Predicted	5.88129e-16	2.59038e-14
Q9Y243	AKT3	10000	v-akt murine thymoma viral oncogene homolog 3	109	95	wikipathways	Alpha 6 Beta 4 signaling pathway	33	7	5580, 207, 1978, 2475, 5578, 5879, 6714	Predicted	0.00128469	0.00689977
Q9Y243	AKT3	10000	v-akt murine thymoma viral oncogene homolog 3	109	95	wikipathways	AMPK Signaling	67	8	890, 7249, 208, 207, 1978, 2475, 6198, 6199	Predicted	0.00623925	0.0246537
Q9Y243	AKT3	10000	v-akt murine thymoma viral oncogene homolog 3	109	95	wikipathways	Androgen receptor signaling pathway	89	9	2932, 207, 998, 2308, 4193, 5728, 5879, 5970, 6714	Predicted	5.16209e-14	1.87245e-12
Q9Y243	AKT3	10000	v-akt murine thymoma viral oncogene homolog 3	109	95	wikipathways	Angiogenesis overview	61	9	207, 5170, 998, 2475, 5058, 5578, 5879, 5894, 6714	Predicted	2.39028e-13	8.06337e-12
Q9Y243	AKT3	10000	v-akt murine thymoma viral oncogene homolog 3	109	95	wikipathways	Apoptosis	84	7	207, 836, 1147, 3551, 4193, 5602, 5970	Predicted	1.62122e-06	1.9523e-05
Q9Y243	AKT3	10000	v-akt murine thymoma viral oncogene homolog 3	109	95	wikipathways	B Cell Receptor Signaling Pathway	98	15	84433, 2932, 5580, 207, 5170, 998, 1147, 2308, 2931, 3551, 5879, 5894, 5970, 6195, 9846	Predicted	3.891e-07	5.31591e-06
Q9Y243	AKT3	10000	v-akt murine thymoma viral oncogene homolog 3	109	95	wikipathways	BDNF signaling pathway	144	23	7249, 5515, 2932, 5580, 207, 836, 5170, 998, 1147, 1457, 1978, 2475, 3551, 4137, 5602, 5607, 5879, 5894, 5970, 6195, 6198, 6714, 8878	Predicted	2.06895e-22	1.48696e-20
Q9Y243	AKT3	10000	v-akt murine thymoma viral oncogene homolog 3	109	95	wikipathways	Cardiac Hypertrophic Response	54	11	208, 2932, 207, 5170, 1147, 2475, 3551, 5578, 5607, 5879, 5894	Predicted	7.6176e-13	2.42653e-11
Q9Y243	AKT3	10000	v-akt murine thymoma viral oncogene homolog 3	109	95	wikipathways	Copper homeostasis	53	7	2932, 207, 836, 2308, 4137, 4193, 5728	Predicted	4.38782e-05	0.000374722
Q9Y243	AKT3	10000	v-akt murine thymoma viral oncogene homolog 3	109	95	wikipathways	Corticotropin-releasing hormone	92	12	3320, 2932, 5580, 207, 836, 3164, 4217, 5578, 5584, 5588, 5894, 5970	Predicted	8.61501e-13	2.72661e-11
Q9Y243	AKT3	10000	v-akt murine thymoma viral oncogene homolog 3	109	95	wikipathways	DNA Damage Response (only ATM dependent)	110	11	208, 2932, 207, 998, 1027, 4193, 5527, 5529, 5602, 5728, 5879	Known.and.Predicted	1.8602e-06	2.21123e-05
Q9Y243	AKT3	10000	v-akt murine thymoma viral oncogene homolog 3	109	95	wikipathways	EGF-EGFR Signaling Pathway	162	23	4734, 1445, 5590, 5580, 207, 5170, 998, 1978, 2308, 2475, 4303, 5037, 5058, 5578, 5584, 5607, 5728, 5879, 5894, 6195, 6198, 6714, 9846	Predicted	8.5334e-31	9.06275e-29
Q9Y243	AKT3	10000	v-akt murine thymoma viral oncogene homolog 3	109	95	wikipathways	Focal Adhesion	190	13	208, 2932, 207, 5170, 998, 3611, 5058, 5063, 5607, 5728, 5879, 5894, 6714	Known.and.Predicted	6.29703e-09	1.17977e-07
Q9Y243	AKT3	10000	v-akt murine thymoma viral oncogene homolog 3	109	95	wikipathways	FSH signaling pathway	27	13	26060, 7249, 207, 1978, 2308, 2475, 5566, 5578, 5894, 6198, 6199, 6446, 6714	Predicted	6.08776e-14	2.19106e-12
Q9Y243	AKT3	10000	v-akt murine thymoma viral oncogene homolog 3	109	95	wikipathways	IL-1 signaling pathway	55	6	5590, 207, 1147, 3551, 5970, 8878	Predicted	0.000713866	0.00420947
Q9Y243	AKT3	10000	v-akt murine thymoma viral oncogene homolog 3	109	95	wikipathways	IL-4 Signaling Pathway	54	6	207, 1147, 3551, 5970, 6198, 9846	Predicted	0.000778727	0.00452969
Q9Y243	AKT3	10000	v-akt murine thymoma viral oncogene homolog 3	109	95	wikipathways	IL-5 Signaling Pathway	40	8	2932, 207, 2931, 4137, 5894, 6195, 6198, 6199	Predicted	2.41538e-05	0.000220814
Q9Y243	AKT3	10000	v-akt murine thymoma viral oncogene homolog 3	109	95	wikipathways	IL-6 signaling pathway	44	5	2932, 5580, 207, 5879, 6198	Predicted	0.000601552	0.00363855
Q9Y243	AKT3	10000	v-akt murine thymoma viral oncogene homolog 3	109	95	wikipathways	Insulin Signaling	160	26	10110, 7249, 5590, 208, 2932, 5580, 207, 5170, 1978, 2308, 2475, 2931, 3551, 4217, 5578, 5584, 5588, 5602, 5607, 5728, 5879, 5894, 6195, 6198, 6199, 6446	Predicted	2.28324e-31	2.47358e-29
Q9Y243	AKT3	10000	v-akt murine thymoma viral oncogene homolog 3	109	95	wikipathways	Integrated Pancreatic Cancer Pathway	169	14	3326, 890, 207, 836, 1027, 2931, 4193, 4217, 5058, 5578, 5728, 5879, 5894, 6714	Predicted	1.62456e-15	6.86275e-14
Q9Y243	AKT3	10000	v-akt murine thymoma viral oncogene homolog 3	109	95	wikipathways	Integrin-mediated Cell Adhesion	100	13	1445, 208, 207, 5170, 998, 3611, 5058, 5063, 5602, 5607, 5879, 5894, 6714	Known.and.Predicted	7.23386e-13	2.3102e-11
Q9Y243	AKT3	10000	v-akt murine thymoma viral oncogene homolog 3	109	95	wikipathways	Interleukin-11 Signaling Pathway	44	9	207, 5170, 1147, 3551, 5894, 5970, 6195, 6198, 6714	Predicted	5.63424e-09	1.06388e-07
Q9Y243	AKT3	10000	v-akt murine thymoma viral oncogene homolog 3	109	95	wikipathways	Kit receptor signaling pathway	59	8	207, 4137, 5578, 5894, 6195, 6198, 6714, 9846	Predicted	4.12839e-05	0.000355118
Q9Y243	AKT3	10000	v-akt murine thymoma viral oncogene homolog 3	109	95	wikipathways	Leptin signaling pathway	76	16	2932, 207, 998, 1147, 1978, 2308, 2475, 2931, 3551, 5728, 5879, 5894, 5970, 6195, 6198, 6714	Predicted	9.25445e-15	3.62653e-13
Q9Y243	AKT3	10000	v-akt murine thymoma viral oncogene homolog 3	109	95	wikipathways	MAPK Signaling Pathway	167	16	5590, 208, 5580, 207, 836, 998, 3164, 3551, 4137, 4217, 5058, 5566, 5602, 5607, 5879, 5894	Known.and.Predicted	1.04138e-15	4.48132e-14
Q9Y243	AKT3	10000	v-akt murine thymoma viral oncogene homolog 3	109	95	wikipathways	MicroRNAs in cardiomyocyte hypertrophy	83	10	208, 2932, 207, 5170, 1147, 2475, 3551, 5607, 5879, 5894	Predicted	5.65057e-08	9.02094e-07
Q9Y243	AKT3	10000	v-akt murine thymoma viral oncogene homolog 3	109	95	wikipathways	Oncostatin M Signaling Pathway	65	9	5580, 207, 836, 1027, 2475, 5578, 5894, 5970, 6714	Predicted	1.1884e-06	1.47223e-05
Q9Y243	AKT3	10000	v-akt murine thymoma viral oncogene homolog 3	109	95	wikipathways	Rac1-Pak1-p38-MMP-2 pathway	66	9	207, 1147, 1978, 2308, 3551, 5058, 5879, 5970, 6714	Predicted	3.12926e-05	0.000277847
Q9Y243	AKT3	10000	v-akt murine thymoma viral oncogene homolog 3	109	95	wikipathways	RANKL-RANK Signaling Pathway	55	11	208, 207, 998, 1147, 2475, 3551, 5879, 5970, 6714, 8878, 9846	Predicted	5.08205e-12	1.46856e-10
Q9Y243	AKT3	10000	v-akt murine thymoma viral oncogene homolog 3	109	95	wikipathways	Regulation of Microtubule Cytoskeleton	46	10	2932, 207, 998, 4137, 5058, 5566, 5578, 5728, 5879, 6714	Predicted	2.21065e-10	5.1507e-09
Q9Y243	AKT3	10000	v-akt murine thymoma viral oncogene homolog 3	109	95	wikipathways	Regulation of toll-like receptor signaling pathway	139	8	208, 207, 1147, 3551, 5602, 5879, 5970, 8878	Known.and.Predicted	0.00154031	0.00802725
Q9Y243	AKT3	10000	v-akt murine thymoma viral oncogene homolog 3	109	95	wikipathways	Signaling Pathways in Glioblastoma	82	17	7249, 5590, 208, 5580, 207, 5170, 1027, 2308, 4193, 4303, 5578, 5584, 5588, 5607, 5728, 5894, 6714	Known.and.Predicted	2.09341e-21	1.41061e-19
Q9Y243	AKT3	10000	v-akt murine thymoma viral oncogene homolog 3	109	95	wikipathways	SREBP signalling	68	4	207, 2475, 2931, 5566	Predicted	0.000253473	0.00173397
Q9Y243	AKT3	10000	v-akt murine thymoma viral oncogene homolog 3	109	95	wikipathways	T-Cell Receptor and Co-stimulatory Signaling	27	5	2932, 207, 2931, 5578, 5728	Predicted	2.30501e-05	0.000211841
Q9Y243	AKT3	10000	v-akt murine thymoma viral oncogene homolog 3	109	95	wikipathways	TCR Signaling Pathway	90	12	84433, 5580, 207, 5170, 998, 1147, 3551, 5058, 5588, 5894, 5970, 9846	Predicted	1.30895e-16	6.11509e-15
Q9Y243	AKT3	10000	v-akt murine thymoma viral oncogene homolog 3	109	95	wikipathways	TGF beta Signaling Pathway	132	6	23327, 207, 998, 5879, 5894, 6714	Predicted	4.24203e-06	4.65632e-05
Q9Y243	AKT3	10000	v-akt murine thymoma viral oncogene homolog 3	109	95	wikipathways	TNF alpha Signaling Pathway	92	12	11140, 5515, 5590, 3320, 207, 836, 1147, 1457, 3551, 4217, 5879, 5894	Predicted	8.59362e-18	4.44678e-16
Q9Y243	AKT3	10000	v-akt murine thymoma viral oncogene homolog 3	109	95	wikipathways	Toll-like receptor signaling pathway	102	7	208, 207, 1147, 3551, 5602, 5879, 5970	Known.and.Predicted	4.85615e-10	1.07774e-08
Q9Y243	AKT3	10000	v-akt murine thymoma viral oncogene homolog 3	109	95	wikipathways	TOR Signaling	34	8	7249, 207, 998, 1978, 2475, 5578, 5879, 6198	Predicted	5.02079e-07	6.71384e-06
Q9Y243	AKT3	10000	v-akt murine thymoma viral oncogene homolog 3	109	95	wikipathways	TSH signaling pathway	66	8	207, 5170, 1027, 2475, 5894, 6195, 6198, 6714	Predicted	3.90965e-17	1.91394e-15
Q9Y243	AKT3	10000	v-akt murine thymoma viral oncogene homolog 3	109	95	wikipathways	TSLP Signaling Pathway	47	6	207, 1978, 2475, 5970, 6714, 9846	Predicted	3.15163e-07	4.3839e-06
Q9Y243	AKT3	10000	v-akt murine thymoma viral oncogene homolog 3	109	95	wikipathways	TWEAK Signaling Pathway	42	9	208, 2932, 207, 836, 1147, 3551, 5879, 5894, 5970	Predicted	5.62491e-09	1.06223e-07
Q9Y243	AKT3	10000	v-akt murine thymoma viral oncogene homolog 3	109	95	wikipathways	Wnt Signaling Pathway Netpath	51	7	7249, 2932, 207, 2475, 2931, 5578, 5879	Predicted	7.0423e-07	9.14287e-06
Q9Y243	AKT3	10000	v-akt murine thymoma viral oncogene homolog 3	109	95	kegg	Endocytosis	257	7	4734, 23327, 5590, 998, 4193, 5584, 6714	Predicted	2.15653e-09	4.34449e-08
Q9Y243	AKT3	10000	v-akt murine thymoma viral oncogene homolog 3	109	95	kegg	Ubiquitin mediated proteolysis	137	3	4734, 23327, 4193	Predicted	0.000480321	0.00300437
Q9Y243	AKT3	10000	v-akt murine thymoma viral oncogene homolog 3	109	95	reactome	Antigen processing: Ubiquitination & Proteasome degradation	176	2	4734, 23327	Predicted	0.00369205	0.0163373
Q9Y243	AKT3	10000	v-akt murine thymoma viral oncogene homolog 3	109	95	reactome	Interferon Signaling	68	2	4734, 5580	Predicted	0.0157703	0.0494561
Q9Y243	AKT3	10000	v-akt murine thymoma viral oncogene homolog 3	109	95	signalink	IGF-Ncore	16	4	4734, 4193, 5728, 6446	Predicted	0.000941417	0.00531797
Q9Y243	AKT3	10000	v-akt murine thymoma viral oncogene homolog 3	109	95	uniprot	Pathways Protein modification	543	3	4734, 7267, 23327	Predicted	0.0011797	0.00642208
Q9Y243	AKT3	10000	v-akt murine thymoma viral oncogene homolog 3	109	95	biocarta	mechanism of gene regulation by peroxisome proliferators via ppara	52	3	3320, 5578, 5970	Predicted	0.00209297	0.0103289
Q9Y243	AKT3	10000	v-akt murine thymoma viral oncogene homolog 3	109	95	kegg	NOD-like receptor signaling pathway	57	6	3326, 3320, 1147, 3551, 5602, 5970	Predicted	4.69229e-07	6.30838e-06
Q9Y243	AKT3	10000	v-akt murine thymoma viral oncogene homolog 3	109	95	kegg	Protein processing in endoplasmic reticulum	168	5	3326, 3320, 4217, 5589, 5602	Predicted	2.32453e-06	2.70566e-05
Q9Y243	AKT3	10000	v-akt murine thymoma viral oncogene homolog 3	109	95	pid	Class I PI3K signaling events	45	6	3320, 5170, 5728, 5879, 6446, 6714	Predicted	0.000775258	0.00451418
Q9Y243	AKT3	10000	v-akt murine thymoma viral oncogene homolog 3	109	95	reactome	Anchoring of the basal body to the plasma membrane	89	4	3320, 7531, 5518, 5566	Predicted	0.0049512	0.0206024
Q9Y243	AKT3	10000	v-akt murine thymoma viral oncogene homolog 3	109	95	reactome	Assembly of the primary cilium	179	4	3320, 7531, 5518, 5566	Predicted	0.00790277	0.0295433
Q9Y243	AKT3	10000	v-akt murine thymoma viral oncogene homolog 3	109	95	reactome	Axon guidance	456	22	3326, 1445, 5515, 3320, 2932, 998, 1457, 5037, 5058, 5063, 5518, 5519, 5525, 5526, 5527, 5529, 5588, 5879, 5894, 6195, 6714, 7529	Predicted	4.94472e-23	3.68791e-21
Q9Y243	AKT3	10000	v-akt murine thymoma viral oncogene homolog 3	109	95	reactome	Cell Cycle, Mitotic	428	16	55844, 84962, 890, 5515, 3320, 7531, 1027, 1457, 5518, 5519, 5525, 5526, 5527, 5529, 5566, 5578	Predicted	1.26714e-17	6.46376e-16
Q9Y243	AKT3	10000	v-akt murine thymoma viral oncogene homolog 3	109	95	reactome	Cellular response to heat stress	98	5	3326, 3320, 2932, 7531, 2475	Predicted	0.000922797	0.00522884
Q9Y243	AKT3	10000	v-akt murine thymoma viral oncogene homolog 3	109	95	reactome	Cellular responses to stress	364	13	3326, 890, 7249, 3320, 2932, 7531, 1027, 2475, 4193, 4217, 5602, 5970, 6195	Predicted	8.55123e-13	2.70759e-11
Q9Y243	AKT3	10000	v-akt murine thymoma viral oncogene homolog 3	109	95	reactome	Centrosome maturation	72	4	3320, 7531, 5518, 5566	Predicted	0.00762593	0.0287515
Q9Y243	AKT3	10000	v-akt murine thymoma viral oncogene homolog 3	109	95	reactome	EPH-Ephrin signaling	77	6	3320, 998, 5058, 5063, 5879, 6714	Predicted	0.000215197	0.00150437
Q9Y243	AKT3	10000	v-akt murine thymoma viral oncogene homolog 3	109	95	reactome	Fcgamma receptor (FCGR) dependent phagocytosis	87	6	3326, 3320, 5580, 998, 5058, 5879	Predicted	1.14293e-06	1.42093e-05
Q9Y243	AKT3	10000	v-akt murine thymoma viral oncogene homolog 3	109	95	reactome	G2/M Transition	114	8	84962, 890, 5515, 3320, 7531, 5518, 5519, 5566	Predicted	1.54539e-09	3.18165e-08
Q9Y243	AKT3	10000	v-akt murine thymoma viral oncogene homolog 3	109	95	reactome	HSF1-dependent transactivation	36	3	3326, 3320, 2475	Predicted	0.00396699	0.0173023
Q9Y243	AKT3	10000	v-akt murine thymoma viral oncogene homolog 3	109	95	reactome	Loss of Nlp from mitotic centrosomes	62	4	3320, 7531, 5518, 5566	Predicted	0.000390821	0.00251635
Q9Y243	AKT3	10000	v-akt murine thymoma viral oncogene homolog 3	109	95	reactome	Loss of proteins required for interphase microtubule organizationfrom the centrosome	62	4	3320, 7531, 5518, 5566	Predicted	6.24116e-05	0.000510824
Q9Y243	AKT3	10000	v-akt murine thymoma viral oncogene homolog 3	109	95	reactome	Mitotic G2-G2/M phases	116	8	84962, 890, 5515, 3320, 7531, 5518, 5519, 5566	Predicted	1.44096e-07	2.13694e-06
Q9Y243	AKT3	10000	v-akt murine thymoma viral oncogene homolog 3	109	95	reactome	Recruitment of mitotic centrosome proteins and complexes	72	4	3320, 7531, 5518, 5566	Predicted	0.000690093	0.00408949
Q9Y243	AKT3	10000	v-akt murine thymoma viral oncogene homolog 3	109	95	reactome	Regulation of actin dynamics for phagocytic cup formation	69	5	3326, 3320, 998, 5058, 5879	Predicted	0.00239009	0.0115097
Q9Y243	AKT3	10000	v-akt murine thymoma viral oncogene homolog 3	109	95	reactome	Regulation of PLK1 Activity at G2/M Transition	80	5	84962, 3320, 7531, 5518, 5566	Predicted	0.000143575	0.0010592
Q9Y243	AKT3	10000	v-akt murine thymoma viral oncogene homolog 3	109	95	reactome	Sema3A PAK dependent Axon repulsion	16	5	3326, 3320, 5058, 5063, 5879	Predicted	0.0104236	0.0364093
Q9Y243	AKT3	10000	v-akt murine thymoma viral oncogene homolog 3	109	95	reactome	Semaphorin interactions	67	7	3326, 3320, 2932, 998, 5058, 5063, 5879	Predicted	3.18829e-10	7.26127e-09
Q9Y243	AKT3	10000	v-akt murine thymoma viral oncogene homolog 3	109	95	reactome	Signaling by EGFR in Cancer	15	2	11140, 3320	Predicted	0.00434952	0.0186065
Q9Y243	AKT3	10000	v-akt murine thymoma viral oncogene homolog 3	109	95	reactome	Signaling by EGFRvIII in Cancer	14	2	11140, 3320	Predicted	0.0043487	0.0186041
Q9Y243	AKT3	10000	v-akt murine thymoma viral oncogene homolog 3	109	95	wikipathways	Aryl Hydrocarbon Receptor	46	6	11140, 3320, 1027, 5894, 5970, 6714	Predicted	0.0071167	0.0272753
Q9Y243	AKT3	10000	v-akt murine thymoma viral oncogene homolog 3	109	95	wikipathways	Nuclear Receptors Meta-Pathway	313	8	89795, 3326, 11140, 3320, 1027, 2308, 6714, 8878	Predicted	0.00311237	0.0142388
Q9Y243	AKT3	10000	v-akt murine thymoma viral oncogene homolog 3	109	95	biocarta	mapkinase signaling pathway	56	9	1147, 3551, 4217, 5058, 5602, 5607, 5879, 5894, 6195	Predicted	4.19253e-05	0.000359938
Q9Y243	AKT3	10000	v-akt murine thymoma viral oncogene homolog 3	109	95	inoh	Integrin	124	4	998, 5879, 5894, 6714	Predicted	0.000487656	0.00304371
Q9Y243	AKT3	10000	v-akt murine thymoma viral oncogene homolog 3	109	95	kegg	Epithelial cell signaling in Helicobacter pylori infection	68	10	1445, 836, 998, 1147, 3551, 5058, 5602, 5879, 5970, 6714	Predicted	6.13567e-06	6.49242e-05
Q9Y243	AKT3	10000	v-akt murine thymoma viral oncogene homolog 3	109	95	kegg	Shigellosis	64	7	998, 1147, 3551, 5602, 5879, 5970, 6714	Predicted	0.00895064	0.0324551
Q9Y243	AKT3	10000	v-akt murine thymoma viral oncogene homolog 3	109	95	kegg	Wnt signaling pathway	139	6	2932, 1457, 5566, 5578, 5602, 5879	Predicted	0.00817791	0.0303245
Q9Y243	AKT3	10000	v-akt murine thymoma viral oncogene homolog 3	109	95	pid	CDC42 signaling events	71	9	5590, 2932, 998, 2475, 5058, 5879, 5894, 6198, 6714	Predicted	7.14183e-05	0.000575098
Q9Y243	AKT3	10000	v-akt murine thymoma viral oncogene homolog 3	109	95	pid	Lissencephaly gene (LIS1) in neuronal migration and development	31	4	7531, 998, 1457, 5879	Predicted	8.47253e-06	8.67142e-05
Q9Y243	AKT3	10000	v-akt murine thymoma viral oncogene homolog 3	109	95	pid	N-cadherin signaling events	36	2	998, 5879	Predicted	0.00359495	0.0159843
Q9Y243	AKT3	10000	v-akt murine thymoma viral oncogene homolog 3	109	95	pid	Netrin-mediated signaling events	33	4	998, 5058, 5879, 6714	Predicted	2.33713e-05	0.000214456
Q9Y243	AKT3	10000	v-akt murine thymoma viral oncogene homolog 3	109	95	pid	Neurotrophic factor-mediated Trk receptor signaling	63	7	23327, 5590, 998, 5584, 5879, 8878, 9846	Predicted	3.60427e-06	4.02014e-05
Q9Y243	AKT3	10000	v-akt murine thymoma viral oncogene homolog 3	109	95	pid	Osteopontin-mediated events	32	6	998, 1147, 3611, 5879, 5970, 6714	Predicted	7.94532e-07	1.0203e-05
Q9Y243	AKT3	10000	v-akt murine thymoma viral oncogene homolog 3	109	95	pid	Regulation of p38-alpha and p38-beta	31	5	998, 5058, 5063, 5879, 6714	Predicted	0.00655335	0.0256048
Q9Y243	AKT3	10000	v-akt murine thymoma viral oncogene homolog 3	109	95	pid	S1P2 pathway	26	2	5058, 5879	Predicted	0.00288832	0.0134307
Q9Y243	AKT3	10000	v-akt murine thymoma viral oncogene homolog 3	109	95	pid	Signaling events mediated by focal adhesion kinase	62	4	5058, 5879, 5894, 6714	Predicted	0.00383827	0.0168636
Q9Y243	AKT3	10000	v-akt murine thymoma viral oncogene homolog 3	109	95	pid	Signaling events mediated by PRL	23	3	890, 5879, 6714	Predicted	0.000653626	0.00390655
Q9Y243	AKT3	10000	v-akt murine thymoma viral oncogene homolog 3	109	95	pid	Signaling events regulated by Ret tyrosine kinase	39	4	5566, 5578, 5879, 6714	Predicted	0.00147626	0.00774548
Q9Y243	AKT3	10000	v-akt murine thymoma viral oncogene homolog 3	109	95	reactome	Cell death signalling via NRAGE, NRIF and NADE	61	4	836, 7531, 5879, 8878	Predicted	0.00111572	0.0061356
Q9Y243	AKT3	10000	v-akt murine thymoma viral oncogene homolog 3	109	95	reactome	Ephrin signaling	19	4	5058, 5063, 5879, 6714	Predicted	0.000942423	0.00532275
Q9Y243	AKT3	10000	v-akt murine thymoma viral oncogene homolog 3	109	95	reactome	FCERI mediated MAPK activation	214	15	1445, 5515, 5037, 5058, 5518, 5519, 5525, 5526, 5527, 5529, 5602, 5879, 5894, 6714, 7529	Predicted	4.36951e-28	4.17939e-26
Q9Y243	AKT3	10000	v-akt murine thymoma viral oncogene homolog 3	109	95	reactome	G alpha (12/13) signalling events	75	2	998, 5879	Predicted	0.00228162	0.0110893
Q9Y243	AKT3	10000	v-akt murine thymoma viral oncogene homolog 3	109	95	reactome	HIV Infection	180	2	23327, 5879	Predicted	0.000847296	0.00486502
Q9Y243	AKT3	10000	v-akt murine thymoma viral oncogene homolog 3	109	95	reactome	MAPK family signaling cascades	222	18	1445, 5515, 998, 2308, 5037, 5058, 5063, 5518, 5519, 5525, 5526, 5527, 5529, 5566, 5879, 5894, 6714, 7529	Predicted	4.88306e-25	4.0534e-23
Q9Y243	AKT3	10000	v-akt murine thymoma viral oncogene homolog 3	109	95	reactome	MAPK6/MAPK4 signaling	37	6	998, 2308, 5058, 5063, 5566, 5879	Predicted	1.80093e-08	3.13104e-07
Q9Y243	AKT3	10000	v-akt murine thymoma viral oncogene homolog 3	109	95	reactome	Netrin-1 signaling	37	4	998, 5588, 5879, 6714	Predicted	0.00204677	0.0101385
Q9Y243	AKT3	10000	v-akt murine thymoma viral oncogene homolog 3	109	95	reactome	p75 NTR receptor-mediated signalling	82	7	836, 7531, 3551, 5584, 5879, 5970, 8878	Predicted	1.75776e-05	0.000166491
Q9Y243	AKT3	10000	v-akt murine thymoma viral oncogene homolog 3	109	95	reactome	RHO GTPases Activate Formins	114	10	5515, 998, 5518, 5519, 5525, 5526, 5527, 5529, 5879, 6714	Predicted	8.32193e-15	3.27723e-13
Q9Y243	AKT3	10000	v-akt murine thymoma viral oncogene homolog 3	109	95	reactome	RHO GTPases activate PAKs	23	5	998, 4771, 5058, 5063, 5879	Predicted	8.1657e-07	1.04626e-05
Q9Y243	AKT3	10000	v-akt murine thymoma viral oncogene homolog 3	109	95	reactome	RHO GTPases Activate WASPs and WAVEs	36	2	998, 5879	Predicted	0.0142723	0.045954
Q9Y243	AKT3	10000	v-akt murine thymoma viral oncogene homolog 3	109	95	reactome	Sema4D in semaphorin signaling	27	2	998, 5879	Predicted	0.0142488	0.0458957
Q9Y243	AKT3	10000	v-akt murine thymoma viral oncogene homolog 3	109	95	reactome	Sema4D induced cell migration and growth-cone collapse	24	2	998, 5879	Predicted	0.014241	0.0458794
Q9Y243	AKT3	10000	v-akt murine thymoma viral oncogene homolog 3	109	95	reactome	Signal transduction by L1	22	3	1457, 5058, 5879	Predicted	0.000763445	0.00445693
Q9Y243	AKT3	10000	v-akt murine thymoma viral oncogene homolog 3	109	95	reactome	Signaling by Robo receptor	32	4	998, 5058, 5063, 5879	Predicted	2.89871e-05	0.000259668
Q9Y243	AKT3	10000	v-akt murine thymoma viral oncogene homolog 3	109	95	signalink	EGF-Core	104	9	2932, 998, 4217, 5058, 5602, 5607, 5879, 5894, 6195	Predicted	5.22977e-14	1.89567e-12
Q9Y243	AKT3	10000	v-akt murine thymoma viral oncogene homolog 3	109	95	spike	Hearing related SIX1 Interaction	81	5	11140, 836, 1027, 5879, 5970	Predicted	1.69029e-07	2.47561e-06
Q9Y243	AKT3	10000	v-akt murine thymoma viral oncogene homolog 3	109	95	wikipathways	Amyotrophic lateral sclerosis (ALS)	35	3	836, 4217, 5879	Predicted	0.000118066	0.000892744
Q9Y243	AKT3	10000	v-akt murine thymoma viral oncogene homolog 3	109	95	wikipathways	G13 Signaling Pathway	38	6	998, 5063, 5585, 5602, 5879, 6198	Predicted	0.000591007	0.00358464
Q9Y243	AKT3	10000	v-akt murine thymoma viral oncogene homolog 3	109	95	wikipathways	Integrated Lung Cancer Pathway	39	8	1445, 836, 2475, 4193, 5058, 5879, 5894, 6714	Predicted	2.32459e-13	7.85273e-12
Q9Y243	AKT3	10000	v-akt murine thymoma viral oncogene homolog 3	109	95	wikipathways	JAK-STAT	43	2	998, 5879	Predicted	0.000825128	0.00475699
Q9Y243	AKT3	10000	v-akt murine thymoma viral oncogene homolog 3	109	95	wikipathways	p38 MAPK Signaling Pathway	34	3	998, 4217, 5879	Predicted	0.000255	0.00174303
Q9Y243	AKT3	10000	v-akt murine thymoma viral oncogene homolog 3	109	95	wikipathways	RalA downstream regulated genes	12	2	998, 5879	Predicted	0.0004952	0.00308325
Q9Y243	AKT3	10000	v-akt murine thymoma viral oncogene homolog 3	109	95	wikipathways	Regulation of Actin Cytoskeleton	149	6	1445, 998, 5058, 5063, 5879, 5894	Predicted	2.88373e-06	3.28768e-05
Q9Y243	AKT3	10000	v-akt murine thymoma viral oncogene homolog 3	109	95	wikipathways	Spinal Cord Injury	114	6	836, 998, 1027, 3164, 5578, 5879	Predicted	0.00698118	0.0268502
Q9Y243	AKT3	10000	v-akt murine thymoma viral oncogene homolog 3	109	95	wikipathways	Wnt Signaling Pathway	66	10	5590, 2932, 5580, 5527, 5529, 5578, 5584, 5588, 5602, 5879	Predicted	2.23398e-08	3.82351e-07
Q9Y243	AKT3	10000	v-akt murine thymoma viral oncogene homolog 3	109	95	biocarta	ctcf: first multivalent nuclear factor	23	5	1027, 2475, 4193, 5728, 6198	Predicted	0.00128916	0.00691969
Q9Y243	AKT3	10000	v-akt murine thymoma viral oncogene homolog 3	109	95	kegg	MicroRNAs in cancer	149	8	836, 1027, 2475, 3551, 4193, 5578, 5728, 5894	Predicted	6.46118e-05	0.000526672
Q9Y243	AKT3	10000	v-akt murine thymoma viral oncogene homolog 3	109	95	pid	RhoA signaling pathway	45	6	5590, 998, 1027, 5585, 5586, 5728	Predicted	7.94305e-08	1.23509e-06
Q9Y243	AKT3	10000	v-akt murine thymoma viral oncogene homolog 3	109	95	rb	Pathways CycE1_CDK2_module	70	3	890, 2932, 1027	Predicted	0.00505458	0.0209352
Q9Y243	AKT3	10000	v-akt murine thymoma viral oncogene homolog 3	109	95	reactome	Cellular Senescence	179	7	890, 1027, 4193, 4217, 5602, 5970, 6195	Predicted	0.000116533	0.000882731
Q9Y243	AKT3	10000	v-akt murine thymoma viral oncogene homolog 3	109	95	reactome	Cyclin D associated events in G1	38	4	5515, 1027, 5518, 5519	Predicted	0.0140026	0.0452924
Q9Y243	AKT3	10000	v-akt murine thymoma viral oncogene homolog 3	109	95	reactome	G1 Phase	38	4	5515, 1027, 5518, 5519	Predicted	0.0122494	0.0410838
Q9Y243	AKT3	10000	v-akt murine thymoma viral oncogene homolog 3	109	95	reactome	G1/S Transition	60	5	890, 5515, 1027, 5518, 5519	Predicted	0.00200113	0.00995473
Q9Y243	AKT3	10000	v-akt murine thymoma viral oncogene homolog 3	109	95	reactome	Mitotic G1-G1/S phases	84	5	890, 5515, 1027, 5518, 5519	Predicted	0.00202129	0.0100402
Q9Y243	AKT3	10000	v-akt murine thymoma viral oncogene homolog 3	109	95	reactome	Switching of origins to a post-replicative state	26	2	890, 1027	Predicted	0.0142462	0.0458893
Q9Y243	AKT3	10000	v-akt murine thymoma viral oncogene homolog 3	109	95	wikipathways	DNA Damage Response	68	3	836, 1027, 4193	Predicted	0.00039062	0.0025153
Q9Y243	AKT3	10000	v-akt murine thymoma viral oncogene homolog 3	109	95	wikipathways	ErbB Signaling Pathway	54	9	2932, 1027, 1978, 2308, 2475, 4193, 5578, 6198, 6714	Known.and.Predicted	3.24329e-18	1.73797e-16
Q9Y243	AKT3	10000	v-akt murine thymoma viral oncogene homolog 3	109	95	wikipathways	miRNA Regulation of DNA Damage Response	72	3	836, 1027, 4193	Predicted	8.73892e-05	0.000686429
Q9Y243	AKT3	10000	v-akt murine thymoma viral oncogene homolog 3	109	95	wikipathways	Senescence and Autophagy in Cancer	105	8	2932, 1027, 2475, 4193, 5728, 5894, 6714, 8878	Predicted	7.63798e-08	1.19131e-06
Q9Y243	AKT3	10000	v-akt murine thymoma viral oncogene homolog 3	109	95	reactome	ARMS-mediated activation	188	12	1445, 5515, 5037, 5518, 5519, 5525, 5526, 5527, 5529, 5894, 6714, 7529	Predicted	6.21048e-15	2.47715e-13
Q9Y243	AKT3	10000	v-akt murine thymoma viral oncogene homolog 3	109	95	reactome	FRS-mediated FGFR1 signaling	185	12	1445, 5515, 5037, 5518, 5519, 5525, 5526, 5527, 5529, 5894, 6714, 7529	Predicted	4.61722e-16	2.05306e-14
Q9Y243	AKT3	10000	v-akt murine thymoma viral oncogene homolog 3	109	95	reactome	FRS-mediated FGFR2 signaling	185	12	1445, 5515, 5037, 5518, 5519, 5525, 5526, 5527, 5529, 5894, 6714, 7529	Predicted	6.45291e-14	2.31669e-12
Q9Y243	AKT3	10000	v-akt murine thymoma viral oncogene homolog 3	109	95	reactome	FRS-mediated FGFR3 signaling	185	12	1445, 5515, 5037, 5518, 5519, 5525, 5526, 5527, 5529, 5894, 6714, 7529	Predicted	5.21057e-19	2.96831e-17
Q9Y243	AKT3	10000	v-akt murine thymoma viral oncogene homolog 3	109	95	reactome	FRS-mediated FGFR4 signaling	185	12	1445, 5515, 5037, 5518, 5519, 5525, 5526, 5527, 5529, 5894, 6714, 7529	Predicted	3.41358e-15	1.39699e-13
Q9Y243	AKT3	10000	v-akt murine thymoma viral oncogene homolog 3	109	95	reactome	Frs2-mediated activation	189	12	1445, 5515, 5037, 5518, 5519, 5525, 5526, 5527, 5529, 5894, 6714, 7529	Predicted	3.88941e-11	1.00305e-09
Q9Y243	AKT3	10000	v-akt murine thymoma viral oncogene homolog 3	109	95	reactome	Gastrin-CREB signalling pathway via PKC and MAPK	381	16	1445, 5515, 5580, 5037, 5518, 5519, 5525, 5526, 5527, 5529, 5578, 5588, 5894, 6195, 6714, 7529	Predicted	2.72144e-16	1.23634e-14
Q9Y243	AKT3	10000	v-akt murine thymoma viral oncogene homolog 3	109	95	reactome	GRB2 events in EGFR signaling	184	12	1445, 5515, 5037, 5518, 5519, 5525, 5526, 5527, 5529, 5894, 6714, 7529	Predicted	5.65415e-18	2.96984e-16
Q9Y243	AKT3	10000	v-akt murine thymoma viral oncogene homolog 3	109	95	reactome	GRB2 events in ERBB2 signaling	184	12	1445, 5515, 5037, 5518, 5519, 5525, 5526, 5527, 5529, 5894, 6714, 7529	Predicted	8.82711e-10	1.88535e-08
Q9Y243	AKT3	10000	v-akt murine thymoma viral oncogene homolog 3	109	95	reactome	Interleukin-2 signaling	201	13	1445, 5515, 5037, 5518, 5519, 5525, 5526, 5527, 5529, 5894, 6714, 7529, 9846	Predicted	0	0
Q9Y243	AKT3	10000	v-akt murine thymoma viral oncogene homolog 3	109	95	reactome	Interleukin receptor SHC signaling	194	13	1445, 5515, 5037, 5518, 5519, 5525, 5526, 5527, 5529, 5894, 6714, 7529, 9846	Predicted	8.26174e-21	5.35066e-19
Q9Y243	AKT3	10000	v-akt murine thymoma viral oncogene homolog 3	109	95	reactome	MAP2K and MAPK activation	38	5	1445, 5037, 5894, 6714, 7529	Predicted	1.74386e-06	2.08521e-05
Q9Y243	AKT3	10000	v-akt murine thymoma viral oncogene homolog 3	109	95	reactome	MAPK1/MAPK3 signaling	190	12	1445, 5515, 5037, 5518, 5519, 5525, 5526, 5527, 5529, 5894, 6714, 7529	Predicted	3.89374e-11	1.00413e-09
Q9Y243	AKT3	10000	v-akt murine thymoma viral oncogene homolog 3	109	95	reactome	NCAM signaling for neurite out-growth	222	12	1445, 5515, 5037, 5518, 5519, 5525, 5526, 5527, 5529, 5894, 6714, 7529	Predicted	2.6253e-20	1.64279e-18
Q9Y243	AKT3	10000	v-akt murine thymoma viral oncogene homolog 3	109	95	reactome	Negative regulation of MAPK pathway	40	10	5515, 5037, 5518, 5519, 5525, 5526, 5527, 5529, 5894, 7529	Predicted	5.72176e-05	0.000473299
Q9Y243	AKT3	10000	v-akt murine thymoma viral oncogene homolog 3	109	95	reactome	Prolonged ERK activation events	191	12	1445, 5515, 5037, 5518, 5519, 5525, 5526, 5527, 5529, 5894, 6714, 7529	Predicted	1.27652e-21	8.72427e-20
Q9Y243	AKT3	10000	v-akt murine thymoma viral oncogene homolog 3	109	95	reactome	RAF activation	25	10	5515, 5518, 5519, 5525, 5526, 5527, 5529, 5894, 6714, 7529	Predicted	1.72227e-19	1.01677e-17
Q9Y243	AKT3	10000	v-akt murine thymoma viral oncogene homolog 3	109	95	reactome	RAF/MAP kinase cascade	184	12	1445, 5515, 5037, 5518, 5519, 5525, 5526, 5527, 5529, 5894, 6714, 7529	Predicted	0	0
Q9Y243	AKT3	10000	v-akt murine thymoma viral oncogene homolog 3	109	95	reactome	SHC1 events in EGFR signaling	184	12	1445, 5515, 5037, 5518, 5519, 5525, 5526, 5527, 5529, 5894, 6714, 7529	Predicted	2.13741e-25	1.80702e-23
Q9Y243	AKT3	10000	v-akt murine thymoma viral oncogene homolog 3	109	95	reactome	SHC1 events in ERBB2 signaling	184	12	1445, 5515, 5037, 5518, 5519, 5525, 5526, 5527, 5529, 5894, 6714, 7529	Predicted	6.85398e-06	7.16967e-05
Q9Y243	AKT3	10000	v-akt murine thymoma viral oncogene homolog 3	109	95	reactome	SHC1 events in ERBB4 signaling	184	12	1445, 5515, 5037, 5518, 5519, 5525, 5526, 5527, 5529, 5894, 6714, 7529	Predicted	1.11807e-07	1.69247e-06
Q9Y243	AKT3	10000	v-akt murine thymoma viral oncogene homolog 3	109	95	reactome	Signaling by Leptin	192	12	1445, 5515, 5037, 5518, 5519, 5525, 5526, 5527, 5529, 5894, 6714, 7529	Predicted	0.000117077	0.000886233
Q9Y243	AKT3	10000	v-akt murine thymoma viral oncogene homolog 3	109	95	reactome	Signalling to ERKs	200	12	1445, 5515, 5037, 5518, 5519, 5525, 5526, 5527, 5529, 5894, 6714, 7529	Predicted	4.54167e-12	1.32018e-10
Q9Y243	AKT3	10000	v-akt murine thymoma viral oncogene homolog 3	109	95	reactome	Signalling to p38 via RIT and RIN	188	12	1445, 5515, 5037, 5518, 5519, 5525, 5526, 5527, 5529, 5894, 6714, 7529	Predicted	1.43465e-14	5.51459e-13
Q9Y243	AKT3	10000	v-akt murine thymoma viral oncogene homolog 3	109	95	reactome	Signalling to RAS	193	12	1445, 5515, 5037, 5518, 5519, 5525, 5526, 5527, 5529, 5894, 6714, 7529	Predicted	2.65287e-19	1.54503e-17
Q9Y243	AKT3	10000	v-akt murine thymoma viral oncogene homolog 3	109	95	reactome	SOS-mediated signalling	184	12	1445, 5515, 5037, 5518, 5519, 5525, 5526, 5527, 5529, 5894, 6714, 7529	Predicted	1.69502e-09	3.46875e-08
Q9Y243	AKT3	10000	v-akt murine thymoma viral oncogene homolog 3	109	95	reactome	VEGFR2 mediated cell proliferation	197	16	1445, 5515, 5590, 5580, 5170, 5037, 5518, 5519, 5525, 5526, 5527, 5529, 5578, 5894, 6714, 7529	Predicted	1.38876e-11	3.79684e-10
Q9Y243	AKT3	10000	v-akt murine thymoma viral oncogene homolog 3	109	95	biocarta	hiv-1 nef: negative effector of fas and tnf	53	6	5580, 836, 1147, 4193, 4217, 5970	Predicted	5.94402e-09	1.11831e-07
Q9Y243	AKT3	10000	v-akt murine thymoma viral oncogene homolog 3	109	95	kegg	Bladder cancer	41	3	4193, 5894, 6714	Predicted	4.09896e-05	0.000352904
Q9Y243	AKT3	10000	v-akt murine thymoma viral oncogene homolog 3	109	95	kegg	p53 signaling pathway	68	4	7249, 836, 4193, 5728	Predicted	2.33902e-07	3.33536e-06
Q9Y243	AKT3	10000	v-akt murine thymoma viral oncogene homolog 3	109	95	pid	Direct p53 effectors	140	3	7249, 4193, 5728	Predicted	7.80292e-07	1.00363e-05
Q9Y243	AKT3	10000	v-akt murine thymoma viral oncogene homolog 3	109	95	pid	p73 transcription factor network	78	4	23327, 890, 4193, 5970	Predicted	6.86148e-09	1.27744e-07
Q9Y243	AKT3	10000	v-akt murine thymoma viral oncogene homolog 3	109	95	pid	Validated transcriptional targets of deltaNp63 isoforms	47	3	2932, 4193, 5525	Predicted	2.58429e-05	0.000234472
Q9Y243	AKT3	10000	v-akt murine thymoma viral oncogene homolog 3	109	95	reactome	Neurotransmitter Receptor Binding And Downstream Transmission In The Postsynaptic Cell	142	6	5170, 4193, 5566, 5578, 5894, 6195	Predicted	0.000235699	0.00162789
Q9Y243	AKT3	10000	v-akt murine thymoma viral oncogene homolog 3	109	95	reactome	Oxidative Stress Induced Senescence	120	3	4193, 4217, 5602	Predicted	0.00343021	0.0154048
Q9Y243	AKT3	10000	v-akt murine thymoma viral oncogene homolog 3	109	95	reactome	Transmission across Chemical Synapses	210	6	5170, 4193, 5566, 5578, 5894, 6195	Predicted	5.11668e-07	6.83081e-06
Q9Y243	AKT3	10000	v-akt murine thymoma viral oncogene homolog 3	109	95	signalink	EGF-Ncore	57	6	2932, 4193, 5037, 5566, 5578, 5728	Predicted	4.69229e-07	6.30838e-06
Q9Y243	AKT3	10000	v-akt murine thymoma viral oncogene homolog 3	109	95	spike	p53 Signaling Network	83	4	3326, 836, 4193, 5728	Predicted	0.000226564	0.00157328
Q9Y243	AKT3	10000	v-akt murine thymoma viral oncogene homolog 3	109	95	ipavs	GAP_JUNCTION_REGULATION	56	5	5170, 5578, 5607, 5894, 6714	Predicted	1.14804e-05	0.000113812
Q9Y243	AKT3	10000	v-akt murine thymoma viral oncogene homolog 3	109	95	ipavs	positive_and_negative_inotropic_effects_induced_by_beta2AR_agonists_in_mamalian_right_papillary_muscles	55	3	5515, 5170, 5566	Predicted	0.00337009	0.0151849
Q9Y243	AKT3	10000	v-akt murine thymoma viral oncogene homolog 3	109	95	kegg	Aldosterone-regulated sodium reabsorption	39	6	23327, 5170, 4306, 5578, 6446, 9351	Predicted	4.64511e-07	6.25027e-06
Q9Y243	AKT3	10000	v-akt murine thymoma viral oncogene homolog 3	109	95	pid	TGF-beta receptor signaling	50	5	23327, 5515, 5170, 7531, 6198	Predicted	1.14484e-05	0.000113523
Q9Y243	AKT3	10000	v-akt murine thymoma viral oncogene homolog 3	109	95	reactome	Activation of NMDA receptor upon glutamate binding and postsynaptic events	41	4	5170, 5566, 5894, 6195	Predicted	0.000223091	0.00155236
Q9Y243	AKT3	10000	v-akt murine thymoma viral oncogene homolog 3	109	95	reactome	CREB phosphorylation through the activation of Ras	29	3	5170, 5894, 6195	Predicted	0.00334644	0.0151015
Q9Y243	AKT3	10000	v-akt murine thymoma viral oncogene homolog 3	109	95	reactome	Downstream TCR signaling	46	7	84433, 5170, 1147, 3551, 5588, 5728, 5970	Predicted	1.5584e-08	2.73765e-07
Q9Y243	AKT3	10000	v-akt murine thymoma viral oncogene homolog 3	109	95	reactome	Post NMDA receptor activation events	37	4	5170, 5566, 5894, 6195	Predicted	0.000222763	0.00155034
Q9Y243	AKT3	10000	v-akt murine thymoma viral oncogene homolog 3	109	95	reactome	TCR signaling	64	10	84433, 1445, 5170, 1147, 3551, 5058, 5063, 5588, 5728, 5970	Predicted	2.09843e-13	7.12412e-12
Q9Y243	AKT3	10000	v-akt murine thymoma viral oncogene homolog 3	109	95	inoh	GPCR Dopamine D1like receptor	50	7	5518, 5519, 5525, 5526, 5527, 5529, 5566	Predicted	4.52215e-15	1.82841e-13
Q9Y243	AKT3	10000	v-akt murine thymoma viral oncogene homolog 3	109	95	ipavs	Effects_of_PKA_Phosphorylation_of_RyR2_in_the_HeartIn_the_nonfailing_heart_v2	67	8	5515, 5518, 5519, 5525, 5526, 5527, 5529, 5566	Predicted	2.75734e-07	3.87806e-06
Q9Y243	AKT3	10000	v-akt murine thymoma viral oncogene homolog 3	109	95	kegg	Amoebiasis	109	4	836, 5566, 5578, 5970	Predicted	4.43869e-05	0.000378474
Q9Y243	AKT3	10000	v-akt murine thymoma viral oncogene homolog 3	109	95	kegg	GABAergic synapse	89	3	5566, 5578, 6714	Predicted	0.00190098	0.00954866
Q9Y243	AKT3	10000	v-akt murine thymoma viral oncogene homolog 3	109	95	kegg	Gap junction	89	5	5566, 5578, 5607, 5894, 6714	Predicted	3.63711e-10	8.21718e-09
Q9Y243	AKT3	10000	v-akt murine thymoma viral oncogene homolog 3	109	95	kegg	GnRH signaling pathway	91	7	5580, 998, 5566, 5578, 5602, 5894, 6714	Predicted	9.42001e-08	1.44564e-06
Q9Y243	AKT3	10000	v-akt murine thymoma viral oncogene homolog 3	109	95	kegg	Inflammatory mediator regulation of TRP channels	98	6	5580, 5566, 5578, 5588, 5602, 6714	Predicted	0.00111029	0.00610971
Q9Y243	AKT3	10000	v-akt murine thymoma viral oncogene homolog 3	109	95	kegg	Melanogenesis	101	4	2932, 5566, 5578, 5894	Predicted	0.00058356	0.00354673
Q9Y243	AKT3	10000	v-akt murine thymoma viral oncogene homolog 3	109	95	kegg	Oxytocin signaling pathway	157	5	5566, 5578, 5607, 5894, 6714	Predicted	0.00444915	0.01894
Q9Y243	AKT3	10000	v-akt murine thymoma viral oncogene homolog 3	109	95	kegg	Retrograde endocannabinoid signaling	102	3	5566, 5578, 5602	Predicted	0.014802	0.0471986
Q9Y243	AKT3	10000	v-akt murine thymoma viral oncogene homolog 3	109	95	kegg	Serotonergic synapse	112	5	836, 5566, 5578, 5894, 7220	Predicted	0.000451478	0.00284844
Q9Y243	AKT3	10000	v-akt murine thymoma viral oncogene homolog 3	109	95	kegg	Vascular smooth muscle contraction	120	5	5580, 5566, 5578, 5588, 5894	Predicted	3.39265e-09	6.63136e-08
Q9Y243	AKT3	10000	v-akt murine thymoma viral oncogene homolog 3	109	95	kegg	Vibrio cholerae infection	54	2	5566, 5578	Predicted	0.000826876	0.00476575
Q9Y243	AKT3	10000	v-akt murine thymoma viral oncogene homolog 3	109	95	netpath	Hedgehog	25	2	7531, 5566	Predicted	8.37748e-05	0.000661488
Q9Y243	AKT3	10000	v-akt murine thymoma viral oncogene homolog 3	109	95	pharmgkb	Beta-agonist/Beta-blocker Pathway, Pharmacodynamics	65	7	5590, 5580, 5566, 5578, 5588, 6714, 9351	Predicted	3.47305e-12	1.02382e-10
Q9Y243	AKT3	10000	v-akt murine thymoma viral oncogene homolog 3	109	95	pid	SHP2 signaling	58	3	5566, 5894, 9846	Predicted	0.000389517	0.00250913
Q9Y243	AKT3	10000	v-akt murine thymoma viral oncogene homolog 3	109	95	pid	Syndecan-2-mediated signaling events	41	4	5580, 836, 5566, 6714	Predicted	3.35657e-08	5.57308e-07
Q9Y243	AKT3	10000	v-akt murine thymoma viral oncogene homolog 3	109	95	reactome	C-type lectin receptors (CLRs)	66	9	5580, 1147, 3551, 5058, 5063, 5566, 5894, 5970, 6714	Predicted	9.93018e-09	1.80083e-07
Q9Y243	AKT3	10000	v-akt murine thymoma viral oncogene homolog 3	109	95	reactome	Ca-dependent events	30	3	5580, 5566, 5578	Predicted	0.00851864	0.0312809
Q9Y243	AKT3	10000	v-akt murine thymoma viral oncogene homolog 3	109	95	reactome	CD209 (DC-SIGN) signaling	19	5	5058, 5063, 5566, 5894, 5970	Predicted	2.16635e-06	2.53811e-05
Q9Y243	AKT3	10000	v-akt murine thymoma viral oncogene homolog 3	109	95	reactome	DAG and IP3 signaling	34	3	5580, 5566, 5578	Predicted	4.09072e-05	0.000352274
Q9Y243	AKT3	10000	v-akt murine thymoma viral oncogene homolog 3	109	95	reactome	DARPP-32 events	26	4	5515, 5518, 5519, 5566	Predicted	1.11918e-05	0.000111239
Q9Y243	AKT3	10000	v-akt murine thymoma viral oncogene homolog 3	109	95	reactome	EGFR interacts with phospholipase C-gamma	36	3	5580, 5566, 5578	Predicted	2.57611e-05	0.000233834
Q9Y243	AKT3	10000	v-akt murine thymoma viral oncogene homolog 3	109	95	reactome	G-protein mediated events	47	3	5580, 5566, 5578	Predicted	6.11614e-05	0.000501837
Q9Y243	AKT3	10000	v-akt murine thymoma viral oncogene homolog 3	109	95	reactome	Glucose metabolism	71	5	5315, 5515, 5518, 5519, 5566	Predicted	2.66996e-08	4.5091e-07
Q9Y243	AKT3	10000	v-akt murine thymoma viral oncogene homolog 3	109	95	reactome	Integration of energy metabolism	91	5	5515, 5518, 5519, 5566, 5578	Predicted	8.4334e-07	1.07732e-05
Q9Y243	AKT3	10000	v-akt murine thymoma viral oncogene homolog 3	109	95	reactome	Metabolism of carbohydrates	259	5	5315, 5515, 5518, 5519, 5566	Predicted	1.37274e-09	2.8483e-08
Q9Y243	AKT3	10000	v-akt murine thymoma viral oncogene homolog 3	109	95	reactome	Metabolism of lipids and lipoproteins	514	2	5566, 5728	Predicted	0.0031752	0.0144733
Q9Y243	AKT3	10000	v-akt murine thymoma viral oncogene homolog 3	109	95	reactome	Opioid Signalling	83	6	5515, 5580, 5518, 5519, 5566, 5578	Predicted	4.3769e-11	1.12121e-09
Q9Y243	AKT3	10000	v-akt murine thymoma viral oncogene homolog 3	109	95	reactome	Phospholipase C-mediated cascade: FGFR1	49	3	5580, 5566, 5578	Predicted	4.1084e-05	0.000353599
Q9Y243	AKT3	10000	v-akt murine thymoma viral oncogene homolog 3	109	95	reactome	Phospholipase C-mediated cascade; FGFR2	51	3	5580, 5566, 5578	Predicted	4.11077e-05	0.000353777
Q9Y243	AKT3	10000	v-akt murine thymoma viral oncogene homolog 3	109	95	reactome	Phospholipase C-mediated cascade; FGFR3	46	3	5580, 5566, 5578	Predicted	0.00430953	0.0184787
Q9Y243	AKT3	10000	v-akt murine thymoma viral oncogene homolog 3	109	95	reactome	Phospholipase C-mediated cascade; FGFR4	48	3	5580, 5566, 5578	Predicted	6.1179e-05	0.00050197
Q9Y243	AKT3	10000	v-akt murine thymoma viral oncogene homolog 3	109	95	reactome	PLC-gamma1 signalling	36	3	5580, 5566, 5578	Predicted	0.00335279	0.0151239
Q9Y243	AKT3	10000	v-akt murine thymoma viral oncogene homolog 3	109	95	reactome	PLC beta mediated events	46	3	5580, 5566, 5578	Predicted	0.000468115	0.00293857
Q9Y243	AKT3	10000	v-akt murine thymoma viral oncogene homolog 3	109	95	reactome	PLCG1 events in ERBB2 signaling	37	3	5580, 5566, 5578	Predicted	1.48282e-05	0.000143002
Q9Y243	AKT3	10000	v-akt murine thymoma viral oncogene homolog 3	109	95	reactome	Signaling by Hedgehog	81	2	2932, 5566	Predicted	0.0158079	0.0495424
Q9Y243	AKT3	10000	v-akt murine thymoma viral oncogene homolog 3	109	95	reactome	Transmembrane transport of small molecules	576	8	10110, 10351, 23460, 23327, 5566, 5894, 6446, 7220	Predicted	2.29096e-07	3.27253e-06
Q9Y243	AKT3	10000	v-akt murine thymoma viral oncogene homolog 3	109	95	stke	ERK1/ERK2 MAPK Pathway	47	3	1978, 5566, 6195	Predicted	0.0023152	0.0112271
Q9Y243	AKT3	10000	v-akt murine thymoma viral oncogene homolog 3	109	95	stke	G alpha s Pathway	33	3	5566, 5894, 6714	Predicted	0.00306657	0.0140814
Q9Y243	AKT3	10000	v-akt murine thymoma viral oncogene homolog 3	109	95	wikipathways	G Protein Signaling Pathways	92	6	5590, 5580, 5566, 5578, 5584, 5588	Predicted	2.11923e-07	3.04711e-06
Q9Y243	AKT3	10000	v-akt murine thymoma viral oncogene homolog 3	109	95	wikipathways	miRs in Muscle Cell Differentiation	29	6	5590, 5580, 5566, 5578, 5584, 5588	Predicted	2.0451e-07	2.94904e-06
Q9Y243	AKT3	10000	v-akt murine thymoma viral oncogene homolog 3	109	95	biocarta	calcium signaling by hbx of hepatitis b virus	16	3	1457, 5894, 6714	Predicted	0.00363235	0.0161259
Q9Y243	AKT3	10000	v-akt murine thymoma viral oncogene homolog 3	109	95	biocarta	pdgf signaling pathway	27	3	1457, 5578, 5894	Predicted	0.00230257	0.0111766
Q9Y243	AKT3	10000	v-akt murine thymoma viral oncogene homolog 3	109	95	biocarta	tpo signaling pathway	25	3	1457, 5578, 5894	Predicted	0.00230132	0.011171
Q9Y243	AKT3	10000	v-akt murine thymoma viral oncogene homolog 3	109	95	kegg	Herpes simplex infection	184	6	836, 1147, 1457, 3551, 5602, 5970	Predicted	2.23318e-07	3.19682e-06
Q9Y243	AKT3	10000	v-akt murine thymoma viral oncogene homolog 3	109	95	kegg	NF-kappa B signaling pathway	91	6	84433, 1147, 1457, 3551, 5588, 5970	Predicted	3.23082e-07	4.48472e-06
Q9Y243	AKT3	10000	v-akt murine thymoma viral oncogene homolog 3	109	95	pid	Alpha-synuclein signaling	32	3	5580, 1457, 6714	Predicted	0.00230572	0.0111895
Q9Y243	AKT3	10000	v-akt murine thymoma viral oncogene homolog 3	109	95	reactome	M Phase	255	10	55844, 5515, 1457, 5518, 5519, 5525, 5526, 5527, 5529, 5578	Predicted	8.39978e-14	2.98009e-12
Q9Y243	AKT3	10000	v-akt murine thymoma viral oncogene homolog 3	109	95	reactome	Mitotic Prometaphase	109	8	5515, 1457, 5518, 5519, 5525, 5526, 5527, 5529	Predicted	1.45631e-10	3.47947e-09
Q9Y243	AKT3	10000	v-akt murine thymoma viral oncogene homolog 3	109	95	reactome	APC:Cdc20 mediated degradation of cell cycle proteins prior to satisfation of the cell cycle checkpoint	26	1	890	Predicted	0.00920275	0.0331834
Q9Y243	AKT3	10000	v-akt murine thymoma viral oncogene homolog 3	109	95	reactome	Cyclin A/B1 associated events during G2/M transition	22	4	890, 5515, 5518, 5519	Predicted	2.29786e-07	3.28146e-06
Q9Y243	AKT3	10000	v-akt murine thymoma viral oncogene homolog 3	109	95	wikipathways	Prostate Cancer	71	4	1978, 5058, 5728, 5894	Predicted	8.30496e-07	1.06254e-05
Q9Y243	AKT3	10000	v-akt murine thymoma viral oncogene homolog 3	109	95	wikipathways	Signaling of Hepatocyte Growth Factor Receptor	34	4	5058, 5728, 5894, 6714	Predicted	0.00380175	0.016731
Q9Y243	AKT3	10000	v-akt murine thymoma viral oncogene homolog 3	109	95	netpath	RANKL	23	3	1147, 3551, 8878	Predicted	0.00800297	0.0298446
Q9Y243	AKT3	10000	v-akt murine thymoma viral oncogene homolog 3	109	95	pid	IL1-mediated signaling events	36	6	5590, 1147, 3551, 5584, 5970, 8878	Predicted	2.54614e-07	3.60506e-06
Q9Y243	AKT3	10000	v-akt murine thymoma viral oncogene homolog 3	109	95	pid	TNF receptor signaling pathway	46	7	5590, 1147, 3551, 4217, 5584, 5970, 8878	Predicted	3.85958e-05	0.000334642
Q9Y243	AKT3	10000	v-akt murine thymoma viral oncogene homolog 3	109	95	reactome	p75NTR recruits signalling complexes	9	3	3551, 5584, 8878	Predicted	0.006156	0.0244084
Q9Y243	AKT3	10000	v-akt murine thymoma viral oncogene homolog 3	109	95	reactome	p75NTR signals via NF-kB	16	4	3551, 5584, 5970, 8878	Predicted	0.000869313	0.00497343
Q9Y243	AKT3	10000	v-akt murine thymoma viral oncogene homolog 3	109	95	kegg	Long-term depression	59	5	5515, 5518, 5519, 5578, 5894	Predicted	1.45927e-08	2.57539e-07
Q9Y243	AKT3	10000	v-akt murine thymoma viral oncogene homolog 3	109	95	kegg	mRNA surveillance pathway	91	8	55844, 5515, 5518, 5519, 5525, 5526, 5527, 5529	Predicted	1.76423e-15	7.42482e-14
Q9Y243	AKT3	10000	v-akt murine thymoma viral oncogene homolog 3	109	95	kegg	TGF-beta signaling pathway	80	5	5515, 5518, 5519, 6198, 6199	Predicted	6.08275e-11	1.52907e-09
Q9Y243	AKT3	10000	v-akt murine thymoma viral oncogene homolog 3	109	95	pharmgkb	Diuretics Pathway, Pharmacodynamics	29	3	23327, 5515, 6446	Predicted	0.000316093	0.00209684
Q9Y243	AKT3	10000	v-akt murine thymoma viral oncogene homolog 3	109	95	reactome	Activated TLR4 signalling	109	8	5515, 1147, 3551, 5518, 5519, 5602, 5970, 6195	Predicted	1.78913e-15	7.52488e-14
Q9Y243	AKT3	10000	v-akt murine thymoma viral oncogene homolog 3	109	95	reactome	Beta-catenin phosphorylation cascade	17	8	5515, 2932, 5518, 5519, 5525, 5526, 5527, 5529	Predicted	3.24629e-10	7.38556e-09
Q9Y243	AKT3	10000	v-akt murine thymoma viral oncogene homolog 3	109	95	reactome	Degradation of beta-catenin by the destruction complex	35	8	5515, 2932, 5518, 5519, 5525, 5526, 5527, 5529	Predicted	0	0
Q9Y243	AKT3	10000	v-akt murine thymoma viral oncogene homolog 3	109	95	reactome	disassembly of the destruction complex and recruitment of AXIN to the membrane	29	8	5515, 2932, 5518, 5519, 5525, 5526, 5527, 5529	Predicted	1.44947e-09	2.99674e-08
Q9Y243	AKT3	10000	v-akt murine thymoma viral oncogene homolog 3	109	95	reactome	E2F mediated regulation of DNA replication	21	3	5515, 5518, 5519	Predicted	0.00901627	0.0326411
Q9Y243	AKT3	10000	v-akt murine thymoma viral oncogene homolog 3	109	95	reactome	ERK/MAPK targets	21	4	5515, 5518, 5519, 6195	Predicted	4.4874e-06	4.89842e-05
Q9Y243	AKT3	10000	v-akt murine thymoma viral oncogene homolog 3	109	95	reactome	ERKs are inactivated	12	3	5515, 5518, 5519	Predicted	0.000200502	0.00141465
Q9Y243	AKT3	10000	v-akt murine thymoma viral oncogene homolog 3	109	95	reactome	Glycolysis	31	4	5315, 5515, 5518, 5519	Predicted	0.000873977	0.00499435
Q9Y243	AKT3	10000	v-akt murine thymoma viral oncogene homolog 3	109	95	reactome	Inhibition of replication initiation of damaged DNA by RB1/E2F1	12	3	5515, 5518, 5519	Predicted	0.000314579	0.00208807
Q9Y243	AKT3	10000	v-akt murine thymoma viral oncogene homolog 3	109	95	reactome	MAP kinase activation in TLR cascade	48	5	5515, 5518, 5519, 5602, 6195	Predicted	2.03681e-05	0.000189769
Q9Y243	AKT3	10000	v-akt murine thymoma viral oncogene homolog 3	109	95	reactome	MAPK targets/ Nuclear events mediated by MAP kinases	30	5	5515, 5518, 5519, 5602, 6195	Predicted	0.00142686	0.00753367
Q9Y243	AKT3	10000	v-akt murine thymoma viral oncogene homolog 3	109	95	reactome	MASTL Facilitates Mitotic Progression	10	4	55844, 5515, 5518, 5519	Predicted	0.00529024	0.0217024
Q9Y243	AKT3	10000	v-akt murine thymoma viral oncogene homolog 3	109	95	reactome	Mitotic Anaphase	128	7	5515, 5518, 5519, 5525, 5526, 5527, 5529	Predicted	0.000797588	0.00462208
Q9Y243	AKT3	10000	v-akt murine thymoma viral oncogene homolog 3	109	95	reactome	Mitotic Metaphase and Anaphase	129	7	5515, 5518, 5519, 5525, 5526, 5527, 5529	Predicted	2.87517e-11	7.546e-10
Q9Y243	AKT3	10000	v-akt murine thymoma viral oncogene homolog 3	109	95	reactome	Mitotic Prophase	138	5	55844, 5515, 5518, 5519, 5578	Predicted	7.56295e-08	1.18046e-06
Q9Y243	AKT3	10000	v-akt murine thymoma viral oncogene homolog 3	109	95	reactome	MyD88-independent TLR3/TLR4 cascade	94	8	5515, 1147, 3551, 5518, 5519, 5602, 5970, 6195	Predicted	4.66807e-05	0.000395734
Q9Y243	AKT3	10000	v-akt murine thymoma viral oncogene homolog 3	109	95	reactome	MyD88 cascade initiated on plasma membrane	75	8	5515, 1147, 3551, 5518, 5519, 5602, 5970, 6195	Predicted	1.12468e-13	3.93602e-12
Q9Y243	AKT3	10000	v-akt murine thymoma viral oncogene homolog 3	109	95	reactome	MyD88 dependent cascade initiated on endosome	78	8	5515, 1147, 3551, 5518, 5519, 5602, 5970, 6195	Predicted	1.42228e-10	3.40321e-09
Q9Y243	AKT3	10000	v-akt murine thymoma viral oncogene homolog 3	109	95	reactome	MyD88:Mal cascade initiated on plasma membrane	85	8	5515, 1147, 3551, 5518, 5519, 5602, 5970, 6195	Predicted	7.52622e-08	1.1751e-06
Q9Y243	AKT3	10000	v-akt murine thymoma viral oncogene homolog 3	109	95	reactome	Negative regulation of FGFR1 signaling	32	3	5515, 5518, 6714	Predicted	0.000201643	0.00142172
Q9Y243	AKT3	10000	v-akt murine thymoma viral oncogene homolog 3	109	95	reactome	Negative regulation of FGFR3 signaling	29	3	5515, 5518, 6714	Predicted	0.00537896	0.0219946
Q9Y243	AKT3	10000	v-akt murine thymoma viral oncogene homolog 3	109	95	reactome	Negative regulation of FGFR4 signaling	31	3	5515, 5518, 6714	Predicted	2.5724e-05	0.000233531
Q9Y243	AKT3	10000	v-akt murine thymoma viral oncogene homolog 3	109	95	reactome	Platelet homeostasis	79	7	5515, 5518, 5519, 5525, 5526, 5527, 5529	Predicted	0.000363689	0.00236661
Q9Y243	AKT3	10000	v-akt murine thymoma viral oncogene homolog 3	109	95	reactome	Platelet sensitization by LDL	17	7	5515, 5518, 5519, 5525, 5526, 5527, 5529	Predicted	6.67417e-10	1.45182e-08
Q9Y243	AKT3	10000	v-akt murine thymoma viral oncogene homolog 3	109	95	reactome	PP2A-mediated dephosphorylation of key metabolic factors	7	3	5515, 5518, 5519	Predicted	0.000253059	0.00173156
Q9Y243	AKT3	10000	v-akt murine thymoma viral oncogene homolog 3	109	95	reactome	Resolution of Sister Chromatid Cohesion	100	7	5515, 5518, 5519, 5525, 5526, 5527, 5529	Predicted	0.00125138	0.00675174
Q9Y243	AKT3	10000	v-akt murine thymoma viral oncogene homolog 3	109	95	reactome	Separation of Sister Chromatids	117	7	5515, 5518, 5519, 5525, 5526, 5527, 5529	Predicted	0.000288854	0.00194082
Q9Y243	AKT3	10000	v-akt murine thymoma viral oncogene homolog 3	109	95	reactome	Toll-Like Receptors Cascades	137	8	5515, 1147, 3551, 5518, 5519, 5602, 5970, 6195	Predicted	0.00179052	0.00908432
Q9Y243	AKT3	10000	v-akt murine thymoma viral oncogene homolog 3	109	95	reactome	Toll Like Receptor 2 (TLR2) Cascade	85	8	5515, 1147, 3551, 5518, 5519, 5602, 5970, 6195	Predicted	3.54145e-16	1.59197e-14
Q9Y243	AKT3	10000	v-akt murine thymoma viral oncogene homolog 3	109	95	reactome	Toll Like Receptor 3 (TLR3) Cascade	94	8	5515, 1147, 3551, 5518, 5519, 5602, 5970, 6195	Predicted	1.14135e-13	3.99178e-12
Q9Y243	AKT3	10000	v-akt murine thymoma viral oncogene homolog 3	109	95	reactome	Toll Like Receptor 4 (TLR4) Cascade	118	8	5515, 1147, 3551, 5518, 5519, 5602, 5970, 6195	Predicted	0	0
Q9Y243	AKT3	10000	v-akt murine thymoma viral oncogene homolog 3	109	95	reactome	Toll Like Receptor 5 (TLR5) Cascade	75	8	5515, 1147, 3551, 5518, 5519, 5602, 5970, 6195	Predicted	0	0
Q9Y243	AKT3	10000	v-akt murine thymoma viral oncogene homolog 3	109	95	reactome	Toll Like Receptor 7/8 (TLR7/8) Cascade	78	8	5515, 1147, 3551, 5518, 5519, 5602, 5970, 6195	Predicted	8.9006e-13	2.81255e-11
Q9Y243	AKT3	10000	v-akt murine thymoma viral oncogene homolog 3	109	95	reactome	Toll Like Receptor 9 (TLR9) Cascade	82	8	5515, 1147, 3551, 5518, 5519, 5602, 5970, 6195	Predicted	6.32102e-07	8.28498e-06
Q9Y243	AKT3	10000	v-akt murine thymoma viral oncogene homolog 3	109	95	reactome	Toll Like Receptor TLR1:TLR2 Cascade	85	8	5515, 1147, 3551, 5518, 5519, 5602, 5970, 6195	Predicted	6.59339e-08	1.04025e-06
Q9Y243	AKT3	10000	v-akt murine thymoma viral oncogene homolog 3	109	95	reactome	Toll Like Receptor TLR6:TLR2 Cascade	85	8	5515, 1147, 3551, 5518, 5519, 5602, 5970, 6195	Predicted	0	0
Q9Y243	AKT3	10000	v-akt murine thymoma viral oncogene homolog 3	109	95	reactome	TRAF6 mediated induction of NFkB and MAP kinases upon TLR7/8 or 9 activation	76	8	5515, 1147, 3551, 5518, 5519, 5602, 5970, 6195	Predicted	4.6827e-07	6.29649e-06
Q9Y243	AKT3	10000	v-akt murine thymoma viral oncogene homolog 3	109	95	reactome	TRAF6 Mediated Induction of proinflammatory cytokines	63	8	5515, 1147, 3551, 5518, 5519, 5602, 5970, 6195	Predicted	3.48139e-16	1.56602e-14
Q9Y243	AKT3	10000	v-akt murine thymoma viral oncogene homolog 3	109	95	reactome	TRIF-mediated TLR3/TLR4 signaling	94	8	5515, 1147, 3551, 5518, 5519, 5602, 5970, 6195	Predicted	7.01672e-07	9.11271e-06
Q9Y243	AKT3	10000	v-akt murine thymoma viral oncogene homolog 3	109	95	wikipathways	Glycogen Metabolism	36	9	5515, 2932, 2931, 5518, 5519, 5525, 5526, 5527, 5529	Predicted	2.41179e-07	3.43022e-06
Q9Y243	AKT3	10000	v-akt murine thymoma viral oncogene homolog 3	109	95	wikipathways	Wnt Signaling Pathway and Pluripotency	101	12	5515, 5590, 2932, 5580, 5518, 5519, 5527, 5529, 5578, 5584, 5588, 5602	Predicted	9.29875e-05	0.000724782
Q9Y243	AKT3	10000	v-akt murine thymoma viral oncogene homolog 3	109	95	biocarta	bioactive peptide induced signaling pathway	33	2	4137, 5578	Predicted	0.0070885	0.0271903
Q9Y243	AKT3	10000	v-akt murine thymoma viral oncogene homolog 3	109	95	biocarta	keratinocyte differentiation	53	8	5580, 1147, 3551, 4217, 5578, 5588, 5894, 5970	Predicted	1.29433e-05	0.000126689
Q9Y243	AKT3	10000	v-akt murine thymoma viral oncogene homolog 3	109	95	biocarta	role of egf receptor transactivation by gpcrs in cardiac hypertrophy	33	6	1147, 3551, 5578, 5894, 5970, 6195	Predicted	3.83275e-09	7.43099e-08
Q9Y243	AKT3	10000	v-akt murine thymoma viral oncogene homolog 3	109	95	biocarta	role of mef2d in t-cell apoptosis	28	2	3164, 5578	Predicted	0.000822754	0.00474665
Q9Y243	AKT3	10000	v-akt murine thymoma viral oncogene homolog 3	109	95	inoh	GPCR GroupI metabotropic glutamate receptor	28	6	5590, 5580, 5578, 5584, 5588, 5894	Predicted	0.000464233	0.00291785
Q9Y243	AKT3	10000	v-akt murine thymoma viral oncogene homolog 3	109	95	inoh	GPCR signaling-G alpha q	274	6	5590, 5580, 5578, 5584, 5588, 5894	Predicted	2.35163e-07	3.35128e-06
Q9Y243	AKT3	10000	v-akt murine thymoma viral oncogene homolog 3	109	95	ipavs	EGF_receptor_transactivation_in_Cardiac_Hypertrophy	47	10	5590, 5580, 1147, 3551, 5578, 5584, 5588, 5894, 5970, 6195	Predicted	4.0826e-06	4.49814e-05
Q9Y243	AKT3	10000	v-akt murine thymoma viral oncogene homolog 3	109	95	ipavs	non_canonical_Wnt_signaling_pathway_human	62	6	5590, 5580, 998, 5578, 5584, 5588	Predicted	4.6451e-08	7.5264e-07
Q9Y243	AKT3	10000	v-akt murine thymoma viral oncogene homolog 3	109	95	netpath	KitReceptor	71	9	2932, 1978, 2475, 5578, 5894, 5970, 6195, 6198, 6714	Predicted	8.81921e-14	3.12205e-12
Q9Y243	AKT3	10000	v-akt murine thymoma viral oncogene homolog 3	109	95	pharmgkb	Proton Pump Inhibitor Pathway, Pharmacodynamics	46	3	5590, 5578, 5584	Known.and.Predicted	0.00208952	0.0103141
Q9Y243	AKT3	10000	v-akt murine thymoma viral oncogene homolog 3	109	95	pid	Canonical NF-kappaB pathway	23	4	1147, 3551, 5578, 5970	Predicted	2.88892e-05	0.0002589
Q9Y243	AKT3	10000	v-akt murine thymoma viral oncogene homolog 3	109	95	pid	Downstream signaling in na&#xef;ve CD8+ T cells	66	3	5578, 5588, 5894	Predicted	0.00133459	0.00712722
Q9Y243	AKT3	10000	v-akt murine thymoma viral oncogene homolog 3	109	95	pid	PAR1-mediated thrombin signaling events	43	3	5580, 5578, 5585	Predicted	0.00168007	0.00862167
Q9Y243	AKT3	10000	v-akt murine thymoma viral oncogene homolog 3	109	95	pid	Regulation of Ras family activation	33	2	5590, 5578	Predicted	0.00611342	0.0242741
Q9Y243	AKT3	10000	v-akt murine thymoma viral oncogene homolog 3	109	95	biocarta	bone remodeling	16	3	1147, 3551, 5970	Predicted	0.00101544	0.00566425
Q9Y243	AKT3	10000	v-akt murine thymoma viral oncogene homolog 3	109	95	biocarta	double stranded rna induced gene expression	15	3	1147, 3551, 5970	Predicted	0.00253254	0.0120631
Q9Y243	AKT3	10000	v-akt murine thymoma viral oncogene homolog 3	109	95	biocarta	nf-kb signaling pathway	21	3	1147, 3551, 5970	Predicted	0.003951	0.017246
Q9Y243	AKT3	10000	v-akt murine thymoma viral oncogene homolog 3	109	95	biocarta	nfkb activation by nontypeable hemophilus influenzae	29	3	1147, 3551, 5970	Predicted	0.000156061	0.00113868
Q9Y243	AKT3	10000	v-akt murine thymoma viral oncogene homolog 3	109	95	biocarta	signal transduction through il1r	37	4	1147, 3551, 5037, 5970	Predicted	8.49186e-06	8.68924e-05
Q9Y243	AKT3	10000	v-akt murine thymoma viral oncogene homolog 3	109	95	biocarta	the 41bb-dependent immune response	13	2	4217, 5970	Predicted	0.00809866	0.0301077
Q9Y243	AKT3	10000	v-akt murine thymoma viral oncogene homolog 3	109	95	biocarta	toll-like receptor pathway	35	3	1147, 3551, 5970	Predicted	0.00852982	0.0313103
Q9Y243	AKT3	10000	v-akt murine thymoma viral oncogene homolog 3	109	95	inoh	B cell receptor signaling	94	6	84433, 1147, 3551, 5894, 5970, 6714	Predicted	1.58429e-05	0.000151735
Q9Y243	AKT3	10000	v-akt murine thymoma viral oncogene homolog 3	109	95	inoh	IL-1 NFkB	64	3	1147, 3551, 5970	Predicted	0.00399707	0.0174084
Q9Y243	AKT3	10000	v-akt murine thymoma viral oncogene homolog 3	109	95	inoh	TLR NFkB	69	3	1147, 3551, 5970	Predicted	0.000203777	0.00143466
Q9Y243	AKT3	10000	v-akt murine thymoma viral oncogene homolog 3	109	95	inoh	TNF	67	6	836, 1147, 3551, 4217, 5602, 5970	Predicted	1.45711e-11	3.97339e-10
Q9Y243	AKT3	10000	v-akt murine thymoma viral oncogene homolog 3	109	95	ipavs	RANK_Singnaling_Pathway_in_Osteoclast_resorption	38	4	1147, 3551, 5970, 6714	Predicted	3.5623e-05	0.000311711
Q9Y243	AKT3	10000	v-akt murine thymoma viral oncogene homolog 3	109	95	kegg	Cytosolic DNA-sensing pathway	63	3	1147, 3551, 5970	Predicted	0.00168936	0.00866234
Q9Y243	AKT3	10000	v-akt murine thymoma viral oncogene homolog 3	109	95	ontocanro	Nemo	19	3	1147, 3551, 5970	Predicted	0.00166901	0.00857264
Q9Y243	AKT3	10000	v-akt murine thymoma viral oncogene homolog 3	109	95	reactome	Cytosolic sensors of pathogen-associated DNA	49	3	1147, 3551, 5970	Predicted	0.00502621	0.0208419
Q9Y243	AKT3	10000	v-akt murine thymoma viral oncogene homolog 3	109	95	reactome	FCERI mediated NF-kB activation	29	5	84433, 1147, 3551, 5588, 5970	Predicted	0.000212043	0.00148538
Q9Y243	AKT3	10000	v-akt murine thymoma viral oncogene homolog 3	109	95	reactome	TRAF6 mediated NF-kB activation	24	3	1147, 3551, 5970	Predicted	0.000315646	0.00209426
Q9Y243	AKT3	10000	v-akt murine thymoma viral oncogene homolog 3	109	95	signor	NFKBC	27	3	1147, 3551, 5970	Predicted	0.00661578	0.0257885
Q9Y243	AKT3	10000	v-akt murine thymoma viral oncogene homolog 3	109	95	signor	TOLLR	17	3	1147, 3551, 5970	Predicted	0.00498339	0.0207106
Q9Y243	AKT3	10000	v-akt murine thymoma viral oncogene homolog 3	109	95	stke	Interleukin 1 (IL-1) Pathway	64	2	5602, 5970	Predicted	0.0143458	0.0461465
Q9Y243	AKT3	10000	v-akt murine thymoma viral oncogene homolog 3	109	95	stke	Tumor Necrosis Factor Pathway	31	3	836, 5602, 5970	Predicted	0.000117932	0.000891842
Q9Y243	AKT3	10000	v-akt murine thymoma viral oncogene homolog 3	109	95	kegg	Type II diabetes mellitus	48	6	5315, 5590, 5580, 2475, 3551, 5602	Predicted	0.0151091	0.0478934
Q9Y243	AKT3	10000	v-akt murine thymoma viral oncogene homolog 3	109	95	spike	G2 M Phase of the Cell Cycle	57	2	998, 5586	Predicted	0.01168	0.0396348
Q9Y243	AKT3	10000	v-akt murine thymoma viral oncogene homolog 3	109	95	wikipathways	Integrated Breast Cancer Pathway	63	5	7249, 836, 998, 2308, 2475	Predicted	7.29461e-08	1.14189e-06
Q9Y243	AKT3	10000	v-akt murine thymoma viral oncogene homolog 3	109	95	wikipathways	Adipogenesis	129	2	2308, 4692	Predicted	0.00230534	0.011188
Q9Y243	AKT3	10000	v-akt murine thymoma viral oncogene homolog 3	109	95	reactome	Cell junction organization	86	2	3611, 5584	Predicted	0.00932455	0.0334808
Q9Y243	AKT3	10000	v-akt murine thymoma viral oncogene homolog 3	109	95	reactome	Ion channel transport	195	5	10110, 23327, 5894, 6446, 7220	Predicted	5.27615e-06	5.66728e-05
Q9Y243	AKT3	10000	v-akt murine thymoma viral oncogene homolog 3	109	95	reactome	Signaling by TGF-beta Receptor Complex	66	2	23327, 5590	Predicted	0.0143511	0.04616
Q9Y243	AKT3	10000	v-akt murine thymoma viral oncogene homolog 3	109	95	reactome	Stimuli-sensing channels	99	5	10110, 23327, 5894, 6446, 7220	Predicted	2.46064e-07	3.49422e-06
Q9Y243	AKT3	10000	v-akt murine thymoma viral oncogene homolog 3	109	95	wikipathways	Hair Follicle Development- Induction (Part 1 of 3)	42	4	2932, 1147, 3551, 3858	Predicted	0.000115876	0.000878436
Q9Y243	AKT3	10000	v-akt murine thymoma viral oncogene homolog 3	109	95	spike	TLR Signaling	103	4	1147, 3551, 4217, 6195	Predicted	0.00430413	0.0184599
Q9Y243	AKT3	10000	v-akt murine thymoma viral oncogene homolog 3	109	95	wikipathways	Cytoplasmic Ribosomal Proteins	88	3	6195, 6198, 6199	Predicted	0.000321421	0.00212719
Q9Y243	AKT3	10000	v-akt murine thymoma viral oncogene homolog 3	109	95	stke	G alpha 12 Pathway	21	4	5602, 5607, 5894, 6714	Predicted	6.23583e-06	6.58712e-05
Q9Y243	AKT3	10000	v-akt murine thymoma viral oncogene homolog 3	109	95	wikipathways	MAPK Cascade	29	2	5602, 5894	Predicted	0.0022617	0.0110076
Q9Y243	AKT3	10000	v-akt murine thymoma viral oncogene homolog 3	109	95	ipavs	GSK3beta_linked_proapoptotic_signaling_pathways_and_lithium_protection	35	3	2932, 1147, 2931	Predicted	0.000386996	0.00249585
Q9Y243	AKT3	10000	v-akt murine thymoma viral oncogene homolog 3	109	95	pid	Canonical Wnt signaling pathway	20	3	2932, 2931, 5525	Predicted	0.000653078	0.00390361
Q9Y243	AKT3	10000	v-akt murine thymoma viral oncogene homolog 3	109	95	pid	Degradation of beta catenin	18	2	2932, 2931	Predicted	0.0103713	0.036296
Q9Y243	AKT3	10000	v-akt murine thymoma viral oncogene homolog 3	109	95	wikipathways	Alzheimers Disease	78	3	2932, 836, 4137	Predicted	0.00469784	0.0197607
Q9Y243	AKT3	10000	v-akt murine thymoma viral oncogene homolog 3	109	95	wikipathways	Melatonin metabolism and effects	17	2	2932, 2308	Predicted	0.00122392	0.00662518
Q9Y243	AKT3	10000	v-akt murine thymoma viral oncogene homolog 3	109	95	reactome	Caspase activation via extrinsic apoptotic signalig pathway	27	2	26060, 836	Predicted	0.00610656	0.0242526
Q9Y243	AKT3	10000	v-akt murine thymoma viral oncogene homolog 3	109	95	stke	Fas Signaling Pathway	72	5	5590, 836, 4217, 5074, 5602	Predicted	0.00107225	0.00593218
Q9Y243	AKT3	10000	v-akt murine thymoma viral oncogene homolog 3	109	95	wikipathways	Polycystic Kidney Disease Pathway	17	4	7249, 2475, 3551, 6714	Predicted	8.13431e-07	1.04253e-05
Q9Y243	AKT3	10000	v-akt murine thymoma viral oncogene homolog 3	109	95	wikipathways	Type II diabetes mellitus	22	4	5590, 5580, 2475, 3551	Predicted	0.00146745	0.00770656
Q9Y243	AKT3	10000	v-akt murine thymoma viral oncogene homolog 3	109	95	reactome	IKK complex recruitment mediated by RIP1	26	2	1147, 3551	Predicted	0.0142462	0.0458893
Q9Y243	AKT3	10000	v-akt murine thymoma viral oncogene homolog 3	109	95	reactome	Metabolism of proteins	672	2	1978, 5589	Predicted	0.00918892	0.0331426
Q9Y243	AKT3	10000	v-akt murine thymoma viral oncogene homolog 3	109	95	reactome	TP53 Regulates Metabolic Genes	76	9	10971, 7249, 208, 207, 7531, 2475, 5728, 7529, 7534	Known.Member	0.128338	0.21064
Q9Y243	AKT3	10000	v-akt murine thymoma viral oncogene homolog 3	109	95	inoh	PDGF	44	6	208, 207, 5170, 998, 5058, 5894	Known.Member	0.273643	0.358051
Q9Y243	AKT3	10000	v-akt murine thymoma viral oncogene homolog 3	109	95	kegg	Adrenergic signaling in cardiomyocytes	149	12	55844, 5515, 208, 207, 5518, 5519, 5525, 5526, 5527, 5529, 5566, 5578	Known.Member	0.538267	0.601395
Q9Y243	AKT3	10000	v-akt murine thymoma viral oncogene homolog 3	109	95	kegg	B cell receptor signaling pathway	72	9	84433, 208, 2932, 207, 1147, 3551, 5879, 5894, 5970	Known.Member	0.128133	0.210374
Q9Y243	AKT3	10000	v-akt murine thymoma viral oncogene homolog 3	109	95	kegg	Carbohydrate digestion and absorption	45	2	208, 207	Known.Member	0.0289133	0.0762209
Q9Y243	AKT3	10000	v-akt murine thymoma viral oncogene homolog 3	109	95	kegg	Jak-STAT signaling pathway	156	2	208, 207	Known.Member	0.0921055	0.168283
Q9Y243	AKT3	10000	v-akt murine thymoma viral oncogene homolog 3	109	95	pharmgkb	EGFR Inhibitor Pathway, Pharmacodynamics	67	5	208, 207, 5578, 5894, 5970	Known.Member	0.020548	0.0598368
Q9Y243	AKT3	10000	v-akt murine thymoma viral oncogene homolog 3	109	95	reactome	AKT-mediated inactivation of FOXO1A	4	3	208, 207, 2308	Known.Member	0.0298995	0.0780197
Q9Y243	AKT3	10000	v-akt murine thymoma viral oncogene homolog 3	109	95	reactome	Downregulation of ERBB2:ERBB3 signaling	13	2	208, 207	Known.Member	0.0287492	0.0758811
Q9Y243	AKT3	10000	v-akt murine thymoma viral oncogene homolog 3	109	95	reactome	G-protein beta:gamma signalling	51	4	208, 207, 5170, 9846	Known.Member	0.528707	0.592826
Q9Y243	AKT3	10000	v-akt murine thymoma viral oncogene homolog 3	109	95	reactome	PI3K/AKT Signaling in Cancer	85	14	7249, 208, 2932, 207, 5170, 1027, 1147, 2308, 2475, 2931, 3164, 4193, 4303, 6199	Known.Member	0.295627	0.378781
Q9Y243	AKT3	10000	v-akt murine thymoma viral oncogene homolog 3	109	95	reactome	Regulation of beta-cell development	4	3	208, 207, 2308	Known.Member	0.02788	0.0742783
Q9Y243	AKT3	10000	v-akt murine thymoma viral oncogene homolog 3	109	95	reactome	Regulation of gene expression in beta cells	4	3	208, 207, 2308	Known.Member	0.0249914	0.068787
Q9Y243	AKT3	10000	v-akt murine thymoma viral oncogene homolog 3	109	95	wikipathways	Signal Transduction of S1P Receptor	25	2	208, 207	Known.Member	0.0929337	0.169371
Q9Y243	AKT3	10000	v-akt murine thymoma viral oncogene homolog 3	109	95	wikipathways	Overview of nanoparticle effects	0	0	n/a	Known.Member	-1	-1
Q15389	ANGPT1	284	angiopoietin 1	20	18	ipavs	ANG_II_and_JAK_STAT_interactions_in_mediating_cardiac_myocyte_function	230	6	5782, 5795, 5796, 5800, 6774, 285	Known.and.Predicted	5.14475e-10	1.1377e-08
Q15389	ANGPT1	284	angiopoietin 1	20	18	ipavs	Cardiac_Hypertrophy	346	5	5787, 5795, 5796, 5800, 7010	Predicted	4.39795e-07	5.94538e-06
Q15389	ANGPT1	284	angiopoietin 1	20	18	kegg	Adherens junction	73	2	5787, 5795	Predicted	0.00077837	0.00452857
Q15389	ANGPT1	284	angiopoietin 1	20	18	pid	PDGFR-beta signaling pathway	126	2	5795, 6774	Predicted	0.0016724	0.00858756
Q15389	ANGPT1	284	angiopoietin 1	20	18	reactome	Developmental Biology	582	4	5788, 6774, 3678, 7010	Known.and.Predicted	5.28031e-06	5.67128e-05
Q15389	ANGPT1	284	angiopoietin 1	20	18	reactome	Immune System	1128	5	5788, 6774, 7220, 79155, 7010	Known.and.Predicted	3.48511e-09	6.80006e-08
Q15389	ANGPT1	284	angiopoietin 1	20	18	systems.biology.org	Toll Like_receptor_signaling_network	594	3	5788, 6774, 79155	Predicted	0.000698805	0.00413479
Q15389	ANGPT1	284	angiopoietin 1	20	18	wikipathways	EPO Receptor Signaling	26	2	5788, 6774	Predicted	0.00385607	0.0169256
Q15389	ANGPT1	284	angiopoietin 1	20	18	wikipathways	Interferon type I signaling pathways	54	2	5788, 6774	Predicted	0.00373738	0.0165018
Q15389	ANGPT1	284	angiopoietin 1	20	18	netpath	EGFR1	452	5	800, 5782, 5796, 6774, 9046	Predicted	1.12042e-06	1.39549e-05
Q15389	ANGPT1	284	angiopoietin 1	20	18	ipavs	GP130_JAK_STAT_pathway	254	3	5782, 6774, 285	Known.and.Predicted	8.19155e-06	8.41319e-05
Q15389	ANGPT1	284	angiopoietin 1	20	18	ipavs	JAK_STAT_pathway_in_postconditioning_ischemia	186	2	5782, 6774	Predicted	0.00124454	0.00671979
Q15389	ANGPT1	284	angiopoietin 1	20	18	wikipathways	EGF-EGFR Signaling Pathway	162	3	5782, 6774, 9046	Predicted	1.30961e-05	0.000128014
Q15389	ANGPT1	284	angiopoietin 1	20	18	inoh	TPO signaling	4	1	6774	Predicted	0.0138306	0.0449199
Q15389	ANGPT1	284	angiopoietin 1	20	18	kegg	HIF-1 signaling pathway	103	4	6774, 51378, 7010, 285	Known.and.Predicted	7.90999e-05	0.000629077
Q15389	ANGPT1	284	angiopoietin 1	20	18	kegg	Inflammatory bowel disease (IBD)	65	1	6774	Predicted	0.0121844	0.0409101
Q15389	ANGPT1	284	angiopoietin 1	20	18	kegg	Jak-STAT signaling pathway	156	1	6774	Predicted	0.00879674	0.0320324
Q15389	ANGPT1	284	angiopoietin 1	20	18	kegg	MicroRNAs in cancer	149	2	6774, 3678	Predicted	0.00326333	0.0147975
Q15389	ANGPT1	284	angiopoietin 1	20	18	kegg	Pathways in cancer	398	2	1288, 6774	Predicted	0.0140336	0.0453736
Q15389	ANGPT1	284	angiopoietin 1	20	18	kegg	Proteoglycans in cancer	201	2	6774, 3678	Predicted	0.000551987	0.00338362
Q15389	ANGPT1	284	angiopoietin 1	20	18	netpath	BCR	129	1	6774	Predicted	0.0157339	0.0493635
Q15389	ANGPT1	284	angiopoietin 1	20	18	netpath	Fibroblast growth factor-1	74	2	6774, 9046	Predicted	0.000714519	0.0042129
Q15389	ANGPT1	284	angiopoietin 1	20	18	netpath	IL4	63	2	6774, 9046	Predicted	0.00283596	0.0132273
Q15389	ANGPT1	284	angiopoietin 1	20	18	pid	IL2-mediated signaling events	54	2	6774, 9046	Predicted	0.0101675	0.0357363
Q15389	ANGPT1	284	angiopoietin 1	20	18	pid	Signaling events mediated by Stem cell factor receptor (c-Kit)	52	2	5800, 6774	Predicted	0.000188132	0.00133966
Q15389	ANGPT1	284	angiopoietin 1	20	18	reactome	Cytokine Signaling in Immune system	374	3	6774, 79155, 7010	Known.and.Predicted	0.000312539	0.00207636
Q15389	ANGPT1	284	angiopoietin 1	20	18	reactome	Downstream signal transduction	278	2	6774, 7010	Known.and.Predicted	0.0052925	0.0217099
Q15389	ANGPT1	284	angiopoietin 1	20	18	reactome	Interleukin-6 signaling	11	1	6774	Predicted	0.010399	0.036353
Q15389	ANGPT1	284	angiopoietin 1	20	18	reactome	Signal Transduction	2314	2	6774, 7010	Known.and.Predicted	0.0108589	0.0375457
Q15389	ANGPT1	284	angiopoietin 1	20	18	reactome	Signaling by Interleukins	268	3	6774, 79155, 7010	Known.and.Predicted	5.31717e-06	5.70685e-05
Q15389	ANGPT1	284	angiopoietin 1	20	18	reactome	Signaling by PDGF	300	2	6774, 7010	Known.and.Predicted	0.0016328	0.00842084
Q15389	ANGPT1	284	angiopoietin 1	20	18	wikipathways	IL-4 Signaling Pathway	54	2	6774, 9046	Predicted	0.00138014	0.00732595
Q15389	ANGPT1	284	angiopoietin 1	20	18	wikipathways	Nuclear Receptors Meta-Pathway	313	2	2949, 6774	Predicted	0.00583877	0.0234202
Q15389	ANGPT1	284	angiopoietin 1	20	18	wikipathways	Rac1-Pak1-p38-MMP-2 pathway	66	7	6774, 9046, 9068, 51378, 79155, 7010, 285	Known.and.Predicted	4.11618e-16	1.83913e-14
Q15389	ANGPT1	284	angiopoietin 1	20	18	kegg	PI3K-Akt signaling pathway	345	5	1288, 51378, 3678, 7010, 285	Known.and.Predicted	1.38321e-07	2.05826e-06
Q15389	ANGPT1	284	angiopoietin 1	20	18	kegg	Rap1 signaling pathway	211	3	51378, 7010, 285	Known.and.Predicted	0.000504708	0.00313407
Q15389	ANGPT1	284	angiopoietin 1	20	18	kegg	Ras signaling pathway	226	3	51378, 7010, 285	Known.and.Predicted	0.000299482	0.00200176
Q15389	ANGPT1	284	angiopoietin 1	20	18	pid	Angiopoietin receptor Tie2-mediated signaling	50	6	9046, 51378, 79155, 3678, 7010, 285	Known.and.Predicted	2.49483e-12	7.481e-11
Q15389	ANGPT1	284	angiopoietin 1	20	18	reactome	Cell surface interactions at the vascular wall	99	5	9046, 51378, 3678, 7010, 285	Known.and.Predicted	5.34459e-07	7.10933e-06
Q15389	ANGPT1	284	angiopoietin 1	20	18	reactome	DAP12 signaling	281	1	7010	Known.and.Predicted	0.0159697	0.0499189
Q15389	ANGPT1	284	angiopoietin 1	20	18	reactome	Hemostasis	491	5	9046, 51378, 3678, 7010, 285	Known.and.Predicted	7.65384e-08	1.1936e-06
Q15389	ANGPT1	284	angiopoietin 1	20	18	reactome	Signaling by Insulin receptor	260	1	7010	Known.and.Predicted	0.00356488	0.0158796
Q15389	ANGPT1	284	angiopoietin 1	20	18	reactome	Signaling by Type 1 Insulin-like Growth Factor 1 Receptor (IGF1R)	237	1	7010	Known.and.Predicted	0.00355678	0.0158491
Q15389	ANGPT1	284	angiopoietin 1	20	18	reactome	Tie2 Signaling	18	4	9046, 51378, 7010, 285	Known.and.Predicted	9.57729e-06	9.68072e-05
Q15389	ANGPT1	284	angiopoietin 1	20	18	wikipathways	Angiogenesis overview	61	2	9046, 7010	Known.and.Predicted	0.0012972	0.00695577
Q15389	ANGPT1	284	angiopoietin 1	20	18	wikipathways	Wnt Signaling Pathway Netpath	51	1	7010	Predicted	0.00174791	0.00890669
Q15389	ANGPT1	284	angiopoietin 1	20	18	biocarta	intrinsic prothrombin activation pathway	23	1	1288	Predicted	0.00174317	0.00888918
Q15389	ANGPT1	284	angiopoietin 1	20	18	inoh	Integrin	124	2	1288, 3678	Predicted	0.000190774	0.00135585
Q15389	ANGPT1	284	angiopoietin 1	20	18	kegg	Focal adhesion	207	2	1288, 3678	Predicted	0.00030731	0.00204614
Q15389	ANGPT1	284	angiopoietin 1	20	18	pharmgkb	Platelet Aggregation Inhibitor Pathway, Pharmacodynamics	49	1	1288	Predicted	0.0104372	0.0364431
Q15389	ANGPT1	284	angiopoietin 1	20	18	pid	Beta1 integrin cell surface interactions	66	2	1288, 3678	Predicted	0.00105939	0.00587317
Q15389	ANGPT1	284	angiopoietin 1	20	18	wikipathways	Focal Adhesion	190	2	1288, 3678	Predicted	0.0031586	0.0144145
Q15389	ANGPT1	284	angiopoietin 1	20	18	reactome	Axon guidance	456	3	5788, 3678, 7010	Known.Member	0.0782948	0.150751
Q15389	ANGPT1	284	angiopoietin 1	20	18	reactome	NGF signalling via TRKA from the plasma membrane	309	2	6774, 7010	Known.Member	0.0900116	0.165712
Q15389	ANGPT1	284	angiopoietin 1	20	18	reactome	Signaling by Leptin	192	2	6774, 7010	Known.Member	0.146722	0.230846
Q15389	ANGPT1	284	angiopoietin 1	20	18	reactome	Signaling by SCF-KIT	263	2	6774, 7010	Known.Member	0.0448806	0.10341
Q15389	ANGPT1	284	angiopoietin 1	20	18	reactome	Signalling by NGF	384	2	6774, 7010	Known.Member	0.0282707	0.0750369
Q15389	ANGPT1	284	angiopoietin 1	20	18	kegg	Rheumatoid arthritis	89	1	7010	Known.Member	0.215294	0.301405
Q15389	ANGPT1	284	angiopoietin 1	20	18	pid	SHP2 signaling	58	1	7010	Known.Member	0.542112	0.604861
Q15389	ANGPT1	284	angiopoietin 1	20	18	reactome	ARMS-mediated activation	188	1	7010	Known.Member	0.0210406	0.0608725
Q15389	ANGPT1	284	angiopoietin 1	20	18	reactome	DAP12 interactions	297	1	7010	Known.Member	0.0386236	0.0932194
Q15389	ANGPT1	284	angiopoietin 1	20	18	reactome	Downstream signaling of activated FGFR1	266	1	7010	Known.Member	0.0436357	0.101413
Q15389	ANGPT1	284	angiopoietin 1	20	18	reactome	Downstream signaling of activated FGFR2	266	1	7010	Known.Member	0.0402199	0.0958345
Q15389	ANGPT1	284	angiopoietin 1	20	18	reactome	Downstream signaling of activated FGFR3	266	1	7010	Known.Member	0.0229469	0.0647916
Q15389	ANGPT1	284	angiopoietin 1	20	18	reactome	Downstream signaling of activated FGFR4	266	1	7010	Known.Member	0.0229469	0.0647916
Q15389	ANGPT1	284	angiopoietin 1	20	18	reactome	Fc epsilon receptor (FCERI) signaling	296	1	7010	Known.Member	0.120655	0.201943
Q15389	ANGPT1	284	angiopoietin 1	20	18	reactome	FCERI mediated MAPK activation	214	1	7010	Known.Member	0.0896916	0.16528
Q15389	ANGPT1	284	angiopoietin 1	20	18	reactome	FRS-mediated FGFR1 signaling	185	1	7010	Known.Member	0.0699629	0.139777
Q15389	ANGPT1	284	angiopoietin 1	20	18	reactome	FRS-mediated FGFR2 signaling	185	1	7010	Known.Member	0.230643	0.316491
Q15389	ANGPT1	284	angiopoietin 1	20	18	reactome	FRS-mediated FGFR3 signaling	185	1	7010	Known.Member	0.268598	0.353218
Q15389	ANGPT1	284	angiopoietin 1	20	18	reactome	FRS-mediated FGFR4 signaling	185	1	7010	Known.Member	0.0942515	0.170916
Q15389	ANGPT1	284	angiopoietin 1	20	18	reactome	Frs2-mediated activation	189	1	7010	Known.Member	0.0331012	0.0838076
Q15389	ANGPT1	284	angiopoietin 1	20	18	reactome	Gastrin-CREB signalling pathway via PKC and MAPK	381	1	7010	Known.Member	0.140319	0.223917
Q15389	ANGPT1	284	angiopoietin 1	20	18	reactome	GRB2 events in EGFR signaling	184	1	7010	Known.Member	0.0894396	0.164967
Q15389	ANGPT1	284	angiopoietin 1	20	18	reactome	GRB2 events in ERBB2 signaling	184	1	7010	Known.Member	0.128659	0.211025
Q15389	ANGPT1	284	angiopoietin 1	20	18	reactome	IGF1R signaling cascade	237	1	7010	Known.Member	0.0670036	0.135763
Q15389	ANGPT1	284	angiopoietin 1	20	18	reactome	Innate Immune System	672	1	7010	Known.Member	0.0418712	0.0985199
Q15389	ANGPT1	284	angiopoietin 1	20	18	reactome	Insulin receptor signalling cascade	236	1	7010	Known.Member	0.050283	0.1117
Q15389	ANGPT1	284	angiopoietin 1	20	18	reactome	Interleukin-2 signaling	201	1	7010	Known.Member	0.116489	0.197193
Q15389	ANGPT1	284	angiopoietin 1	20	18	reactome	Interleukin-3, 5 and GM-CSF signaling	210	1	7010	Known.Member	0.270432	0.354918
Q15389	ANGPT1	284	angiopoietin 1	20	18	reactome	Interleukin receptor SHC signaling	194	1	7010	Known.Member	0.0399406	0.0953496
Q15389	ANGPT1	284	angiopoietin 1	20	18	reactome	IRS-mediated signalling	233	1	7010	Known.Member	0.0653212	0.13345
Q15389	ANGPT1	284	angiopoietin 1	20	18	reactome	IRS-related events triggered by IGF1R	237	1	7010	Known.Member	0.0383989	0.0928658
Q15389	ANGPT1	284	angiopoietin 1	20	18	reactome	MAPK family signaling cascades	222	1	7010	Known.Member	0.0468392	0.106445
Q15389	ANGPT1	284	angiopoietin 1	20	18	reactome	MAPK1/MAPK3 signaling	190	1	7010	Known.Member	0.0990746	0.176827
Q15389	ANGPT1	284	angiopoietin 1	20	18	reactome	NCAM signaling for neurite out-growth	222	1	7010	Known.Member	0.0297672	0.077774
Q15389	ANGPT1	284	angiopoietin 1	20	18	reactome	Prolonged ERK activation events	191	1	7010	Known.Member	0.0650603	0.133072
Q15389	ANGPT1	284	angiopoietin 1	20	18	reactome	RAF/MAP kinase cascade	184	1	7010	Known.Member	0.027939	0.0743996
Q15389	ANGPT1	284	angiopoietin 1	20	18	reactome	SHC1 events in EGFR signaling	184	1	7010	Known.Member	0.100605	0.178593
Q15389	ANGPT1	284	angiopoietin 1	20	18	reactome	SHC1 events in ERBB2 signaling	184	1	7010	Known.Member	0.137804	0.221144
Q15389	ANGPT1	284	angiopoietin 1	20	18	reactome	SHC1 events in ERBB4 signaling	184	1	7010	Known.Member	0.0449815	0.103573
Q15389	ANGPT1	284	angiopoietin 1	20	18	reactome	Signaling by EGFR	291	1	7010	Known.Member	0.0230033	0.0648525
Q15389	ANGPT1	284	angiopoietin 1	20	18	reactome	Signaling by ERBB2	276	1	7010	Known.Member	0.0229694	0.0647981
Q15389	ANGPT1	284	angiopoietin 1	20	18	reactome	Signaling by ERBB4	262	1	7010	Known.Member	0.0487164	0.109378
Q15389	ANGPT1	284	angiopoietin 1	20	18	reactome	Signaling by FGFR	273	1	7010	Known.Member	0.0487683	0.109463
Q15389	ANGPT1	284	angiopoietin 1	20	18	reactome	Signaling by FGFR1	270	1	7010	Known.Member	0.131222	0.21385
Q15389	ANGPT1	284	angiopoietin 1	20	18	reactome	Signaling by FGFR2	272	1	7010	Known.Member	0.0264431	0.0715332
Q15389	ANGPT1	284	angiopoietin 1	20	18	reactome	Signaling by FGFR3	269	1	7010	Known.Member	0.171778	0.257379
Q15389	ANGPT1	284	angiopoietin 1	20	18	reactome	Signaling by FGFR4	269	1	7010	Known.Member	0.0453519	0.104184
Q15389	ANGPT1	284	angiopoietin 1	20	18	reactome	Signaling by GPCR	1234	1	7010	Known.Member	0.100965	0.179091
Q15389	ANGPT1	284	angiopoietin 1	20	18	reactome	Signaling by VEGF	273	1	7010	Known.Member	0.0194665	0.0575658
Q15389	ANGPT1	284	angiopoietin 1	20	18	reactome	Signalling to ERKs	200	1	7010	Known.Member	0.0175871	0.0534979
Q15389	ANGPT1	284	angiopoietin 1	20	18	reactome	Signalling to p38 via RIT and RIN	188	1	7010	Known.Member	0.0175665	0.0534589
Q15389	ANGPT1	284	angiopoietin 1	20	18	reactome	Signalling to RAS	193	1	7010	Known.Member	0.0193146	0.0572153
Q15389	ANGPT1	284	angiopoietin 1	20	18	reactome	SOS-mediated signalling	184	1	7010	Known.Member	0.0715966	0.141968
Q15389	ANGPT1	284	angiopoietin 1	20	18	reactome	VEGFA-VEGFR2 Pathway	265	1	7010	Known.Member	0.112469	0.192558
Q15389	ANGPT1	284	angiopoietin 1	20	18	reactome	VEGFR2 mediated cell proliferation	197	1	7010	Known.Member	0.0782232	0.150682
O95841	ANGPTL1	9068	angiopoietin like 1	16	12	ipavs	ANG_II_and_JAK_STAT_interactions_in_mediating_cardiac_myocyte_function	230	5	284, 285, 5782, 5796, 5800	Predicted	3.62205e-06	4.0381e-05
O95841	ANGPTL1	9068	angiopoietin like 1	16	12	ipavs	GP130_JAK_STAT_pathway	254	3	284, 285, 5782	Predicted	0.0027283	0.012815
O95841	ANGPTL1	9068	angiopoietin like 1	16	12	netpath	EGFR1	452	3	5782, 5796, 9046	Predicted	0.0135618	0.0442607
O95841	ANGPTL1	9068	angiopoietin like 1	16	12	wikipathways	EGF-EGFR Signaling Pathway	162	2	5782, 9046	Predicted	0.014503	0.0465014
O95841	ANGPTL1	9068	angiopoietin like 1	16	12	ipavs	Cardiac_Hypertrophy	346	4	7010, 5787, 5796, 5800	Predicted	0.000491357	0.00306325
O95841	ANGPTL1	9068	angiopoietin like 1	16	12	kegg	HIF-1 signaling pathway	103	4	7010, 51378, 284, 285	Predicted	4.31031e-06	4.72373e-05
O95841	ANGPTL1	9068	angiopoietin like 1	16	12	kegg	PI3K-Akt signaling pathway	345	4	7010, 51378, 284, 285	Predicted	0.000485983	0.0030349
O95841	ANGPTL1	9068	angiopoietin like 1	16	12	kegg	Rap1 signaling pathway	211	4	7010, 51378, 284, 285	Predicted	7.31459e-05	0.000587303
O95841	ANGPTL1	9068	angiopoietin like 1	16	12	kegg	Ras signaling pathway	226	4	7010, 51378, 284, 285	Predicted	9.55528e-05	0.000742266
O95841	ANGPTL1	9068	angiopoietin like 1	16	12	kegg	Rheumatoid arthritis	89	2	7010, 284	Predicted	0.00456458	0.0193323
O95841	ANGPTL1	9068	angiopoietin like 1	16	12	pid	Angiopoietin receptor Tie2-mediated signaling	50	6	7010, 51378, 79155, 284, 285, 9046	Predicted	8.43565e-12	2.37074e-10
O95841	ANGPTL1	9068	angiopoietin like 1	16	12	pid	SHP2 signaling	58	2	7010, 284	Predicted	0.00196564	0.00980648
O95841	ANGPTL1	9068	angiopoietin like 1	16	12	reactome	Cell surface interactions at the vascular wall	99	5	7010, 51378, 284, 285, 9046	Predicted	5.43736e-08	8.70612e-07
O95841	ANGPTL1	9068	angiopoietin like 1	16	12	reactome	Cytokine Signaling in Immune system	374	3	7010, 79155, 284	Predicted	0.00807806	0.0300754
O95841	ANGPTL1	9068	angiopoietin like 1	16	12	reactome	Hemostasis	491	5	7010, 51378, 284, 285, 9046	Predicted	0.000141375	0.00104491
O95841	ANGPTL1	9068	angiopoietin like 1	16	12	reactome	Signaling by Interleukins	268	3	7010, 79155, 284	Predicted	0.00317734	0.0144812
O95841	ANGPTL1	9068	angiopoietin like 1	16	12	reactome	Tie2 Signaling	18	5	7010, 51378, 284, 285, 9046	Predicted	6.81926e-12	1.9387e-10
O95841	ANGPTL1	9068	angiopoietin like 1	16	12	wikipathways	Angiogenesis overview	61	3	7010, 284, 9046	Predicted	4.1291e-05	0.00035513
O95841	ANGPTL1	9068	angiopoietin like 1	16	12	wikipathways	Rac1-Pak1-p38-MMP-2 pathway	66	6	7010, 51378, 79155, 284, 285, 9046	Known.and.Predicted	4.7849e-11	1.21936e-09
P29972	AQP1	358	aquaporin 1 (Colton blood group)	50	26	netpath	EGFR1	452	5	10188, 7205, 2048, 10253, 2353	Predicted	0.00477863	0.0200352
P29972	AQP1	358	aquaporin 1 (Colton blood group)	50	26	pid	FGF signaling pathway	56	2	10253, 2353	Predicted	0.00860172	0.0315202
P29972	AQP1	358	aquaporin 1 (Colton blood group)	50	26	systems.biology.org	EGFR_signaling_for_RTKC	322	4	7531, 10488, 10253, 2353	Predicted	0.00800584	0.0298535
P29972	AQP1	358	aquaporin 1 (Colton blood group)	50	26	wikipathways	EGF-EGFR Signaling Pathway	162	3	10188, 10253, 2353	Predicted	0.0075179	0.0284444
P29972	AQP1	358	aquaporin 1 (Colton blood group)	50	26	wikipathways	Prostate Cancer	71	2	10253, 2353	Predicted	0.0135639	0.0442649
P29972	AQP1	358	aquaporin 1 (Colton blood group)	50	26	biocarta	il-2 receptor beta chain in t cell activation	47	2	22806, 2353	Predicted	0.00612214	0.0243008
P29972	AQP1	358	aquaporin 1 (Colton blood group)	50	26	biocarta	keratinocyte differentiation	53	3	7186, 7185, 2353	Predicted	0.000303509	0.00202452
P29972	AQP1	358	aquaporin 1 (Colton blood group)	50	26	kegg	Amphetamine addiction	68	2	10488, 2353	Predicted	0.0124914	0.0416968
P29972	AQP1	358	aquaporin 1 (Colton blood group)	50	26	kegg	Herpes simplex infection	184	3	7186, 7185, 2353	Predicted	0.0106449	0.037002
P29972	AQP1	358	aquaporin 1 (Colton blood group)	50	26	kegg	Pertussis	75	2	717, 2353	Predicted	0.0150542	0.0477626
P29972	AQP1	358	aquaporin 1 (Colton blood group)	50	26	kegg	TNF signaling pathway	110	4	7186, 7185, 10488, 2353	Predicted	0.000150892	0.0011061
P29972	AQP1	358	aquaporin 1 (Colton blood group)	50	26	netpath	Alpha6Beta4Integrin	70	3	7531, 2048, 2353	Predicted	0.000689419	0.0040862
P29972	AQP1	358	aquaporin 1 (Colton blood group)	50	26	pid	AP-1 transcription factor network	70	2	7205, 2353	Predicted	0.0132021	0.0434081
P29972	AQP1	358	aquaporin 1 (Colton blood group)	50	26	pid	IL2-mediated signaling events	54	2	22806, 2353	Predicted	0.00801752	0.0298858
P29972	AQP1	358	aquaporin 1 (Colton blood group)	50	26	pid	LPA receptor mediated events	63	2	7205, 2353	Predicted	0.0107918	0.0373706
P29972	AQP1	358	aquaporin 1 (Colton blood group)	50	26	pid	Regulation of Telomerase	68	2	7531, 2353	Predicted	0.0124914	0.0416968
P29972	AQP1	358	aquaporin 1 (Colton blood group)	50	26	systems.biology.org	Toll Like_receptor_signaling_network	594	5	7186, 7205, 7531, 10488, 2353	Predicted	0.0147554	0.0470988
P29972	AQP1	358	aquaporin 1 (Colton blood group)	50	26	wikipathways	Integrated Lung Cancer Pathway	39	2	7186, 2353	Predicted	0.0042486	0.0182726
P29972	AQP1	358	aquaporin 1 (Colton blood group)	50	26	wikipathways	Myometrial Relaxation and Contraction Pathways	155	5	26575, 7531, 10488, 8601, 2353	Predicted	3.60585e-05	0.000315084
P29972	AQP1	358	aquaporin 1 (Colton blood group)	50	26	wikipathways	RANKL-RANK Signaling Pathway	55	3	7186, 7185, 2353	Predicted	0.000338772	0.00222589
P29972	AQP1	358	aquaporin 1 (Colton blood group)	50	26	biocarta	hiv-1 nef: negative effector of fas and tnf	53	2	7186, 7185	Predicted	0.00773246	0.029045
P29972	AQP1	358	aquaporin 1 (Colton blood group)	50	26	biocarta	tnfr2 signaling pathway	12	2	7186, 7185	Predicted	0.00039452	0.00253689
P29972	AQP1	358	aquaporin 1 (Colton blood group)	50	26	ipavs	TWEAK_signaling_pathway	29	2	7186, 7185	Predicted	0.00236401	0.0114065
P29972	AQP1	358	aquaporin 1 (Colton blood group)	50	26	kegg	Epstein-Barr virus infection	200	3	7186, 7185, 7531	Predicted	0.0133303	0.0437188
P29972	AQP1	358	aquaporin 1 (Colton blood group)	50	26	kegg	Viral carcinogenesis	206	4	7186, 7185, 7531, 10488	Predicted	0.00161705	0.00835281
P29972	AQP1	358	aquaporin 1 (Colton blood group)	50	26	netpath	RANKL	23	2	7186, 7185	Predicted	0.00148684	0.00779154
P29972	AQP1	358	aquaporin 1 (Colton blood group)	50	26	netpath	TWEAK	28	2	7186, 7185	Predicted	0.00220437	0.0107794
P29972	AQP1	358	aquaporin 1 (Colton blood group)	50	26	pid	CD40/CD40L signaling	34	2	7186, 7185	Predicted	0.00324143	0.0147132
P29972	AQP1	358	aquaporin 1 (Colton blood group)	50	26	pid	HIV-1 Nef: Negative effector of Fas and TNF-alpha	35	2	7186, 7185	Predicted	0.00343259	0.0154127
P29972	AQP1	358	aquaporin 1 (Colton blood group)	50	26	pid	TNF receptor signaling pathway	46	2	7186, 7185	Predicted	0.00587065	0.0235195
P29972	AQP1	358	aquaporin 1 (Colton blood group)	50	26	signor	SAPK_JNK	22	2	7186, 7185	Predicted	0.00135965	0.00723526
P29972	AQP1	358	aquaporin 1 (Colton blood group)	50	26	stke	Fas Signaling Pathway	72	2	7186, 717	Predicted	0.0139301	0.0451219
P29972	AQP1	358	aquaporin 1 (Colton blood group)	50	26	uniprot	Pathways protein ubiquitination	370	4	11043, 6477, 373, 7186	Predicted	0.0128922	0.0426553
P29972	AQP1	358	aquaporin 1 (Colton blood group)	50	26	wikipathways	TWEAK Signaling Pathway	42	2	7186, 7185	Predicted	0.00491387	0.0204822
P29972	AQP1	358	aquaporin 1 (Colton blood group)	50	26	reactome	Centrosome maturation	72	2	7531, 27229	Predicted	0.0139301	0.0451219
P29972	AQP1	358	aquaporin 1 (Colton blood group)	50	26	reactome	NADE modulates death signalling	6	1	7531	Predicted	0.0149846	0.0476128
P29972	AQP1	358	aquaporin 1 (Colton blood group)	50	26	reactome	Recruitment of mitotic centrosome proteins and complexes	72	2	7531, 27229	Predicted	0.0139301	0.0451219
P29972	AQP1	358	aquaporin 1 (Colton blood group)	50	26	wikipathways	Calcium Regulation in the Cardiac Cell	149	3	26575, 7531, 8601	Predicted	0.00596714	0.0238257
P29972	AQP1	358	aquaporin 1 (Colton blood group)	50	26	ipavs	GSK3beta_linked_proapoptotic_signaling_pathways_and_lithium_protection	35	2	10488, 6925	Predicted	0.00343259	0.0154127
P29972	AQP1	358	aquaporin 1 (Colton blood group)	50	26	reactome	G alpha (z) signalling events	46	2	26575, 8601	Predicted	0.00587065	0.0235195
P29972	AQP1	358	aquaporin 1 (Colton blood group)	50	26	wikipathways	TCF dependent signaling in response to WNT	3	1	6925	Predicted	0.00751949	0.0284444
P29972	AQP1	358	aquaporin 1 (Colton blood group)	50	26	ipavs	ANG_II_and_JAK_STAT_interactions_in_mediating_cardiac_myocyte_function	230	1	2353	Known.Member	0.442963	0.515134
P29972	AQP1	358	aquaporin 1 (Colton blood group)	50	26	ipavs	GP130_JAK_STAT_pathway	254	1	2353	Known.Member	0.476357	0.545485
P29972	AQP1	358	aquaporin 1 (Colton blood group)	50	26	wikipathways	Spinal Cord Injury	114	1	2353	Known.Member	0.250517	0.335779
P29972	AQP1	358	aquaporin 1 (Colton blood group)	50	26	systems.biology.org	adipocyte_v2 1	387	3	7186, 7531, 362	Known.Member	0.0714998	0.141829
P29972	AQP1	358	aquaporin 1 (Colton blood group)	50	26	systems.biology.org	hepatocyte_v2 9	418	4	7186, 7531, 362, 2048	Known.Member	0.019388	0.0573958
P29972	AQP1	358	aquaporin 1 (Colton blood group)	50	26	systems.biology.org	Skeletal_muscle_v2 9	441	4	7186, 7531, 362, 2048	Known.Member	0.0231154	0.0650773
P29972	AQP1	358	aquaporin 1 (Colton blood group)	50	26	systems.biology.org	beta_cell_v2 3	495	4	7531, 362, 2048, 6925	Known.Member	0.0335202	0.0844806
P29972	AQP1	358	aquaporin 1 (Colton blood group)	50	26	reactome	Aquaporin-mediated transport	48	1	362	Known.Member	0.113993	0.19436
P29972	AQP1	358	aquaporin 1 (Colton blood group)	50	26	reactome	Passive transport by Aquaporins	12	1	362	Known.Member	0.0297532	0.0777565
P29972	AQP1	358	aquaporin 1 (Colton blood group)	50	26	reactome	Transmembrane transport of small molecules	576	1	362	Known.Member	0.774837	0.81346
P29972	AQP1	358	aquaporin 1 (Colton blood group)	50	26	kegg	Bile secretion	0	0	n/a	Known.Member	-1	-1
P29972	AQP1	358	aquaporin 1 (Colton blood group)	50	26	kegg	Proximal tubule bicarbonate reclamation	0	0	n/a	Known.Member	-1	-1
P29972	AQP1	358	aquaporin 1 (Colton blood group)	50	26	kegg	Renin secretion	0	0	n/a	Known.Member	-1	-1
P29972	AQP1	358	aquaporin 1 (Colton blood group)	50	26	smpdb	Polythiazide Action Pathway	0	0	n/a	Known.Member	-1	-1
P29972	AQP1	358	aquaporin 1 (Colton blood group)	50	26	smpdb	Methyclothiazide Action Pathway	0	0	n/a	Known.Member	-1	-1
P29972	AQP1	358	aquaporin 1 (Colton blood group)	50	26	smpdb	Bumetanide Action Pathway	0	0	n/a	Known.Member	-1	-1
P29972	AQP1	358	aquaporin 1 (Colton blood group)	50	26	smpdb	Spironolactone Action Pathway	0	0	n/a	Known.Member	-1	-1
P29972	AQP1	358	aquaporin 1 (Colton blood group)	50	26	smpdb	Eplerenone Action Pathway	0	0	n/a	Known.Member	-1	-1
P29972	AQP1	358	aquaporin 1 (Colton blood group)	50	26	smpdb	Triamterene Action Pathway	0	0	n/a	Known.Member	-1	-1
P29972	AQP1	358	aquaporin 1 (Colton blood group)	50	26	smpdb	Amiloride Action Pathway	0	0	n/a	Known.Member	-1	-1
P29972	AQP1	358	aquaporin 1 (Colton blood group)	50	26	smpdb	Ethacrynic Acid Action Pathway	0	0	n/a	Known.Member	-1	-1
P29972	AQP1	358	aquaporin 1 (Colton blood group)	50	26	smpdb	Quinethazone Action Pathway	0	0	n/a	Known.Member	-1	-1
P29972	AQP1	358	aquaporin 1 (Colton blood group)	50	26	smpdb	Bendroflumethiazide Action Pathway	0	0	n/a	Known.Member	-1	-1
P29972	AQP1	358	aquaporin 1 (Colton blood group)	50	26	smpdb	Chlorthalidone Action Pathway	0	0	n/a	Known.Member	-1	-1
P29972	AQP1	358	aquaporin 1 (Colton blood group)	50	26	smpdb	Trichlormethiazide Action Pathway	0	0	n/a	Known.Member	-1	-1
P29972	AQP1	358	aquaporin 1 (Colton blood group)	50	26	smpdb	Iminoglycinuria	0	0	n/a	Known.Member	-1	-1
P29972	AQP1	358	aquaporin 1 (Colton blood group)	50	26	smpdb	Lysinuric Protein Intolerance	0	0	n/a	Known.Member	-1	-1
P29972	AQP1	358	aquaporin 1 (Colton blood group)	50	26	smpdb	Blue diaper syndrome	0	0	n/a	Known.Member	-1	-1
P29972	AQP1	358	aquaporin 1 (Colton blood group)	50	26	smpdb	Lysinuric protein intolerance (LPI)	0	0	n/a	Known.Member	-1	-1
P29972	AQP1	358	aquaporin 1 (Colton blood group)	50	26	smpdb	Cystinuria	0	0	n/a	Known.Member	-1	-1
P29972	AQP1	358	aquaporin 1 (Colton blood group)	50	26	smpdb	Indapamide Action Pathway	0	0	n/a	Known.Member	-1	-1
P29972	AQP1	358	aquaporin 1 (Colton blood group)	50	26	smpdb	Furosemide Action Pathway	0	0	n/a	Known.Member	-1	-1
P29972	AQP1	358	aquaporin 1 (Colton blood group)	50	26	smpdb	Torsemide Action Pathway	0	0	n/a	Known.Member	-1	-1
P29972	AQP1	358	aquaporin 1 (Colton blood group)	50	26	smpdb	Hartnup Disorder	0	0	n/a	Known.Member	-1	-1
P29972	AQP1	358	aquaporin 1 (Colton blood group)	50	26	smpdb	Glucose Transporter Defect (SGLT2)	0	0	n/a	Known.Member	-1	-1
P29972	AQP1	358	aquaporin 1 (Colton blood group)	50	26	smpdb	Kidney Function	0	0	n/a	Known.Member	-1	-1
P29972	AQP1	358	aquaporin 1 (Colton blood group)	50	26	smpdb	Metolazone Action Pathway	0	0	n/a	Known.Member	-1	-1
P29972	AQP1	358	aquaporin 1 (Colton blood group)	50	26	smpdb	Hydrochlorothiazide Action Pathway	0	0	n/a	Known.Member	-1	-1
P29972	AQP1	358	aquaporin 1 (Colton blood group)	50	26	smpdb	Cyclothiazide Action Pathway	0	0	n/a	Known.Member	-1	-1
P29972	AQP1	358	aquaporin 1 (Colton blood group)	50	26	smpdb	Hydroflumethiazide Action Pathway	0	0	n/a	Known.Member	-1	-1
P29972	AQP1	358	aquaporin 1 (Colton blood group)	50	26	smpdb	Chlorothiazide Action Pathway	0	0	n/a	Known.Member	-1	-1
P29972	AQP1	358	aquaporin 1 (Colton blood group)	50	26	reactome	Erythrocytes take up oxygen and release carbon dioxide	0	0	n/a	Known.Member	-1	-1
P29972	AQP1	358	aquaporin 1 (Colton blood group)	50	26	reactome	Erythrocytes take up carbon dioxide and release oxygen	0	0	n/a	Known.Member	-1	-1
P29972	AQP1	358	aquaporin 1 (Colton blood group)	50	26	reactome	O2/CO2 exchange in erythrocytes	0	0	n/a	Known.Member	-1	-1
P29972	AQP1	358	aquaporin 1 (Colton blood group)	50	26	reactome	Metabolism	0	0	n/a	Known.Member	-1	-1
P29972	AQP1	358	aquaporin 1 (Colton blood group)	50	26	reactome	Vasopressin regulates renal water homeostasis via Aquaporins	0	0	n/a	Known.Member	-1	-1
P50993	ATP1A2	477	ATPase, Na+/K+ transporting, alpha 2 polypeptide	93	71	reactome	ARMS-mediated activation	188	10	8452, 6709, 6711, 808, 816, 2246, 4684, 4747, 5595, 7316	Predicted	4.13439e-19	2.37355e-17
P50993	ATP1A2	477	ATPase, Na+/K+ transporting, alpha 2 polypeptide	93	71	reactome	Axon guidance	456	14	8452, 6709, 6711, 808, 816, 1759, 2246, 4684, 4747, 5621, 10486, 26052, 5595, 7316	Predicted	6.60024e-20	4.01458e-18
P50993	ATP1A2	477	ATPase, Na+/K+ transporting, alpha 2 polypeptide	93	71	reactome	beta-catenin independent WNT signaling	90	4	3708, 808, 2775, 7316	Predicted	0.000468595	0.00294123
P50993	ATP1A2	477	ATPase, Na+/K+ transporting, alpha 2 polypeptide	93	71	reactome	Cellular responses to stress	364	4	816, 11337, 5595, 7316	Predicted	0.000829436	0.00477848
P50993	ATP1A2	477	ATPase, Na+/K+ transporting, alpha 2 polypeptide	93	71	reactome	Cytokine Signaling in Immune system	374	10	8452, 6709, 6711, 808, 816, 2246, 4684, 4747, 5595, 7316	Predicted	1.56446e-13	5.3877e-12
P50993	ATP1A2	477	ATPase, Na+/K+ transporting, alpha 2 polypeptide	93	71	reactome	DAP12 interactions	297	11	8452, 6709, 6711, 3708, 808, 816, 2246, 4684, 4747, 5595, 7316	Predicted	3.90341e-18	2.07732e-16
P50993	ATP1A2	477	ATPase, Na+/K+ transporting, alpha 2 polypeptide	93	71	reactome	DAP12 signaling	281	11	8452, 6709, 6711, 3708, 808, 816, 2246, 4684, 4747, 5595, 7316	Predicted	1.6079e-11	4.36038e-10
P50993	ATP1A2	477	ATPase, Na+/K+ transporting, alpha 2 polypeptide	93	71	reactome	Developmental Biology	582	15	8452, 6709, 6711, 808, 816, 1759, 2246, 4684, 4747, 5621, 9211, 10486, 26052, 5595, 7316	Predicted	2.97867e-21	1.98758e-19
P50993	ATP1A2	477	ATPase, Na+/K+ transporting, alpha 2 polypeptide	93	71	reactome	Disease	480	7	6844, 808, 2246, 6616, 6857, 7316, 291	Predicted	1.91513e-05	0.00017965
P50993	ATP1A2	477	ATPase, Na+/K+ transporting, alpha 2 polypeptide	93	71	reactome	DNA Repair	146	2	5887, 7316	Predicted	0.00917081	0.0330898
P50993	ATP1A2	477	ATPase, Na+/K+ transporting, alpha 2 polypeptide	93	71	reactome	Downstream signal transduction	278	11	8452, 6709, 6711, 3708, 808, 816, 2246, 4684, 4747, 5595, 7316	Predicted	5.80974e-15	2.32397e-13
P50993	ATP1A2	477	ATPase, Na+/K+ transporting, alpha 2 polypeptide	93	71	reactome	Downstream signaling of activated FGFR1	266	11	8452, 6709, 6711, 3708, 808, 816, 2246, 4684, 4747, 5595, 7316	Predicted	2.0376e-11	5.45471e-10
P50993	ATP1A2	477	ATPase, Na+/K+ transporting, alpha 2 polypeptide	93	71	reactome	Downstream signaling of activated FGFR2	266	11	8452, 6709, 6711, 3708, 808, 816, 2246, 4684, 4747, 5595, 7316	Predicted	3.4563e-08	5.72642e-07
P50993	ATP1A2	477	ATPase, Na+/K+ transporting, alpha 2 polypeptide	93	71	reactome	Downstream signaling of activated FGFR3	266	11	8452, 6709, 6711, 3708, 808, 816, 2246, 4684, 4747, 5595, 7316	Predicted	0.000443407	0.00280434
P50993	ATP1A2	477	ATPase, Na+/K+ transporting, alpha 2 polypeptide	93	71	reactome	Downstream signaling of activated FGFR4	266	11	8452, 6709, 6711, 3708, 808, 816, 2246, 4684, 4747, 5595, 7316	Predicted	0.000126523	0.000948579
P50993	ATP1A2	477	ATPase, Na+/K+ transporting, alpha 2 polypeptide	93	71	reactome	Fc epsilon receptor (FCERI) signaling	296	11	8452, 6709, 6711, 3708, 808, 816, 2246, 4684, 4747, 5595, 7316	Predicted	3.48922e-13	1.15595e-11
P50993	ATP1A2	477	ATPase, Na+/K+ transporting, alpha 2 polypeptide	93	71	reactome	FCERI mediated MAPK activation	214	10	8452, 6709, 6711, 808, 816, 2246, 4684, 4747, 5595, 7316	Predicted	6.02323e-09	1.132e-07
P50993	ATP1A2	477	ATPase, Na+/K+ transporting, alpha 2 polypeptide	93	71	reactome	FRS-mediated FGFR1 signaling	185	10	8452, 6709, 6711, 808, 816, 2246, 4684, 4747, 5595, 7316	Predicted	2.46146e-05	0.000224544
P50993	ATP1A2	477	ATPase, Na+/K+ transporting, alpha 2 polypeptide	93	71	reactome	FRS-mediated FGFR2 signaling	185	10	8452, 6709, 6711, 808, 816, 2246, 4684, 4747, 5595, 7316	Predicted	5.10391e-11	1.29608e-09
P50993	ATP1A2	477	ATPase, Na+/K+ transporting, alpha 2 polypeptide	93	71	reactome	FRS-mediated FGFR3 signaling	185	10	8452, 6709, 6711, 808, 816, 2246, 4684, 4747, 5595, 7316	Predicted	1.54946e-21	1.05294e-19
P50993	ATP1A2	477	ATPase, Na+/K+ transporting, alpha 2 polypeptide	93	71	reactome	FRS-mediated FGFR4 signaling	185	10	8452, 6709, 6711, 808, 816, 2246, 4684, 4747, 5595, 7316	Predicted	1.48907e-10	3.55306e-09
P50993	ATP1A2	477	ATPase, Na+/K+ transporting, alpha 2 polypeptide	93	71	reactome	Frs2-mediated activation	189	10	8452, 6709, 6711, 808, 816, 2246, 4684, 4747, 5595, 7316	Predicted	2.03433e-08	3.506e-07
P50993	ATP1A2	477	ATPase, Na+/K+ transporting, alpha 2 polypeptide	93	71	reactome	Gastrin-CREB signalling pathway via PKC and MAPK	381	11	8452, 6709, 6711, 3708, 808, 816, 2246, 4684, 4747, 5595, 7316	Predicted	1.41161e-10	3.37923e-09
P50993	ATP1A2	477	ATPase, Na+/K+ transporting, alpha 2 polypeptide	93	71	reactome	Gene Expression	1195	3	1917, 5595, 7316	Predicted	0.00355452	0.0158403
P50993	ATP1A2	477	ATPase, Na+/K+ transporting, alpha 2 polypeptide	93	71	reactome	GRB2 events in EGFR signaling	184	10	8452, 6709, 6711, 808, 816, 2246, 4684, 4747, 5595, 7316	Predicted	4.14592e-14	1.51913e-12
P50993	ATP1A2	477	ATPase, Na+/K+ transporting, alpha 2 polypeptide	93	71	reactome	GRB2 events in ERBB2 signaling	184	10	8452, 6709, 6711, 808, 816, 2246, 4684, 4747, 5595, 7316	Predicted	5.48661e-15	2.20009e-13
P50993	ATP1A2	477	ATPase, Na+/K+ transporting, alpha 2 polypeptide	93	71	reactome	IGF1R signaling cascade	237	10	8452, 6709, 6711, 808, 816, 2246, 4684, 4747, 5595, 7316	Predicted	4.75542e-12	1.37897e-10
P50993	ATP1A2	477	ATPase, Na+/K+ transporting, alpha 2 polypeptide	93	71	reactome	Immune System	1128	14	8452, 6709, 6711, 3708, 808, 816, 1759, 2246, 4684, 4747, 7704, 26052, 5595, 7316	Predicted	1.69046e-12	5.1717e-11
P50993	ATP1A2	477	ATPase, Na+/K+ transporting, alpha 2 polypeptide	93	71	reactome	Infectious disease	247	6	6844, 808, 6616, 6857, 7316, 291	Predicted	1.09738e-05	0.000109297
P50993	ATP1A2	477	ATPase, Na+/K+ transporting, alpha 2 polypeptide	93	71	reactome	Innate Immune System	672	13	8452, 6709, 6711, 3708, 808, 816, 1759, 2246, 4684, 4747, 26052, 5595, 7316	Predicted	3.77953e-15	1.54005e-13
P50993	ATP1A2	477	ATPase, Na+/K+ transporting, alpha 2 polypeptide	93	71	reactome	Insulin receptor signalling cascade	236	10	8452, 6709, 6711, 808, 816, 2246, 4684, 4747, 5595, 7316	Predicted	1.20942e-10	2.92161e-09
P50993	ATP1A2	477	ATPase, Na+/K+ transporting, alpha 2 polypeptide	93	71	reactome	Interleukin-2 signaling	201	10	8452, 6709, 6711, 808, 816, 2246, 4684, 4747, 5595, 7316	Predicted	3.1521e-12	9.33918e-11
P50993	ATP1A2	477	ATPase, Na+/K+ transporting, alpha 2 polypeptide	93	71	reactome	Interleukin-3, 5 and GM-CSF signaling	210	10	8452, 6709, 6711, 808, 816, 2246, 4684, 4747, 5595, 7316	Predicted	1.11734e-11	3.09211e-10
P50993	ATP1A2	477	ATPase, Na+/K+ transporting, alpha 2 polypeptide	93	71	reactome	Interleukin receptor SHC signaling	194	10	8452, 6709, 6711, 808, 816, 2246, 4684, 4747, 5595, 7316	Predicted	1.72647e-12	5.27659e-11
P50993	ATP1A2	477	ATPase, Na+/K+ transporting, alpha 2 polypeptide	93	71	reactome	Ion channel transport	195	6	481, 5348, 57348, 490, 7316, 476	Known.and.Predicted	0.00287998	0.0133985
P50993	ATP1A2	477	ATPase, Na+/K+ transporting, alpha 2 polypeptide	93	71	reactome	IRS-mediated signalling	233	10	8452, 6709, 6711, 808, 816, 2246, 4684, 4747, 5595, 7316	Predicted	8.51612e-08	1.31729e-06
P50993	ATP1A2	477	ATPase, Na+/K+ transporting, alpha 2 polypeptide	93	71	reactome	IRS-related events triggered by IGF1R	237	10	8452, 6709, 6711, 808, 816, 2246, 4684, 4747, 5595, 7316	Predicted	9.58986e-06	9.69195e-05
P50993	ATP1A2	477	ATPase, Na+/K+ transporting, alpha 2 polypeptide	93	71	reactome	MAPK family signaling cascades	222	10	8452, 6709, 6711, 808, 816, 2246, 4684, 4747, 5595, 7316	Predicted	0.000313506	0.00208174
P50993	ATP1A2	477	ATPase, Na+/K+ transporting, alpha 2 polypeptide	93	71	reactome	MAPK1/MAPK3 signaling	190	10	8452, 6709, 6711, 808, 816, 2246, 4684, 4747, 5595, 7316	Predicted	4.36232e-10	9.74622e-09
P50993	ATP1A2	477	ATPase, Na+/K+ transporting, alpha 2 polypeptide	93	71	reactome	Membrane Trafficking	157	4	6844, 808, 1759, 7316	Predicted	0.0159542	0.0498765
P50993	ATP1A2	477	ATPase, Na+/K+ transporting, alpha 2 polypeptide	93	71	reactome	NCAM signaling for neurite out-growth	222	11	8452, 6709, 6711, 808, 816, 2246, 4684, 4747, 5621, 5595, 7316	Predicted	1.09583e-09	2.30793e-08
P50993	ATP1A2	477	ATPase, Na+/K+ transporting, alpha 2 polypeptide	93	71	reactome	Negative regulation of FGFR1 signaling	32	3	2246, 5595, 7316	Predicted	0.0140233	0.0453443
P50993	ATP1A2	477	ATPase, Na+/K+ transporting, alpha 2 polypeptide	93	71	reactome	Negative regulation of FGFR2 signaling	34	3	2246, 5595, 7316	Predicted	0.00273227	0.0128308
P50993	ATP1A2	477	ATPase, Na+/K+ transporting, alpha 2 polypeptide	93	71	reactome	Negative regulation of FGFR3 signaling	29	3	2246, 5595, 7316	Predicted	0.000639563	0.00383339
P50993	ATP1A2	477	ATPase, Na+/K+ transporting, alpha 2 polypeptide	93	71	reactome	Negative regulation of FGFR4 signaling	31	3	2246, 5595, 7316	Predicted	0.00427263	0.0183477
P50993	ATP1A2	477	ATPase, Na+/K+ transporting, alpha 2 polypeptide	93	71	reactome	NGF signalling via TRKA from the plasma membrane	309	14	8452, 6709, 6711, 3708, 808, 816, 1759, 2246, 4684, 4747, 4915, 26052, 5595, 7316	Predicted	1.68921e-17	8.52756e-16
P50993	ATP1A2	477	ATPase, Na+/K+ transporting, alpha 2 polypeptide	93	71	reactome	Prolonged ERK activation events	191	10	8452, 6709, 6711, 808, 816, 2246, 4684, 4747, 5595, 7316	Predicted	2.10829e-12	6.37828e-11
P50993	ATP1A2	477	ATPase, Na+/K+ transporting, alpha 2 polypeptide	93	71	reactome	RAF/MAP kinase cascade	184	10	8452, 6709, 6711, 808, 816, 2246, 4684, 4747, 5595, 7316	Predicted	4.5792e-13	1.49632e-11
P50993	ATP1A2	477	ATPase, Na+/K+ transporting, alpha 2 polypeptide	93	71	reactome	Senescence-Associated Secretory Phenotype (SASP)	106	2	5595, 7316	Predicted	0.0158622	0.0496474
P50993	ATP1A2	477	ATPase, Na+/K+ transporting, alpha 2 polypeptide	93	71	reactome	SHC1 events in EGFR signaling	184	10	8452, 6709, 6711, 808, 816, 2246, 4684, 4747, 5595, 7316	Predicted	7.74206e-12	2.18606e-10
P50993	ATP1A2	477	ATPase, Na+/K+ transporting, alpha 2 polypeptide	93	71	reactome	SHC1 events in ERBB2 signaling	184	10	8452, 6709, 6711, 808, 816, 2246, 4684, 4747, 5595, 7316	Predicted	3.07906e-10	7.02776e-09
P50993	ATP1A2	477	ATPase, Na+/K+ transporting, alpha 2 polypeptide	93	71	reactome	SHC1 events in ERBB4 signaling	184	10	8452, 6709, 6711, 808, 816, 2246, 4684, 4747, 5595, 7316	Predicted	9.05547e-13	2.85879e-11
P50993	ATP1A2	477	ATPase, Na+/K+ transporting, alpha 2 polypeptide	93	71	reactome	Signal Transduction	2314	16	8452, 55366, 6709, 6711, 3708, 808, 816, 1759, 2246, 2775, 4684, 4747, 4915, 26052, 5595, 7316	Predicted	2.82498e-26	2.4918e-24
P50993	ATP1A2	477	ATPase, Na+/K+ transporting, alpha 2 polypeptide	93	71	reactome	Signaling by EGFR	291	11	8452, 6709, 6711, 3708, 808, 816, 2246, 4684, 4747, 5595, 7316	Predicted	3.39955e-16	1.53063e-14
P50993	ATP1A2	477	ATPase, Na+/K+ transporting, alpha 2 polypeptide	93	71	reactome	Signaling by ERBB2	276	11	8452, 6709, 6711, 3708, 808, 816, 2246, 4684, 4747, 5595, 7316	Predicted	0.00151323	0.00790729
P50993	ATP1A2	477	ATPase, Na+/K+ transporting, alpha 2 polypeptide	93	71	reactome	Signaling by ERBB4	262	10	8452, 6709, 6711, 808, 816, 2246, 4684, 4747, 5595, 7316	Predicted	2.70824e-15	1.11887e-13
P50993	ATP1A2	477	ATPase, Na+/K+ transporting, alpha 2 polypeptide	93	71	reactome	Signaling by FGFR	273	11	8452, 6709, 6711, 3708, 808, 816, 2246, 4684, 4747, 5595, 7316	Predicted	2.32315e-11	6.1715e-10
P50993	ATP1A2	477	ATPase, Na+/K+ transporting, alpha 2 polypeptide	93	71	reactome	Signaling by FGFR2	272	11	8452, 6709, 6711, 3708, 808, 816, 2246, 4684, 4747, 5595, 7316	Predicted	0.0043297	0.0185481
P50993	ATP1A2	477	ATPase, Na+/K+ transporting, alpha 2 polypeptide	93	71	reactome	Signaling by FGFR3	269	11	8452, 6709, 6711, 3708, 808, 816, 2246, 4684, 4747, 5595, 7316	Predicted	0	0
P50993	ATP1A2	477	ATPase, Na+/K+ transporting, alpha 2 polypeptide	93	71	reactome	Signaling by FGFR4	269	11	8452, 6709, 6711, 3708, 808, 816, 2246, 4684, 4747, 5595, 7316	Predicted	1.78886e-17	9.01189e-16
P50993	ATP1A2	477	ATPase, Na+/K+ transporting, alpha 2 polypeptide	93	71	reactome	Signaling by GPCR	1234	12	8452, 6709, 6711, 3708, 808, 816, 2246, 2775, 4684, 4747, 5595, 7316	Predicted	5.40703e-11	1.36875e-09
P50993	ATP1A2	477	ATPase, Na+/K+ transporting, alpha 2 polypeptide	93	71	reactome	Signaling by Insulin receptor	260	10	8452, 6709, 6711, 808, 816, 2246, 4684, 4747, 5595, 7316	Predicted	4.2819e-20	2.63973e-18
P50993	ATP1A2	477	ATPase, Na+/K+ transporting, alpha 2 polypeptide	93	71	reactome	Signaling by Leptin	192	10	8452, 6709, 6711, 808, 816, 2246, 4684, 4747, 5595, 7316	Predicted	0.000312486	0.00207603
P50993	ATP1A2	477	ATPase, Na+/K+ transporting, alpha 2 polypeptide	93	71	reactome	Signaling by PDGF	300	11	8452, 6709, 6711, 3708, 808, 816, 2246, 4684, 4747, 5595, 7316	Predicted	7.41547e-23	5.47273e-21
P50993	ATP1A2	477	ATPase, Na+/K+ transporting, alpha 2 polypeptide	93	71	reactome	Signaling by SCF-KIT	263	10	8452, 6709, 6711, 808, 816, 2246, 4684, 4747, 5595, 7316	Predicted	8.56296e-15	3.36732e-13
P50993	ATP1A2	477	ATPase, Na+/K+ transporting, alpha 2 polypeptide	93	71	reactome	Signaling by Type 1 Insulin-like Growth Factor 1 Receptor (IGF1R)	237	10	8452, 6709, 6711, 808, 816, 2246, 4684, 4747, 5595, 7316	Predicted	1.26299e-08	2.25215e-07
P50993	ATP1A2	477	ATPase, Na+/K+ transporting, alpha 2 polypeptide	93	71	reactome	Signaling by VEGF	273	11	8452, 6709, 6711, 3708, 808, 816, 2246, 4684, 4747, 5595, 7316	Predicted	4.69581e-12	1.36256e-10
P50993	ATP1A2	477	ATPase, Na+/K+ transporting, alpha 2 polypeptide	93	71	reactome	Signaling by Wnt	275	6	8452, 55366, 3708, 808, 2775, 7316	Predicted	4.14604e-07	5.63276e-06
P50993	ATP1A2	477	ATPase, Na+/K+ transporting, alpha 2 polypeptide	93	71	reactome	Signalling by NGF	384	14	8452, 6709, 6711, 3708, 808, 816, 1759, 2246, 4684, 4747, 4915, 26052, 5595, 7316	Predicted	2.653e-11	6.99249e-10
P50993	ATP1A2	477	ATPase, Na+/K+ transporting, alpha 2 polypeptide	93	71	reactome	Signalling to ERKs	200	10	8452, 6709, 6711, 808, 816, 2246, 4684, 4747, 5595, 7316	Predicted	1.71193e-10	4.0507e-09
P50993	ATP1A2	477	ATPase, Na+/K+ transporting, alpha 2 polypeptide	93	71	reactome	Signalling to p38 via RIT and RIN	188	10	8452, 6709, 6711, 808, 816, 2246, 4684, 4747, 5595, 7316	Predicted	3.46976e-10	7.86174e-09
P50993	ATP1A2	477	ATPase, Na+/K+ transporting, alpha 2 polypeptide	93	71	reactome	Signalling to RAS	193	10	8452, 6709, 6711, 808, 816, 2246, 4684, 4747, 5595, 7316	Predicted	2.19376e-08	3.75978e-07
P50993	ATP1A2	477	ATPase, Na+/K+ transporting, alpha 2 polypeptide	93	71	reactome	SOS-mediated signalling	184	10	8452, 6709, 6711, 808, 816, 2246, 4684, 4747, 5595, 7316	Predicted	0.0015357	0.00800598
P50993	ATP1A2	477	ATPase, Na+/K+ transporting, alpha 2 polypeptide	93	71	reactome	Toll-Like Receptors Cascades	137	4	1759, 26052, 5595, 7316	Predicted	5.79187e-05	0.000478402
P50993	ATP1A2	477	ATPase, Na+/K+ transporting, alpha 2 polypeptide	93	71	reactome	Toll Like Receptor 4 (TLR4) Cascade	118	4	1759, 26052, 5595, 7316	Predicted	0.000230729	0.00159846
P50993	ATP1A2	477	ATPase, Na+/K+ transporting, alpha 2 polypeptide	93	71	reactome	Transmembrane transport of small molecules	576	8	481, 5348, 6529, 57348, 6546, 490, 7316, 476	Known.and.Predicted	4.60249e-09	8.81336e-08
P50993	ATP1A2	477	ATPase, Na+/K+ transporting, alpha 2 polypeptide	93	71	reactome	VEGFA-VEGFR2 Pathway	265	11	8452, 6709, 6711, 3708, 808, 816, 2246, 4684, 4747, 5595, 7316	Predicted	3.23991e-15	1.32876e-13
P50993	ATP1A2	477	ATPase, Na+/K+ transporting, alpha 2 polypeptide	93	71	reactome	VEGFR2 mediated cell proliferation	197	11	8452, 6709, 6711, 3708, 808, 816, 2246, 4684, 4747, 5595, 7316	Predicted	6.47225e-13	2.07859e-11
P50993	ATP1A2	477	ATPase, Na+/K+ transporting, alpha 2 polypeptide	93	71	reactome	Vesicle-mediated transport	195	4	6844, 808, 1759, 7316	Predicted	0.00520086	0.0214239
P50993	ATP1A2	477	ATPase, Na+/K+ transporting, alpha 2 polypeptide	93	71	reactome	Nephrin interactions	23	3	6709, 6711, 9863	Predicted	0.013991	0.045264
P50993	ATP1A2	477	ATPase, Na+/K+ transporting, alpha 2 polypeptide	93	71	uniprot	Pathways Protein modification	543	6	26260, 84937, 223082, 8452, 7704, 11041	Predicted	1.19665e-05	0.000118112
P50993	ATP1A2	477	ATPase, Na+/K+ transporting, alpha 2 polypeptide	93	71	uniprot	Pathways protein ubiquitination	370	5	26260, 84937, 223082, 8452, 7704	Predicted	6.44827e-08	1.01895e-06
P50993	ATP1A2	477	ATPase, Na+/K+ transporting, alpha 2 polypeptide	93	71	kegg	Insulin secretion	86	6	3778, 6844, 481, 816, 6616, 476	Known.and.Predicted	0	0
P50993	ATP1A2	477	ATPase, Na+/K+ transporting, alpha 2 polypeptide	93	71	kegg	Salivary secretion	90	7	3708, 3778, 6844, 481, 808, 490, 476	Known.and.Predicted	8.45672e-08	1.30875e-06
P50993	ATP1A2	477	ATPase, Na+/K+ transporting, alpha 2 polypeptide	93	71	kegg	Synaptic vesicle cycle	63	5	6844, 1759, 6616, 6857, 26052	Predicted	3.69505e-06	4.11179e-05
P50993	ATP1A2	477	ATPase, Na+/K+ transporting, alpha 2 polypeptide	93	71	pid	Effects of Botulinum toxin	9	3	6844, 6616, 6857	Predicted	0.00686181	0.0265205
P50993	ATP1A2	477	ATPase, Na+/K+ transporting, alpha 2 polypeptide	93	71	reactome	Acetylcholine Neurotransmitter Release Cycle	17	3	6844, 6616, 6857	Predicted	0.0035465	0.0158099
P50993	ATP1A2	477	ATPase, Na+/K+ transporting, alpha 2 polypeptide	93	71	reactome	GABA synthesis, release, reuptake and degradation	19	4	6844, 6529, 6616, 6857	Predicted	1.94548e-05	0.000182175
P50993	ATP1A2	477	ATPase, Na+/K+ transporting, alpha 2 polypeptide	93	71	reactome	Glutamate Neurotransmitter Release Cycle	24	3	6844, 6616, 6857	Predicted	0.000895634	0.0050967
P50993	ATP1A2	477	ATPase, Na+/K+ transporting, alpha 2 polypeptide	93	71	reactome	Neuronal System	290	9	3778, 6844, 808, 816, 2891, 4747, 6529, 6616, 6857	Predicted	4.93867e-10	1.09493e-08
P50993	ATP1A2	477	ATPase, Na+/K+ transporting, alpha 2 polypeptide	93	71	reactome	Neurotoxicity of clostridium toxins	10	3	6844, 6616, 6857	Predicted	0.000276508	0.00186953
P50993	ATP1A2	477	ATPase, Na+/K+ transporting, alpha 2 polypeptide	93	71	reactome	Neurotransmitter Release Cycle	50	4	6844, 6529, 6616, 6857	Predicted	0.000341637	0.0022419
P50993	ATP1A2	477	ATPase, Na+/K+ transporting, alpha 2 polypeptide	93	71	reactome	Serotonin Neurotransmitter Release Cycle	18	3	6844, 6616, 6857	Predicted	0.000992157	0.0055549
P50993	ATP1A2	477	ATPase, Na+/K+ transporting, alpha 2 polypeptide	93	71	reactome	Transmission across Chemical Synapses	210	8	6844, 808, 816, 2891, 4747, 6529, 6616, 6857	Predicted	5.34112e-12	1.53913e-10
P50993	ATP1A2	477	ATPase, Na+/K+ transporting, alpha 2 polypeptide	93	71	reactome	Uptake and actions of bacterial toxins	25	4	6844, 808, 6616, 6857	Predicted	0.00104884	0.00582389
P50993	ATP1A2	477	ATPase, Na+/K+ transporting, alpha 2 polypeptide	93	71	systems.biology.org	adipocyte_v2 1	387	4	6844, 2775, 5595, 230	Predicted	7.23957e-05	0.000582059
P50993	ATP1A2	477	ATPase, Na+/K+ transporting, alpha 2 polypeptide	93	71	systems.biology.org	beta_cell_v2 3	495	8	3708, 6844, 808, 816, 2775, 6616, 5595, 230	Predicted	8.7534e-08	1.35111e-06
P50993	ATP1A2	477	ATPase, Na+/K+ transporting, alpha 2 polypeptide	93	71	systems.biology.org	Skeletal_muscle_v2 9	441	4	6844, 2775, 5595, 230	Predicted	0.0140803	0.0454963
P50993	ATP1A2	477	ATPase, Na+/K+ transporting, alpha 2 polypeptide	93	71	wikipathways	Insulin Signaling	160	3	6844, 6616, 5595	Predicted	0.0034589	0.0155114
P50993	ATP1A2	477	ATPase, Na+/K+ transporting, alpha 2 polypeptide	93	71	wikipathways	SIDS Susceptibility Pathways	156	6	6711, 6844, 4915, 5354, 6616, 291	Predicted	2.84764e-05	0.000255631
P50993	ATP1A2	477	ATPase, Na+/K+ transporting, alpha 2 polypeptide	93	71	wikipathways	Synaptic Vesicle Pathway	51	6	6844, 1759, 6616, 6857, 26052, 291	Known.and.Predicted	7.12258e-12	2.02016e-10
P50993	ATP1A2	477	ATPase, Na+/K+ transporting, alpha 2 polypeptide	93	71	kegg	Renal cell carcinoma	66	2	9915, 5595	Predicted	0.00821231	0.030421
P50993	ATP1A2	477	ATPase, Na+/K+ transporting, alpha 2 polypeptide	93	71	kegg	GABAergic synapse	89	3	2775, 6529, 11337	Predicted	0.00667385	0.0259641
P50993	ATP1A2	477	ATPase, Na+/K+ transporting, alpha 2 polypeptide	93	71	ehmn	Purine metabolism	221	5	481, 1759, 1917, 490, 476	Known.and.Predicted	1.50895e-06	1.82884e-05
P50993	ATP1A2	477	ATPase, Na+/K+ transporting, alpha 2 polypeptide	93	71	biocarta	endocytotic role of ndk phosphins and dynamin	16	2	816, 1759	Predicted	0.00400617	0.0174426
P50993	ATP1A2	477	ATPase, Na+/K+ transporting, alpha 2 polypeptide	93	71	kegg	Endocrine and other factor-regulated calcium reabsorption	48	6	481, 1759, 26052, 6546, 490, 476	Known.and.Predicted	6.51617e-06	6.85168e-05
P50993	ATP1A2	477	ATPase, Na+/K+ transporting, alpha 2 polypeptide	93	71	reactome	Recycling pathway of L1	27	2	1759, 26052	Predicted	0.0125804	0.041896
P50993	ATP1A2	477	ATPase, Na+/K+ transporting, alpha 2 polypeptide	93	71	kegg	Adrenergic signaling in cardiomyocytes	149	7	481, 808, 816, 6546, 5595, 490, 476	Known.and.Predicted	1.06454e-11	2.95341e-10
P50993	ATP1A2	477	ATPase, Na+/K+ transporting, alpha 2 polypeptide	93	71	kegg	Aldosterone-regulated sodium reabsorption	39	3	481, 5595, 476	Known.and.Predicted	0.00910265	0.032891
P50993	ATP1A2	477	ATPase, Na+/K+ transporting, alpha 2 polypeptide	93	71	kegg	cAMP signaling pathway	200	8	481, 808, 816, 2891, 5348, 5595, 490, 476	Known.and.Predicted	3.43583e-11	8.92598e-10
P50993	ATP1A2	477	ATPase, Na+/K+ transporting, alpha 2 polypeptide	93	71	kegg	Cardiac muscle contraction	77	3	481, 6546, 476	Known.and.Predicted	0.000648223	0.00387866
P50993	ATP1A2	477	ATPase, Na+/K+ transporting, alpha 2 polypeptide	93	71	kegg	cGMP-PKG signaling pathway	166	9	3708, 3778, 481, 808, 6546, 5595, 490, 291, 476	Known.and.Predicted	4.93825e-06	5.34071e-05
P50993	ATP1A2	477	ATPase, Na+/K+ transporting, alpha 2 polypeptide	93	71	kegg	Mineral absorption	51	4	481, 6546, 490, 476	Known.and.Predicted	0.00461646	0.0195119
P50993	ATP1A2	477	ATPase, Na+/K+ transporting, alpha 2 polypeptide	93	71	smpdb	Acebutolol Action Pathway	61	5	3708, 481, 808, 6546, 476	Known.and.Predicted	8.07839e-11	1.9981e-09
P50993	ATP1A2	477	ATPase, Na+/K+ transporting, alpha 2 polypeptide	93	71	smpdb	Alprenolol Action Pathway	61	5	3708, 481, 808, 6546, 476	Known.and.Predicted	0.00828434	0.0306282
P50993	ATP1A2	477	ATPase, Na+/K+ transporting, alpha 2 polypeptide	93	71	smpdb	Amiodarone Action Pathway	61	5	3708, 481, 808, 6546, 476	Known.and.Predicted	0.00902692	0.0326725
P50993	ATP1A2	477	ATPase, Na+/K+ transporting, alpha 2 polypeptide	93	71	smpdb	Arbutamine Action Pathway	61	5	3708, 481, 808, 6546, 476	Known.and.Predicted	0.00810548	0.0301198
P50993	ATP1A2	477	ATPase, Na+/K+ transporting, alpha 2 polypeptide	93	71	smpdb	Atenolol Action Pathway	61	5	3708, 481, 808, 6546, 476	Known.and.Predicted	3.83625e-08	6.30544e-07
P50993	ATP1A2	477	ATPase, Na+/K+ transporting, alpha 2 polypeptide	93	71	smpdb	Blue diaper syndrome	33	2	481, 476	Known.and.Predicted	0.0146007	0.046739
P50993	ATP1A2	477	ATPase, Na+/K+ transporting, alpha 2 polypeptide	93	71	smpdb	Bopindolol Action Pathway	61	5	3708, 481, 808, 6546, 476	Known.and.Predicted	8.49571e-05	0.000669497
P50993	ATP1A2	477	ATPase, Na+/K+ transporting, alpha 2 polypeptide	93	71	smpdb	Bupranolol Action Pathway	61	5	3708, 481, 808, 6546, 476	Known.and.Predicted	0.0100176	0.0353576
P50993	ATP1A2	477	ATPase, Na+/K+ transporting, alpha 2 polypeptide	93	71	smpdb	Carteolol Action Pathway	61	5	3708, 481, 808, 6546, 476	Known.and.Predicted	5.60941e-06	5.98952e-05
P50993	ATP1A2	477	ATPase, Na+/K+ transporting, alpha 2 polypeptide	93	71	smpdb	Citalopram Action Pathway	35	2	481, 476	Known.and.Predicted	0.00461766	0.0195166
P50993	ATP1A2	477	ATPase, Na+/K+ transporting, alpha 2 polypeptide	93	71	smpdb	Diltiazem Action Pathway	61	5	3708, 481, 808, 6546, 476	Known.and.Predicted	0.00810548	0.0301198
P50993	ATP1A2	477	ATPase, Na+/K+ transporting, alpha 2 polypeptide	93	71	smpdb	Flecainide Action Pathway	61	5	3708, 481, 808, 6546, 476	Known.and.Predicted	0.00883716	0.0321452
P50993	ATP1A2	477	ATPase, Na+/K+ transporting, alpha 2 polypeptide	93	71	smpdb	Fosphenytoin (Antiarrhythmic) Action Pathway	61	5	3708, 481, 808, 6546, 476	Known.and.Predicted	0.00810548	0.0301198
P50993	ATP1A2	477	ATPase, Na+/K+ transporting, alpha 2 polypeptide	93	71	smpdb	Hydrocodone Action Pathway	29	2	481, 476	Known.and.Predicted	0.00982505	0.0348415
P50993	ATP1A2	477	ATPase, Na+/K+ transporting, alpha 2 polypeptide	93	71	smpdb	Ibutilide Action Pathway	61	5	3708, 481, 808, 6546, 476	Known.and.Predicted	0.000734206	0.00431071
P50993	ATP1A2	477	ATPase, Na+/K+ transporting, alpha 2 polypeptide	93	71	smpdb	Indapamide Action Pathway	33	2	481, 476	Known.and.Predicted	0.00592372	0.0236846
P50993	ATP1A2	477	ATPase, Na+/K+ transporting, alpha 2 polypeptide	93	71	smpdb	Isoprenaline Action Pathway	61	5	3708, 481, 808, 6546, 476	Known.and.Predicted	0.00846589	0.031155
P50993	ATP1A2	477	ATPase, Na+/K+ transporting, alpha 2 polypeptide	93	71	smpdb	Isradipine Action Pathway	61	5	3708, 481, 808, 6546, 476	Known.and.Predicted	0.00014625	0.0010763
P50993	ATP1A2	477	ATPase, Na+/K+ transporting, alpha 2 polypeptide	93	71	smpdb	Labetalol Action Pathway	62	5	3708, 481, 808, 6546, 476	Known.and.Predicted	0.00123607	0.00668109
P50993	ATP1A2	477	ATPase, Na+/K+ transporting, alpha 2 polypeptide	93	71	smpdb	Levobunolol Action Pathway	61	5	3708, 481, 808, 6546, 476	Known.and.Predicted	6.04129e-09	1.13513e-07
P50993	ATP1A2	477	ATPase, Na+/K+ transporting, alpha 2 polypeptide	93	71	smpdb	Levomethadyl Acetate Action Action Pathway	29	2	481, 476	Known.and.Predicted	0.0107114	0.0371769
P50993	ATP1A2	477	ATPase, Na+/K+ transporting, alpha 2 polypeptide	93	71	smpdb	Lidocaine (Antiarrhythmic) Action Pathway	63	5	3708, 481, 808, 6546, 476	Known.and.Predicted	2.73297e-06	3.13197e-05
P50993	ATP1A2	477	ATPase, Na+/K+ transporting, alpha 2 polypeptide	93	71	smpdb	Lysinuric protein intolerance (LPI)	33	2	481, 476	Known.and.Predicted	0.0146007	0.046739
P50993	ATP1A2	477	ATPase, Na+/K+ transporting, alpha 2 polypeptide	93	71	smpdb	Metoprolol Action Pathway	61	5	3708, 481, 808, 6546, 476	Known.and.Predicted	0.00631046	0.0248687
P50993	ATP1A2	477	ATPase, Na+/K+ transporting, alpha 2 polypeptide	93	71	smpdb	Morphine Action Pathway	44	2	481, 476	Known.and.Predicted	0.0136087	0.0443796
P50993	ATP1A2	477	ATPase, Na+/K+ transporting, alpha 2 polypeptide	93	71	smpdb	Muscle/Heart Contraction	61	5	3708, 481, 808, 6546, 476	Known.and.Predicted	1.9237e-07	2.7885e-06
P50993	ATP1A2	477	ATPase, Na+/K+ transporting, alpha 2 polypeptide	93	71	smpdb	Nadolol Action Pathway	61	5	3708, 481, 808, 6546, 476	Known.and.Predicted	0.00259977	0.0123299
P50993	ATP1A2	477	ATPase, Na+/K+ transporting, alpha 2 polypeptide	93	71	smpdb	Naloxone Action Pathway	29	2	481, 476	Known.and.Predicted	0.00982505	0.0348415
P50993	ATP1A2	477	ATPase, Na+/K+ transporting, alpha 2 polypeptide	93	71	smpdb	Nebivolol Action Pathway	61	5	3708, 481, 808, 6546, 476	Known.and.Predicted	2.2089e-05	0.000203995
P50993	ATP1A2	477	ATPase, Na+/K+ transporting, alpha 2 polypeptide	93	71	smpdb	Nifedipine Action Pathway	61	5	3708, 481, 808, 6546, 476	Known.and.Predicted	1.39832e-06	1.70678e-05
P50993	ATP1A2	477	ATPase, Na+/K+ transporting, alpha 2 polypeptide	93	71	smpdb	Nimodipine Action Pathway	61	5	3708, 481, 808, 6546, 476	Known.and.Predicted	6.40315e-07	8.38327e-06
P50993	ATP1A2	477	ATPase, Na+/K+ transporting, alpha 2 polypeptide	93	71	smpdb	Nisoldipine Action Pathway	61	5	3708, 481, 808, 6546, 476	Known.and.Predicted	3.31455e-09	6.48844e-08
P50993	ATP1A2	477	ATPase, Na+/K+ transporting, alpha 2 polypeptide	93	71	smpdb	Nitrendipine Action Pathway	61	5	3708, 481, 808, 6546, 476	Known.and.Predicted	2.5102e-07	3.55841e-06
P50993	ATP1A2	477	ATPase, Na+/K+ transporting, alpha 2 polypeptide	93	71	smpdb	Oxprenolol Action Pathway	61	5	3708, 481, 808, 6546, 476	Known.and.Predicted	1.9237e-07	2.7885e-06
P50993	ATP1A2	477	ATPase, Na+/K+ transporting, alpha 2 polypeptide	93	71	smpdb	Penbutolol Action Pathway	61	5	3708, 481, 808, 6546, 476	Known.and.Predicted	2.5102e-07	3.55841e-06
P50993	ATP1A2	477	ATPase, Na+/K+ transporting, alpha 2 polypeptide	93	71	smpdb	Pentazocine Action Pathway	29	2	481, 476	Known.and.Predicted	0.000687	0.004074
P50993	ATP1A2	477	ATPase, Na+/K+ transporting, alpha 2 polypeptide	93	71	smpdb	Phenytoin (Antiarrhythmic) Action Pathway	82	5	3708, 481, 808, 6546, 476	Known.and.Predicted	1.1756e-06	1.45778e-05
P50993	ATP1A2	477	ATPase, Na+/K+ transporting, alpha 2 polypeptide	93	71	smpdb	Pindolol Action Pathway	61	5	3708, 481, 808, 6546, 476	Known.and.Predicted	0.000402717	0.00258149
P50993	ATP1A2	477	ATPase, Na+/K+ transporting, alpha 2 polypeptide	93	71	smpdb	Practolol Action Pathway	61	5	3708, 481, 808, 6546, 476	Known.and.Predicted	0.000589006	0.00357415
P50993	ATP1A2	477	ATPase, Na+/K+ transporting, alpha 2 polypeptide	93	71	smpdb	Procainamide (Antiarrhythmic) Action Pathway	61	5	3708, 481, 808, 6546, 476	Known.and.Predicted	2.43488e-05	0.00022239
P50993	ATP1A2	477	ATPase, Na+/K+ transporting, alpha 2 polypeptide	93	71	smpdb	Propranolol Action Pathway	61	5	3708, 481, 808, 6546, 476	Known.and.Predicted	5.60941e-06	5.98952e-05
P50993	ATP1A2	477	ATPase, Na+/K+ transporting, alpha 2 polypeptide	93	71	smpdb	Quinidine Action Pathway	61	5	3708, 481, 808, 6546, 476	Known.and.Predicted	1.02962e-08	1.86222e-07
P50993	ATP1A2	477	ATPase, Na+/K+ transporting, alpha 2 polypeptide	93	71	smpdb	Sotalol Action Pathway	61	5	3708, 481, 808, 6546, 476	Known.and.Predicted	3.69158e-06	4.10854e-05
P50993	ATP1A2	477	ATPase, Na+/K+ transporting, alpha 2 polypeptide	93	71	smpdb	Timolol Action Pathway	61	5	3708, 481, 808, 6546, 476	Known.and.Predicted	2.94035e-05	0.000262992
P50993	ATP1A2	477	ATPase, Na+/K+ transporting, alpha 2 polypeptide	93	71	smpdb	Tocainide Action Pathway	61	5	3708, 481, 808, 6546, 476	Known.and.Predicted	0.000128496	0.000961336
P50993	ATP1A2	477	ATPase, Na+/K+ transporting, alpha 2 polypeptide	93	71	smpdb	Triamterene Action Pathway	33	2	481, 476	Known.and.Predicted	0.0107193	0.0372011
P50993	ATP1A2	477	ATPase, Na+/K+ transporting, alpha 2 polypeptide	93	71	smpdb	Verapamil Action Pathway	61	5	3708, 481, 808, 6546, 476	Known.and.Predicted	0.000155799	0.00113709
P50993	ATP1A2	477	ATPase, Na+/K+ transporting, alpha 2 polypeptide	93	71	pid	Role of Calcineurin-dependent NFAT signaling in lymphocytes	55	3	808, 10231, 5595	Predicted	0.000438156	0.0027761
P50993	ATP1A2	477	ATPase, Na+/K+ transporting, alpha 2 polypeptide	93	71	wikipathways	Ectoderm Differentiation	138	4	1501, 7704, 10486, 29970	Predicted	0.00873733	0.031871
P50993	ATP1A2	477	ATPase, Na+/K+ transporting, alpha 2 polypeptide	93	71	biocarta	bioactive peptide induced signaling pathway	33	3	816, 4137, 5595	Predicted	0.00080585	0.0046619
P50993	ATP1A2	477	ATPase, Na+/K+ transporting, alpha 2 polypeptide	93	71	biocarta	calcium signaling by hbx of hepatitis b virus	16	2	816, 5595	Predicted	0.0106858	0.0371111
P50993	ATP1A2	477	ATPase, Na+/K+ transporting, alpha 2 polypeptide	93	71	biocarta	transcription factor creb and its extracellular signals	27	2	816, 5595	Predicted	0.00815294	0.0302511
P50993	ATP1A2	477	ATPase, Na+/K+ transporting, alpha 2 polypeptide	93	71	inoh	B cell receptor signaling	94	2	3708, 5595	Predicted	0.0137343	0.0446996
P50993	ATP1A2	477	ATPase, Na+/K+ transporting, alpha 2 polypeptide	93	71	inoh	CD4 T cell receptor signaling	128	3	3708, 808, 5595	Predicted	0.00113078	0.00620501
P50993	ATP1A2	477	ATPase, Na+/K+ transporting, alpha 2 polypeptide	93	71	inoh	CD4 T cell receptor signaling-ERK cascade	40	2	3708, 5595	Predicted	0.0135988	0.0443536
P50993	ATP1A2	477	ATPase, Na+/K+ transporting, alpha 2 polypeptide	93	71	inoh	CD4 T cell receptor signaling-JNK cascade	53	3	3708, 808, 5595	Predicted	0.0112387	0.038546
P50993	ATP1A2	477	ATPase, Na+/K+ transporting, alpha 2 polypeptide	93	71	inoh	GPCR GroupI metabotropic glutamate receptor	28	2	3708, 5595	Predicted	0.0135689	0.0442722
P50993	ATP1A2	477	ATPase, Na+/K+ transporting, alpha 2 polypeptide	93	71	inoh	GPCR signaling-G alpha q	274	3	3708, 2246, 5595	Predicted	0.00184968	0.00933486
P50993	ATP1A2	477	ATPase, Na+/K+ transporting, alpha 2 polypeptide	93	71	inoh	GPCR signaling-G alpha s Epac and ERK	272	2	2246, 5595	Predicted	0.000482431	0.00301608
P50993	ATP1A2	477	ATPase, Na+/K+ transporting, alpha 2 polypeptide	93	71	inoh	IGF signaling	36	1	5595	Predicted	0.013721	0.0446665
P50993	ATP1A2	477	ATPase, Na+/K+ transporting, alpha 2 polypeptide	93	71	inoh	IL-7 signaling	182	2	816, 5595	Predicted	0.000707633	0.00417872
P50993	ATP1A2	477	ATPase, Na+/K+ transporting, alpha 2 polypeptide	93	71	inoh	VEGF	185	3	3708, 816, 5595	Predicted	0.000340101	0.00223338
P50993	ATP1A2	477	ATPase, Na+/K+ transporting, alpha 2 polypeptide	93	71	ipavs	ANG_II_and_JAK_STAT_interactions_in_mediating_cardiac_myocyte_function	230	3	3708, 808, 5595	Predicted	0.000172874	0.00124477
P50993	ATP1A2	477	ATPase, Na+/K+ transporting, alpha 2 polypeptide	93	71	ipavs	Cardiac_Hypertrophy	346	7	3708, 808, 816, 2246, 4915, 5595, 490	Predicted	0	0
P50993	ATP1A2	477	ATPase, Na+/K+ transporting, alpha 2 polypeptide	93	71	ipavs	FAS_signaling_in_cardiac_hypertrophy	85	3	3708, 808, 5595	Predicted	0.00296817	0.0137097
P50993	ATP1A2	477	ATPase, Na+/K+ transporting, alpha 2 polypeptide	93	71	ipavs	GAP_JUNCTION_REGULATION	56	5	3708, 808, 2891, 6546, 5595	Predicted	6.38798e-07	8.36523e-06
P50993	ATP1A2	477	ATPase, Na+/K+ transporting, alpha 2 polypeptide	93	71	ipavs	GP130_JAK_STAT_pathway	254	3	3708, 808, 5595	Predicted	0.000955416	0.00538405
P50993	ATP1A2	477	ATPase, Na+/K+ transporting, alpha 2 polypeptide	93	71	kegg	Alzheimer,s disease	167	4	3708, 808, 4137, 5595	Predicted	4.79455e-06	5.20065e-05
P50993	ATP1A2	477	ATPase, Na+/K+ transporting, alpha 2 polypeptide	93	71	kegg	Cholinergic synapse	112	4	3708, 816, 2775, 5595	Predicted	0.00680684	0.026353
P50993	ATP1A2	477	ATPase, Na+/K+ transporting, alpha 2 polypeptide	93	71	kegg	Circadian entrainment	96	6	3708, 808, 816, 2775, 2891, 5595	Predicted	4.27838e-06	4.69229e-05
P50993	ATP1A2	477	ATPase, Na+/K+ transporting, alpha 2 polypeptide	93	71	kegg	Estrogen signaling pathway	100	4	3708, 808, 2775, 5595	Predicted	0.000229203	0.00158915
P50993	ATP1A2	477	ATPase, Na+/K+ transporting, alpha 2 polypeptide	93	71	kegg	Glioma	65	3	808, 816, 5595	Predicted	1.71934e-05	0.000163255
P50993	ATP1A2	477	ATPase, Na+/K+ transporting, alpha 2 polypeptide	93	71	kegg	Glutamatergic synapse	114	4	3708, 2775, 2891, 5595	Predicted	0.000507692	0.00314955
P50993	ATP1A2	477	ATPase, Na+/K+ transporting, alpha 2 polypeptide	93	71	kegg	Long-term depression	59	4	3708, 2775, 2891, 5595	Predicted	0.00733837	0.027917
P50993	ATP1A2	477	ATPase, Na+/K+ transporting, alpha 2 polypeptide	93	71	kegg	Long-term potentiation	67	5	3708, 808, 816, 2891, 5595	Predicted	0.01272	0.0422222
P50993	ATP1A2	477	ATPase, Na+/K+ transporting, alpha 2 polypeptide	93	71	kegg	MAPK signaling pathway	254	4	2246, 4137, 4915, 5595	Predicted	2.5184e-05	0.000229174
P50993	ATP1A2	477	ATPase, Na+/K+ transporting, alpha 2 polypeptide	93	71	kegg	Melanogenesis	101	4	808, 816, 2775, 5595	Predicted	9.29847e-05	0.000724763
P50993	ATP1A2	477	ATPase, Na+/K+ transporting, alpha 2 polypeptide	93	71	kegg	Neurotrophin signaling pathway	120	4	808, 816, 4915, 5595	Predicted	4.39295e-05	0.000375108
P50993	ATP1A2	477	ATPase, Na+/K+ transporting, alpha 2 polypeptide	93	71	kegg	Oocyte meiosis	113	4	3708, 808, 816, 5595	Predicted	0.00096466	0.00542885
P50993	ATP1A2	477	ATPase, Na+/K+ transporting, alpha 2 polypeptide	93	71	kegg	Oxytocin signaling pathway	157	5	3708, 808, 816, 2775, 5595	Predicted	0.000117417	0.000888411
P50993	ATP1A2	477	ATPase, Na+/K+ transporting, alpha 2 polypeptide	93	71	kegg	Prion diseases	36	3	4684, 5621, 5595	Predicted	0.00187899	0.00945442
P50993	ATP1A2	477	ATPase, Na+/K+ transporting, alpha 2 polypeptide	93	71	kegg	Retrograde endocannabinoid signaling	102	4	3708, 2775, 2891, 5595	Predicted	0.000802393	0.00464547
P50993	ATP1A2	477	ATPase, Na+/K+ transporting, alpha 2 polypeptide	93	71	kegg	Tuberculosis	177	3	808, 816, 5595	Predicted	0.00903592	0.0326975
P50993	ATP1A2	477	ATPase, Na+/K+ transporting, alpha 2 polypeptide	93	71	netpath	BDNF	46	3	2891, 4915, 5595	Predicted	0.0130807	0.0430955
P50993	ATP1A2	477	ATPase, Na+/K+ transporting, alpha 2 polypeptide	93	71	pid	Endothelins	64	2	2775, 5595	Predicted	0.0157407	0.0493815
P50993	ATP1A2	477	ATPase, Na+/K+ transporting, alpha 2 polypeptide	93	71	pid	ErbB1 downstream signaling	106	2	808, 5595	Predicted	0.0158622	0.0496474
P50993	ATP1A2	477	ATPase, Na+/K+ transporting, alpha 2 polypeptide	93	71	pid	FGF signaling pathway	56	3	2246, 4684, 5595	Predicted	8.53151e-05	0.000672003
P50993	ATP1A2	477	ATPase, Na+/K+ transporting, alpha 2 polypeptide	93	71	pid	IFN-gamma pathway	42	3	808, 816, 5595	Predicted	0.00508056	0.0210247
P50993	ATP1A2	477	ATPase, Na+/K+ transporting, alpha 2 polypeptide	93	71	pid	S1P1 pathway	19	2	2775, 5595	Predicted	0.0145634	0.0466576
P50993	ATP1A2	477	ATPase, Na+/K+ transporting, alpha 2 polypeptide	93	71	pid	S1P2 pathway	26	2	2775, 5595	Predicted	0.0116252	0.039489
P50993	ATP1A2	477	ATPase, Na+/K+ transporting, alpha 2 polypeptide	93	71	reactome	Hemostasis	491	8	3708, 3778, 481, 808, 1795, 6546, 5595, 490	Predicted	1.8921e-08	3.27763e-07
P50993	ATP1A2	477	ATPase, Na+/K+ transporting, alpha 2 polypeptide	93	71	reactome	Platelet activation, signaling and aggregation	228	3	3708, 808, 5595	Predicted	0.000294232	0.00197182
P50993	ATP1A2	477	ATPase, Na+/K+ transporting, alpha 2 polypeptide	93	71	systems.biology.org	EGFR_signaling_for_RTKC	322	3	3708, 808, 5595	Predicted	5.37427e-05	0.000448066
P50993	ATP1A2	477	ATPase, Na+/K+ transporting, alpha 2 polypeptide	93	71	systems.biology.org	hepatocyte_v2 9	418	3	2775, 5595, 230	Predicted	0.0022627	0.0110119
P50993	ATP1A2	477	ATPase, Na+/K+ transporting, alpha 2 polypeptide	93	71	systems.biology.org	Macrophage_Map_Update_ver2_re	697	6	3708, 808, 816, 2775, 5595, 230	Predicted	0.000319363	0.00211509
P50993	ATP1A2	477	ATPase, Na+/K+ transporting, alpha 2 polypeptide	93	71	systems.biology.org	Toll Like_receptor_signaling_network	594	6	3708, 808, 816, 4137, 4155, 5595	Predicted	1.37916e-09	2.8608e-08
P50993	ATP1A2	477	ATPase, Na+/K+ transporting, alpha 2 polypeptide	93	71	wikipathways	Alzheimers Disease	78	4	3708, 808, 4137, 5595	Predicted	0.00907096	0.0327967
P50993	ATP1A2	477	ATPase, Na+/K+ transporting, alpha 2 polypeptide	93	71	wikipathways	BDNF signaling pathway	144	6	1795, 2891, 4137, 4684, 4915, 5595	Predicted	0.000160785	0.00116832
P50993	ATP1A2	477	ATPase, Na+/K+ transporting, alpha 2 polypeptide	93	71	wikipathways	Corticotropin-releasing hormone	92	2	2775, 5595	Predicted	0.0137293	0.0446874
P50993	ATP1A2	477	ATPase, Na+/K+ transporting, alpha 2 polypeptide	93	71	wikipathways	Kit receptor signaling pathway	59	2	4137, 5595	Predicted	4.69336e-05	0.000397651
P50993	ATP1A2	477	ATPase, Na+/K+ transporting, alpha 2 polypeptide	93	71	wikipathways	Rac1-Pak1-p38-MMP-2 pathway	66	1	5595	Predicted	0.0137609	0.0447575
P50993	ATP1A2	477	ATPase, Na+/K+ transporting, alpha 2 polypeptide	93	71	wikipathways	Serotonin HTR1 Group and FOS Pathway	33	3	3708, 2775, 5595	Predicted	8.47557e-05	0.00066809
P50993	ATP1A2	477	ATPase, Na+/K+ transporting, alpha 2 polypeptide	93	71	wikipathways	Signal Transduction of S1P Receptor	25	1	5595	Predicted	0.0137064	0.0446273
P50993	ATP1A2	477	ATPase, Na+/K+ transporting, alpha 2 polypeptide	93	71	wikipathways	Spinal Cord Injury	114	4	2596, 2670, 4155, 5595	Predicted	6.73734e-07	8.78251e-06
P50993	ATP1A2	477	ATPase, Na+/K+ transporting, alpha 2 polypeptide	93	71	reactome	Metabolism	1465	7	3708, 808, 1152, 10675, 11041, 230, 291	Predicted	2.64748e-09	5.26151e-08
P50993	ATP1A2	477	ATPase, Na+/K+ transporting, alpha 2 polypeptide	93	71	ipavs	Calcium_Signaling_Pathway_Humanv3	148	7	3708, 808, 816, 2775, 6546, 490, 291	Predicted	2.11714e-09	4.26993e-08
P50993	ATP1A2	477	ATPase, Na+/K+ transporting, alpha 2 polypeptide	93	71	kegg	Calcium signaling pathway	180	6	3708, 808, 816, 6546, 490, 291	Predicted	5.22116e-07	6.95923e-06
P50993	ATP1A2	477	ATPase, Na+/K+ transporting, alpha 2 polypeptide	93	71	reactome	Integration of energy metabolism	91	2	3708, 291	Predicted	0.00406332	0.0176284
P50993	ATP1A2	477	ATPase, Na+/K+ transporting, alpha 2 polypeptide	93	71	wikipathways	Glial Cell Differentiation	7	3	2596, 4155, 5354	Predicted	0.0115518	0.0393216
P50993	ATP1A2	477	ATPase, Na+/K+ transporting, alpha 2 polypeptide	93	71	wikipathways	Neural Crest Differentiation	101	2	2670, 4155	Predicted	0.010855	0.0375351
P50993	ATP1A2	477	ATPase, Na+/K+ transporting, alpha 2 polypeptide	93	71	kegg	Amyotrophic lateral sclerosis (ALS)	51	3	2891, 4741, 4747	Predicted	0.000164214	0.00119033
P50993	ATP1A2	477	ATPase, Na+/K+ transporting, alpha 2 polypeptide	93	71	wikipathways	Amyotrophic lateral sclerosis (ALS)	35	2	4741, 4747	Predicted	0.00983596	0.034866
P50993	ATP1A2	477	ATPase, Na+/K+ transporting, alpha 2 polypeptide	93	71	wikipathways	Calcium Regulation in the Cardiac Cell	149	7	3708, 481, 808, 816, 2775, 6546, 490	Predicted	2.08111e-06	2.44744e-05
P50993	ATP1A2	477	ATPase, Na+/K+ transporting, alpha 2 polypeptide	93	71	reactome	Activation of NMDA receptor upon glutamate binding and postsynaptic events	41	4	808, 816, 2891, 4747	Predicted	0.00117888	0.00641869
P50993	ATP1A2	477	ATPase, Na+/K+ transporting, alpha 2 polypeptide	93	71	reactome	CREB phosphorylation through the activation of CaMKII	17	3	808, 816, 4747	Predicted	0.000495939	0.0030873
P50993	ATP1A2	477	ATPase, Na+/K+ transporting, alpha 2 polypeptide	93	71	reactome	CREB phosphorylation through the activation of Ras	29	3	808, 816, 4747	Predicted	0.00292333	0.0135415
P50993	ATP1A2	477	ATPase, Na+/K+ transporting, alpha 2 polypeptide	93	71	reactome	Neurotransmitter Receptor Binding And Downstream Transmission In The Postsynaptic Cell	142	4	808, 816, 2891, 4747	Predicted	0.000145041	0.00106857
P50993	ATP1A2	477	ATPase, Na+/K+ transporting, alpha 2 polypeptide	93	71	reactome	Post NMDA receptor activation events	37	3	808, 816, 4747	Predicted	0.0150733	0.0478077
P50993	ATP1A2	477	ATPase, Na+/K+ transporting, alpha 2 polypeptide	93	71	reactome	Ras activation uopn Ca2+ infux through NMDA receptor	19	3	808, 816, 4747	Predicted	0.0037765	0.0166414
P50993	ATP1A2	477	ATPase, Na+/K+ transporting, alpha 2 polypeptide	93	71	reactome	Unblocking of NMDA receptor, glutamate binding and activation	17	3	816, 2891, 4747	Predicted	0.00158287	0.00820432
P50993	ATP1A2	477	ATPase, Na+/K+ transporting, alpha 2 polypeptide	93	71	pid	LPA receptor mediated events	63	2	2775, 4137	Predicted	0.00348056	0.0155803
P50993	ATP1A2	477	ATPase, Na+/K+ transporting, alpha 2 polypeptide	93	71	wikipathways	Copper homeostasis	53	2	4137, 5621	Predicted	0.00247245	0.0118336
P50993	ATP1A2	477	ATPase, Na+/K+ transporting, alpha 2 polypeptide	93	71	reactome	Platelet calcium homeostasis	19	3	3708, 6546, 490	Predicted	0.0102762	0.036024
P50993	ATP1A2	477	ATPase, Na+/K+ transporting, alpha 2 polypeptide	93	71	reactome	Platelet homeostasis	79	4	3708, 3778, 6546, 490	Predicted	0.000747727	0.00437819
P50993	ATP1A2	477	ATPase, Na+/K+ transporting, alpha 2 polypeptide	93	71	kegg	Amphetamine addiction	68	3	808, 816, 2891	Predicted	0.00766424	0.02887
P50993	ATP1A2	477	ATPase, Na+/K+ transporting, alpha 2 polypeptide	93	71	kegg	Dopaminergic synapse	130	6	3708, 808, 816, 2775, 2891, 3800	Predicted	0.000410964	0.00262678
P50993	ATP1A2	477	ATPase, Na+/K+ transporting, alpha 2 polypeptide	93	71	kegg	Glucagon signaling pathway	102	3	3708, 808, 816	Predicted	0.000734092	0.00431009
P50993	ATP1A2	477	ATPase, Na+/K+ transporting, alpha 2 polypeptide	93	71	kegg	Inflammatory mediator regulation of TRP channels	98	3	3708, 808, 816	Predicted	0.00297871	0.0137487
P50993	ATP1A2	477	ATPase, Na+/K+ transporting, alpha 2 polypeptide	93	71	kegg	Olfactory transduction	406	2	808, 816	Predicted	0.0124822	0.0416763
P50993	ATP1A2	477	ATPase, Na+/K+ transporting, alpha 2 polypeptide	93	71	pid	p38 MAPK signaling pathway	29	2	808, 816	Predicted	0.00162598	0.0083918
P50993	ATP1A2	477	ATPase, Na+/K+ transporting, alpha 2 polypeptide	93	71	reactome	Glutamate Binding, Activation of AMPA Receptors and Synaptic Plasticity	30	2	816, 2891	Predicted	0.00524806	0.0215614
P50993	ATP1A2	477	ATPase, Na+/K+ transporting, alpha 2 polypeptide	93	71	reactome	Trafficking of AMPA receptors	30	2	816, 2891	Predicted	0.0034589	0.0155114
P50993	ATP1A2	477	ATPase, Na+/K+ transporting, alpha 2 polypeptide	93	71	wikipathways	Myometrial Relaxation and Contraction Pathways	155	4	3708, 808, 816, 6546	Predicted	0.000131532	0.000981028
P50993	ATP1A2	477	ATPase, Na+/K+ transporting, alpha 2 polypeptide	93	71	reactome	G-protein mediated events	47	3	3708, 808, 2775	Predicted	0.0135754	0.0442904
P50993	ATP1A2	477	ATPase, Na+/K+ transporting, alpha 2 polypeptide	93	71	reactome	Opioid Signalling	83	3	3708, 808, 2775	Predicted	0.00111667	0.00614008
P50993	ATP1A2	477	ATPase, Na+/K+ transporting, alpha 2 polypeptide	93	71	reactome	PLC beta mediated events	46	3	3708, 808, 2775	Predicted	0.000326919	0.00215879
P50993	ATP1A2	477	ATPase, Na+/K+ transporting, alpha 2 polypeptide	93	71	wikipathways	G Protein Signaling Pathways	92	2	3708, 2775	Predicted	0.00825225	0.030536
P50993	ATP1A2	477	ATPase, Na+/K+ transporting, alpha 2 polypeptide	93	71	pid	Lissencephaly gene (LIS1) in neuronal migration and development	31	2	808, 4131	Predicted	0.008159	0.0302682
P50993	ATP1A2	477	ATPase, Na+/K+ transporting, alpha 2 polypeptide	93	71	reactome	Glucose metabolism	71	2	808, 230	Predicted	0.00821997	0.030441
P50993	ATP1A2	477	ATPase, Na+/K+ transporting, alpha 2 polypeptide	93	71	reactome	Metabolism of carbohydrates	259	4	808, 10675, 11041, 230	Predicted	9.94297e-06	0.000100101
P50993	ATP1A2	477	ATPase, Na+/K+ transporting, alpha 2 polypeptide	93	71	pid	N-cadherin signaling events	36	3	808, 2596, 2891	Predicted	0.00133262	0.00711787
P50993	ATP1A2	477	ATPase, Na+/K+ transporting, alpha 2 polypeptide	93	71	kegg	Renin secretion	65	3	3708, 3778, 808	Predicted	0.00032868	0.00216908
P50993	ATP1A2	477	ATPase, Na+/K+ transporting, alpha 2 polypeptide	93	71	reactome	EGFR interacts with phospholipase C-gamma	36	2	3708, 808	Predicted	0.00898472	0.0325487
P50993	ATP1A2	477	ATPase, Na+/K+ transporting, alpha 2 polypeptide	93	71	reactome	Nitric oxide stimulates guanylate cyclase	25	2	3708, 3778	Predicted	0.0107035	0.037156
P50993	ATP1A2	477	ATPase, Na+/K+ transporting, alpha 2 polypeptide	93	71	reactome	Phospholipase C-mediated cascade; FGFR3	46	3	3708, 808, 2246	Predicted	0.00255379	0.0121442
P50993	ATP1A2	477	ATPase, Na+/K+ transporting, alpha 2 polypeptide	93	71	reactome	PLC-gamma1 signalling	36	2	3708, 808	Predicted	0.00663721	0.0258569
P50993	ATP1A2	477	ATPase, Na+/K+ transporting, alpha 2 polypeptide	93	71	reactome	PLCG1 events in ERBB2 signaling	37	2	3708, 808	Predicted	0.00898639	0.0325538
P50993	ATP1A2	477	ATPase, Na+/K+ transporting, alpha 2 polypeptide	93	71	reactome	Signaling by the B Cell Receptor (BCR)	158	3	3708, 808, 2246	Predicted	0.000451121	0.00284634
P50993	ATP1A2	477	ATPase, Na+/K+ transporting, alpha 2 polypeptide	93	71	reactome	Response to elevated platelet cytosolic Ca2+	86	1	808	Predicted	0.0137876	0.044829
P50993	ATP1A2	477	ATPase, Na+/K+ transporting, alpha 2 polypeptide	93	71	kegg	Bile secretion	72	2	481, 476	Known.Member	0.0322194	0.0822123
P50993	ATP1A2	477	ATPase, Na+/K+ transporting, alpha 2 polypeptide	93	71	kegg	Carbohydrate digestion and absorption	45	2	481, 476	Known.Member	0.0349919	0.0871013
P50993	ATP1A2	477	ATPase, Na+/K+ transporting, alpha 2 polypeptide	93	71	kegg	Gastric acid secretion	75	5	3708, 481, 808, 816, 476	Known.Member	0.183453	0.269423
P50993	ATP1A2	477	ATPase, Na+/K+ transporting, alpha 2 polypeptide	93	71	kegg	Pancreatic secretion	96	5	3708, 3778, 481, 490, 476	Known.Member	0.104379	0.183098
P50993	ATP1A2	477	ATPase, Na+/K+ transporting, alpha 2 polypeptide	93	71	kegg	Protein digestion and absorption	90	3	481, 6546, 476	Known.Member	0.322678	0.404302
P50993	ATP1A2	477	ATPase, Na+/K+ transporting, alpha 2 polypeptide	93	71	kegg	Proximal tubule bicarbonate reclamation	23	2	481, 476	Known.Member	0.565085	0.625686
P50993	ATP1A2	477	ATPase, Na+/K+ transporting, alpha 2 polypeptide	93	71	kegg	Thyroid hormone signaling pathway	119	4	481, 10231, 5595, 476	Known.Member	0.536221	0.599537
P50993	ATP1A2	477	ATPase, Na+/K+ transporting, alpha 2 polypeptide	93	71	kegg	Thyroid hormone synthesis	72	3	3708, 481, 476	Known.Member	0.287607	0.371253
P50993	ATP1A2	477	ATPase, Na+/K+ transporting, alpha 2 polypeptide	93	71	reactome	Ion transport by P-type ATPases	46	4	481, 5348, 490, 476	Known.Member	0.136589	0.219815
P50993	ATP1A2	477	ATPase, Na+/K+ transporting, alpha 2 polypeptide	93	71	smpdb	3-Methylthiofentanyl Action Pathway	29	2	481, 476	Known.Member	0.424792	0.498521
P50993	ATP1A2	477	ATPase, Na+/K+ transporting, alpha 2 polypeptide	93	71	smpdb	Alfentanil Action Pathway	29	2	481, 476	Known.Member	0.356612	0.435932
P50993	ATP1A2	477	ATPase, Na+/K+ transporting, alpha 2 polypeptide	93	71	smpdb	Alvimopan Action Pathway	29	2	481, 476	Known.Member	0.356612	0.435932
P50993	ATP1A2	477	ATPase, Na+/K+ transporting, alpha 2 polypeptide	93	71	smpdb	Amiloride Action Pathway	33	2	481, 476	Known.Member	0.356785	0.43607
P50993	ATP1A2	477	ATPase, Na+/K+ transporting, alpha 2 polypeptide	93	71	smpdb	Amlodipine Action Pathway	61	5	3708, 481, 808, 6546, 476	Known.Member	0.109298	0.188852
P50993	ATP1A2	477	ATPase, Na+/K+ transporting, alpha 2 polypeptide	93	71	smpdb	Anileridine Action Pathway	29	2	481, 476	Known.Member	0.354201	0.433654
P50993	ATP1A2	477	ATPase, Na+/K+ transporting, alpha 2 polypeptide	93	71	smpdb	Bendroflumethiazide Action Pathway	33	2	481, 476	Known.Member	0.839657	0.871103
P50993	ATP1A2	477	ATPase, Na+/K+ transporting, alpha 2 polypeptide	93	71	smpdb	Benzocaine Action Pathway	29	2	481, 476	Known.Member	0.475967	0.545138
P50993	ATP1A2	477	ATPase, Na+/K+ transporting, alpha 2 polypeptide	93	71	smpdb	Betaxolol Action Pathway	61	5	3708, 481, 808, 6546, 476	Known.Member	0.843291	0.874298
P50993	ATP1A2	477	ATPase, Na+/K+ transporting, alpha 2 polypeptide	93	71	smpdb	Bevantolol Action Pathway	61	5	3708, 481, 808, 6546, 476	Known.Member	0.442234	0.514475
P50993	ATP1A2	477	ATPase, Na+/K+ transporting, alpha 2 polypeptide	93	71	smpdb	Bisoprolol Action Pathway	61	5	3708, 481, 808, 6546, 476	Known.Member	0.02136	0.0615319
P50993	ATP1A2	477	ATPase, Na+/K+ transporting, alpha 2 polypeptide	93	71	smpdb	Bumetanide Action Pathway	33	2	481, 476	Known.Member	0.394864	0.471163
P50993	ATP1A2	477	ATPase, Na+/K+ transporting, alpha 2 polypeptide	93	71	smpdb	Bupivacaine Action Pathway	29	2	481, 476	Known.Member	0.415612	0.490162
P50993	ATP1A2	477	ATPase, Na+/K+ transporting, alpha 2 polypeptide	93	71	smpdb	Buprenorphine Action Pathway	29	2	481, 476	Known.Member	0.467273	0.537264
P50993	ATP1A2	477	ATPase, Na+/K+ transporting, alpha 2 polypeptide	93	71	smpdb	Carfentanil Action Pathway	29	2	481, 476	Known.Member	0.475967	0.545138
P50993	ATP1A2	477	ATPase, Na+/K+ transporting, alpha 2 polypeptide	93	71	smpdb	Carvedilol Action Pathway	62	5	3708, 481, 808, 6546, 476	Known.Member	0.0169527	0.0521066
P50993	ATP1A2	477	ATPase, Na+/K+ transporting, alpha 2 polypeptide	93	71	smpdb	Chloroprocaine Action Pathway	29	2	481, 476	Known.Member	0.368617	0.447
P50993	ATP1A2	477	ATPase, Na+/K+ transporting, alpha 2 polypeptide	93	71	smpdb	Chlorothiazide Action Pathway	33	2	481, 476	Known.Member	0.443104	0.515277
P50993	ATP1A2	477	ATPase, Na+/K+ transporting, alpha 2 polypeptide	93	71	smpdb	Chlorthalidone Action Pathway	33	2	481, 476	Known.Member	0.616351	0.671726
P50993	ATP1A2	477	ATPase, Na+/K+ transporting, alpha 2 polypeptide	93	71	smpdb	Cocaine Action Pathway	29	2	481, 476	Known.Member	0.456281	0.527254
P50993	ATP1A2	477	ATPase, Na+/K+ transporting, alpha 2 polypeptide	93	71	smpdb	Codeine Action Pathway	32	2	481, 476	Known.Member	0.0264611	0.0715733
P50993	ATP1A2	477	ATPase, Na+/K+ transporting, alpha 2 polypeptide	93	71	smpdb	Cyclothiazide Action Pathway	33	2	481, 476	Known.Member	0.105684	0.184673
P50993	ATP1A2	477	ATPase, Na+/K+ transporting, alpha 2 polypeptide	93	71	smpdb	Cystinuria	33	2	481, 476	Known.Member	0.371183	0.449342
P50993	ATP1A2	477	ATPase, Na+/K+ transporting, alpha 2 polypeptide	93	71	smpdb	Desipramine Action Pathway	30	2	481, 476	Known.Member	0.354244	0.433699
P50993	ATP1A2	477	ATPase, Na+/K+ transporting, alpha 2 polypeptide	93	71	smpdb	Dezocine Action Pathway	29	2	481, 476	Known.Member	0.116548	0.197263
P50993	ATP1A2	477	ATPase, Na+/K+ transporting, alpha 2 polypeptide	93	71	smpdb	Dibucaine Action Pathway	29	2	481, 476	Known.Member	0.354201	0.433654
P50993	ATP1A2	477	ATPase, Na+/K+ transporting, alpha 2 polypeptide	93	71	smpdb	Dihydromorphine Action Pathway	29	2	481, 476	Known.Member	0.354201	0.433654
P50993	ATP1A2	477	ATPase, Na+/K+ transporting, alpha 2 polypeptide	93	71	smpdb	Dimethylthiambutene Action Pathway	29	2	481, 476	Known.Member	0.555824	0.617275
P50993	ATP1A2	477	ATPase, Na+/K+ transporting, alpha 2 polypeptide	93	71	smpdb	Diphenoxylate Action Pathway	29	2	481, 476	Known.Member	0.528207	0.592349
P50993	ATP1A2	477	ATPase, Na+/K+ transporting, alpha 2 polypeptide	93	71	smpdb	Disopyramide Action Pathway	61	5	3708, 481, 808, 6546, 476	Known.Member	0.889903	0.915449
P50993	ATP1A2	477	ATPase, Na+/K+ transporting, alpha 2 polypeptide	93	71	smpdb	Dobutamine Action Pathway	61	5	3708, 481, 808, 6546, 476	Known.Member	0.0305218	0.0791611
P50993	ATP1A2	477	ATPase, Na+/K+ transporting, alpha 2 polypeptide	93	71	smpdb	Epinephrine Action Pathway	61	5	3708, 481, 808, 6546, 476	Known.Member	0.0340414	0.0854692
P50993	ATP1A2	477	ATPase, Na+/K+ transporting, alpha 2 polypeptide	93	71	smpdb	Eplerenone Action Pathway	33	2	481, 476	Known.Member	0.37357	0.451559
P50993	ATP1A2	477	ATPase, Na+/K+ transporting, alpha 2 polypeptide	93	71	smpdb	Escitalopram Action Pathway	29	2	481, 476	Known.Member	0.600359	0.657393
P50993	ATP1A2	477	ATPase, Na+/K+ transporting, alpha 2 polypeptide	93	71	smpdb	Esmolol Action Pathway	61	5	3708, 481, 808, 6546, 476	Known.Member	0.0318139	0.0815199
P50993	ATP1A2	477	ATPase, Na+/K+ transporting, alpha 2 polypeptide	93	71	smpdb	Ethacrynic Acid Action Pathway	33	2	481, 476	Known.Member	0.476166	0.545321
P50993	ATP1A2	477	ATPase, Na+/K+ transporting, alpha 2 polypeptide	93	71	smpdb	Ethylmorphine Action Pathway	29	2	481, 476	Known.Member	0.550007	0.612007
P50993	ATP1A2	477	ATPase, Na+/K+ transporting, alpha 2 polypeptide	93	71	smpdb	Felodipine Action Pathway	61	5	3708, 481, 808, 6546, 476	Known.Member	0.111918	0.191892
P50993	ATP1A2	477	ATPase, Na+/K+ transporting, alpha 2 polypeptide	93	71	smpdb	Fentanyl Action Pathway	29	2	481, 476	Known.Member	0.392332	0.468845
P50993	ATP1A2	477	ATPase, Na+/K+ transporting, alpha 2 polypeptide	93	71	smpdb	Fluoxetine Action Pathway	34	2	481, 476	Known.Member	0.375997	0.453802
P50993	ATP1A2	477	ATPase, Na+/K+ transporting, alpha 2 polypeptide	93	71	smpdb	Furosemide Action Pathway	33	2	481, 476	Known.Member	0.534431	0.59793
P50993	ATP1A2	477	ATPase, Na+/K+ transporting, alpha 2 polypeptide	93	71	smpdb	Glucose Transporter Defect (SGLT2)	66	4	481, 476	Known.Member	0.0444094	0.102605
P50993	ATP1A2	477	ATPase, Na+/K+ transporting, alpha 2 polypeptide	93	71	smpdb	Hartnup Disorder	33	2	481, 476	Known.Member	0.905193	0.928815
P50993	ATP1A2	477	ATPase, Na+/K+ transporting, alpha 2 polypeptide	93	71	smpdb	Heroin Action Pathway	32	2	481, 476	Known.Member	0.368749	0.447117
P50993	ATP1A2	477	ATPase, Na+/K+ transporting, alpha 2 polypeptide	93	71	smpdb	Hydrochlorothiazide Action Pathway	33	2	481, 476	Known.Member	0.0201652	0.058976
P50993	ATP1A2	477	ATPase, Na+/K+ transporting, alpha 2 polypeptide	93	71	smpdb	Hydroflumethiazide Action Pathway	33	2	481, 476	Known.Member	0.0747872	0.146192
P50993	ATP1A2	477	ATPase, Na+/K+ transporting, alpha 2 polypeptide	93	71	smpdb	Hydromorphone Action Pathway	29	2	481, 476	Known.Member	0.268158	0.352782
P50993	ATP1A2	477	ATPase, Na+/K+ transporting, alpha 2 polypeptide	93	71	smpdb	Iminoglycinuria	33	2	481, 476	Known.Member	0.226064	0.31204
P50993	ATP1A2	477	ATPase, Na+/K+ transporting, alpha 2 polypeptide	93	71	smpdb	Imipramine Action Pathway	33	2	481, 476	Known.Member	0.0410504	0.0971919
P50993	ATP1A2	477	ATPase, Na+/K+ transporting, alpha 2 polypeptide	93	71	smpdb	Ketobemidone Action Pathway	29	2	481, 476	Known.Member	0.125483	0.207378
P50993	ATP1A2	477	ATPase, Na+/K+ transporting, alpha 2 polypeptide	93	71	smpdb	Kidney Function	33	2	481, 476	Known.Member	0.110026	0.189676
P50993	ATP1A2	477	ATPase, Na+/K+ transporting, alpha 2 polypeptide	93	71	smpdb	Lactose Degradation	11	2	481, 476	Known.Member	0.0595132	0.125221
P50993	ATP1A2	477	ATPase, Na+/K+ transporting, alpha 2 polypeptide	93	71	smpdb	Lactose Intolerance	11	2	481, 476	Known.Member	0.0824141	0.156151
P50993	ATP1A2	477	ATPase, Na+/K+ transporting, alpha 2 polypeptide	93	71	smpdb	Levallorphan Action Pathway	29	2	481, 476	Known.Member	0.0379102	0.0920275
P50993	ATP1A2	477	ATPase, Na+/K+ transporting, alpha 2 polypeptide	93	71	smpdb	Levobupivacaine Action Pathway	29	2	481, 476	Known.Member	0.0543556	0.11773
P50993	ATP1A2	477	ATPase, Na+/K+ transporting, alpha 2 polypeptide	93	71	smpdb	Levorphanol Action Pathway	29	2	481, 476	Known.Member	0.0334219	0.0843313
P50993	ATP1A2	477	ATPase, Na+/K+ transporting, alpha 2 polypeptide	93	71	smpdb	Lidocaine (Local Anaesthetic) Action Pathway	31	2	481, 476	Known.Member	0.0908476	0.166774
P50993	ATP1A2	477	ATPase, Na+/K+ transporting, alpha 2 polypeptide	93	71	smpdb	Lysinuric Protein Intolerance	33	2	481, 476	Known.Member	0.0334455	0.0843678
P50993	ATP1A2	477	ATPase, Na+/K+ transporting, alpha 2 polypeptide	93	71	smpdb	Mepivacaine Action Pathway	29	2	481, 476	Known.Member	0.021353	0.0615155
P50993	ATP1A2	477	ATPase, Na+/K+ transporting, alpha 2 polypeptide	93	71	smpdb	Methadone Action Pathway	35	2	481, 476	Known.Member	0.0410647	0.0972184
P50993	ATP1A2	477	ATPase, Na+/K+ transporting, alpha 2 polypeptide	93	71	smpdb	Methadyl Acetate Action Pathway	29	2	481, 476	Known.Member	0.0178349	0.0540438
P50993	ATP1A2	477	ATPase, Na+/K+ transporting, alpha 2 polypeptide	93	71	smpdb	Methyclothiazide Action Pathway	33	2	481, 476	Known.Member	0.0561541	0.120413
P50993	ATP1A2	477	ATPase, Na+/K+ transporting, alpha 2 polypeptide	93	71	smpdb	Metipranolol Action Pathway	61	5	3708, 481, 808, 6546, 476	Known.Member	0.0292629	0.0768569
P50993	ATP1A2	477	ATPase, Na+/K+ transporting, alpha 2 polypeptide	93	71	smpdb	Metolazone Action Pathway	33	2	481, 476	Known.Member	0.253378	0.338561
P50993	ATP1A2	477	ATPase, Na+/K+ transporting, alpha 2 polypeptide	93	71	smpdb	Mexiletine Action Pathway	61	5	3708, 481, 808, 6546, 476	Known.Member	0.0206886	0.0601278
P50993	ATP1A2	477	ATPase, Na+/K+ transporting, alpha 2 polypeptide	93	71	smpdb	Nalbuphine Action Pathway	30	2	481, 476	Known.Member	0.0379168	0.0920408
P50993	ATP1A2	477	ATPase, Na+/K+ transporting, alpha 2 polypeptide	93	71	smpdb	Naltrexone Action Pathway	29	2	481, 476	Known.Member	0.0786667	0.151289
P50993	ATP1A2	477	ATPase, Na+/K+ transporting, alpha 2 polypeptide	93	71	smpdb	Nicotine Action Pathway	36	2	481, 476	Known.Member	0.0395026	0.0947177
P50993	ATP1A2	477	ATPase, Na+/K+ transporting, alpha 2 polypeptide	93	71	smpdb	Oxybuprocaine Action Pathway	29	2	481, 476	Known.Member	0.0596947	0.125529
P50993	ATP1A2	477	ATPase, Na+/K+ transporting, alpha 2 polypeptide	93	71	smpdb	Oxycodone Action Pathway	29	2	481, 476	Known.Member	0.999128	1
P50993	ATP1A2	477	ATPase, Na+/K+ transporting, alpha 2 polypeptide	93	71	smpdb	Oxymorphone Action Pathway	29	2	481, 476	Known.Member	0.857058	0.886504
P50993	ATP1A2	477	ATPase, Na+/K+ transporting, alpha 2 polypeptide	93	71	smpdb	Polythiazide Action Pathway	33	2	481, 476	Known.Member	0.123312	0.204981
P50993	ATP1A2	477	ATPase, Na+/K+ transporting, alpha 2 polypeptide	93	71	smpdb	Prilocaine Action Pathway	29	2	481, 476	Known.Member	0.392332	0.468845
P50993	ATP1A2	477	ATPase, Na+/K+ transporting, alpha 2 polypeptide	93	71	smpdb	Procaine Action Pathway	29	2	481, 476	Known.Member	0.0319753	0.081843
P50993	ATP1A2	477	ATPase, Na+/K+ transporting, alpha 2 polypeptide	93	71	smpdb	Proparacaine Action Pathway	29	2	481, 476	Known.Member	0.0578957	0.122936
P50993	ATP1A2	477	ATPase, Na+/K+ transporting, alpha 2 polypeptide	93	71	smpdb	Propoxyphene Action Pathway	29	2	481, 476	Known.Member	0.176973	0.262764
P50993	ATP1A2	477	ATPase, Na+/K+ transporting, alpha 2 polypeptide	93	71	smpdb	Quinethazone Action Pathway	33	2	481, 476	Known.Member	0.0492296	0.110182
P50993	ATP1A2	477	ATPase, Na+/K+ transporting, alpha 2 polypeptide	93	71	smpdb	Remifentanil Action Pathway	29	2	481, 476	Known.Member	0.0747375	0.146117
P50993	ATP1A2	477	ATPase, Na+/K+ transporting, alpha 2 polypeptide	93	71	smpdb	Ropivacaine Action Pathway	29	2	481, 476	Known.Member	0.184226	0.27024
P50993	ATP1A2	477	ATPase, Na+/K+ transporting, alpha 2 polypeptide	93	71	smpdb	Spironolactone Action Pathway	33	2	481, 476	Known.Member	0.0992621	0.177084
P50993	ATP1A2	477	ATPase, Na+/K+ transporting, alpha 2 polypeptide	93	71	smpdb	Sufentanil Action Pathway	29	2	481, 476	Known.Member	0.103465	0.181992
P50993	ATP1A2	477	ATPase, Na+/K+ transporting, alpha 2 polypeptide	93	71	smpdb	Torsemide Action Pathway	33	2	481, 476	Known.Member	0.18191	0.267821
P50993	ATP1A2	477	ATPase, Na+/K+ transporting, alpha 2 polypeptide	93	71	smpdb	Tramadol Action Action Pathway	29	2	481, 476	Known.Member	0.0277894	0.0740861
P50993	ATP1A2	477	ATPase, Na+/K+ transporting, alpha 2 polypeptide	93	71	smpdb	Trehalose Degradation	12	2	481, 476	Known.Member	0.12515	0.207015
P50993	ATP1A2	477	ATPase, Na+/K+ transporting, alpha 2 polypeptide	93	71	smpdb	Trichlormethiazide Action Pathway	33	2	481, 476	Known.Member	0.080708	0.153962
Q9H7X2	C1ORF115	79762	chromosome 1 open reading frame 115	1	1	biocarta	platelet amyloid precursor protein pathway	6	1	351	Predicted	0.00691377	0.0266818
Q9H7X2	C1ORF115	79762	chromosome 1 open reading frame 115	1	1	kegg	Alzheimer,s disease	167	1	351	Predicted	0.00117728	0.00641154
Q9H7X2	C1ORF115	79762	chromosome 1 open reading frame 115	1	1	kegg	Serotonergic synapse	112	1	351	Predicted	0.00737005	0.0280081
Q9H7X2	C1ORF115	79762	chromosome 1 open reading frame 115	1	1	netpath	EGFR1	452	1	351	Predicted	0.0113886	0.0389239
Q9H7X2	C1ORF115	79762	chromosome 1 open reading frame 115	1	1	netpath	Fibroblast growth factor-1	74	1	351	Predicted	0.00599845	0.0239209
Q9H7X2	C1ORF115	79762	chromosome 1 open reading frame 115	1	1	netpath	Notch	58	1	351	Predicted	0.00598918	0.0238922
Q9H7X2	C1ORF115	79762	chromosome 1 open reading frame 115	1	1	ontocanro	Caspase Cascade in Apoptosis	51	1	351	Predicted	0.0150182	0.0476825
Q9H7X2	C1ORF115	79762	chromosome 1 open reading frame 115	1	1	pid	Caspase Cascade in Apoptosis	57	1	351	Predicted	0.0111463	0.0383032
Q9H7X2	C1ORF115	79762	chromosome 1 open reading frame 115	1	1	pid	p75(NTR)-mediated signaling	70	1	351	Predicted	0.00695652	0.0267841
Q9H7X2	C1ORF115	79762	chromosome 1 open reading frame 115	1	1	reactome	Activated TLR4 signalling	109	1	351	Predicted	0.00775269	0.0291037
Q9H7X2	C1ORF115	79762	chromosome 1 open reading frame 115	1	1	reactome	Advanced glycosylation endproduct receptor signaling	13	1	351	Predicted	0.003279	0.0148579
Q9H7X2	C1ORF115	79762	chromosome 1 open reading frame 115	1	1	reactome	G alpha (i) signalling events	240	1	351	Predicted	0.0145267	0.0465638
Q9H7X2	C1ORF115	79762	chromosome 1 open reading frame 115	1	1	reactome	G alpha (q) signalling events	190	1	351	Predicted	0.0150296	0.047706
Q9H7X2	C1ORF115	79762	chromosome 1 open reading frame 115	1	1	reactome	Gastrin-CREB signalling pathway via PKC and MAPK	381	1	351	Predicted	0.00756746	0.0285754
Q9H7X2	C1ORF115	79762	chromosome 1 open reading frame 115	1	1	reactome	GPCR downstream signaling	975	1	351	Predicted	0.0144059	0.0462941
Q9H7X2	C1ORF115	79762	chromosome 1 open reading frame 115	1	1	reactome	GPCR ligand binding	450	1	351	Predicted	0.00602531	0.0240102
Q9H7X2	C1ORF115	79762	chromosome 1 open reading frame 115	1	1	reactome	Hemostasis	491	1	351	Predicted	0.00414225	0.0179026
Q9H7X2	C1ORF115	79762	chromosome 1 open reading frame 115	1	1	reactome	Immune System	1128	1	351	Predicted	0.0021645	0.010617
Q9H7X2	C1ORF115	79762	chromosome 1 open reading frame 115	1	1	reactome	MyD88-independent TLR3/TLR4 cascade	94	1	351	Predicted	0.00116891	0.0063742
Q9H7X2	C1ORF115	79762	chromosome 1 open reading frame 115	1	1	reactome	MyD88 cascade initiated on plasma membrane	75	1	351	Predicted	0.00368538	0.0163128
Q9H7X2	C1ORF115	79762	chromosome 1 open reading frame 115	1	1	reactome	MyD88 dependent cascade initiated on endosome	78	1	351	Predicted	0.00223453	0.0108994
Q9H7X2	C1ORF115	79762	chromosome 1 open reading frame 115	1	1	reactome	MyD88:Mal cascade initiated on plasma membrane	85	1	351	Predicted	0.00783063	0.0293243
Q9H7X2	C1ORF115	79762	chromosome 1 open reading frame 115	1	1	reactome	Platelet degranulation	81	1	351	Predicted	0.0019442	0.00972051
Q9H7X2	C1ORF115	79762	chromosome 1 open reading frame 115	1	1	reactome	RIP-mediated NFkB activation via ZBP1	21	1	351	Predicted	0.0128095	0.0424406
Q9H7X2	C1ORF115	79762	chromosome 1 open reading frame 115	1	1	reactome	Signal Transduction	2314	1	351	Predicted	0.00618506	0.0244863
Q9H7X2	C1ORF115	79762	chromosome 1 open reading frame 115	1	1	reactome	Signaling by GPCR	1234	1	351	Predicted	0.00458716	0.0194108
Q9H7X2	C1ORF115	79762	chromosome 1 open reading frame 115	1	1	reactome	TAK1 activates NFkB by phosphorylation and activation of IKKs complex	26	1	351	Predicted	0.00482067	0.0201775
Q9H7X2	C1ORF115	79762	chromosome 1 open reading frame 115	1	1	reactome	Toll-Like Receptors Cascades	137	1	351	Predicted	0.00127152	0.00684027
Q9H7X2	C1ORF115	79762	chromosome 1 open reading frame 115	1	1	reactome	Toll Like Receptor 10 (TLR10) Cascade	75	1	351	Predicted	0.00281499	0.0131454
Q9H7X2	C1ORF115	79762	chromosome 1 open reading frame 115	1	1	reactome	Toll Like Receptor 2 (TLR2) Cascade	85	1	351	Predicted	0.00223605	0.0109058
Q9H7X2	C1ORF115	79762	chromosome 1 open reading frame 115	1	1	reactome	Toll Like Receptor 3 (TLR3) Cascade	94	1	351	Predicted	0.00494905	0.0205955
Q9H7X2	C1ORF115	79762	chromosome 1 open reading frame 115	1	1	reactome	Toll Like Receptor 4 (TLR4) Cascade	118	1	351	Predicted	0.004767	0.0199953
Q9H7X2	C1ORF115	79762	chromosome 1 open reading frame 115	1	1	reactome	Toll Like Receptor 5 (TLR5) Cascade	75	1	351	Predicted	0.00271818	0.0127783
Q9H7X2	C1ORF115	79762	chromosome 1 open reading frame 115	1	1	reactome	Toll Like Receptor 7/8 (TLR7/8) Cascade	78	1	351	Predicted	0.000875572	0.00500157
Q9H7X2	C1ORF115	79762	chromosome 1 open reading frame 115	1	1	reactome	Toll Like Receptor 9 (TLR9) Cascade	82	1	351	Predicted	0.00204141	0.0101177
Q9H7X2	C1ORF115	79762	chromosome 1 open reading frame 115	1	1	reactome	Toll Like Receptor TLR1:TLR2 Cascade	85	1	351	Predicted	0.00262391	0.0124176
Q9H7X2	C1ORF115	79762	chromosome 1 open reading frame 115	1	1	reactome	Toll Like Receptor TLR6:TLR2 Cascade	85	1	351	Predicted	0.00533049	0.0218302
Q9H7X2	C1ORF115	79762	chromosome 1 open reading frame 115	1	1	reactome	TRAF6 mediated induction of NFkB and MAP kinases upon TLR7/8 or 9 activation	76	1	351	Predicted	0.00542215	0.0221194
Q9H7X2	C1ORF115	79762	chromosome 1 open reading frame 115	1	1	reactome	TRAF6 Mediated Induction of proinflammatory cytokines	63	1	351	Predicted	0.0104868	0.036579
Q9H7X2	C1ORF115	79762	chromosome 1 open reading frame 115	1	1	reactome	TRAF6 mediated NF-kB activation	24	1	351	Predicted	0.0106373	0.0369802
Q9H7X2	C1ORF115	79762	chromosome 1 open reading frame 115	1	1	reactome	trans-Golgi Network Vesicle Budding	70	1	351	Predicted	0.00464846	0.019598
Q9H7X2	C1ORF115	79762	chromosome 1 open reading frame 115	1	1	reactome	TRIF-mediated TLR3/TLR4 signaling	94	1	351	Predicted	0.0141333	0.0456212
Q9H7X2	C1ORF115	79762	chromosome 1 open reading frame 115	1	1	wikipathways	Alzheimers Disease	78	1	351	Predicted	0.00686587	0.0265323
Q9H7X2	C1ORF115	79762	chromosome 1 open reading frame 115	1	1	wikipathways	Apoptosis-related network due to altered Notch3 in ovarian cancer	53	1	351	Predicted	0.00126116	0.00679484
Q9H7X2	C1ORF115	79762	chromosome 1 open reading frame 115	1	1	wikipathways	Copper homeostasis	53	1	351	Predicted	0.00415941	0.0179617
Q9H7X2	C1ORF115	79762	chromosome 1 open reading frame 115	1	1	wikipathways	Endoderm Differentiation	66	1	351	Predicted	0.00223193	0.0108884
Q9H7X2	C1ORF115	79762	chromosome 1 open reading frame 115	1	1	wikipathways	Integrated Pancreatic Cancer Pathway	169	1	351	Predicted	0.00420661	0.0181294
Q9H7X2	C1ORF115	79762	chromosome 1 open reading frame 115	1	1	wikipathways	TGF beta Signaling Pathway	132	1	351	Predicted	0.00224631	0.0109459
P10643	C7	730	complement component 7	38	33	kegg	Amoebiasis	109	4	731, 733, 3908, 735	Predicted	0.000376699	0.00243948
P10643	C7	730	complement component 7	38	33	kegg	Viral myocarditis	58	2	5551, 3908	Predicted	0.014584	0.0467122
P10643	C7	730	complement component 7	38	33	reactome	ECM proteoglycans	55	2	3908, 4060	Predicted	0.0131799	0.0433461
P10643	C7	730	complement component 7	38	33	systems.biology.org	Toll Like_receptor_signaling_network	594	10	5199, 731, 733, 3908, 1675, 735, 727, 3002, 718, 729	Known.and.Predicted	1.00055e-05	0.000100662
P10643	C7	730	complement component 7	38	33	kegg	Complement and coagulation cascades	69	14	731, 733, 710, 5340, 716, 1675, 3075, 717, 735, 629, 727, 718, 721, 729	Known.and.Predicted	6.27369e-23	4.64923e-21
P10643	C7	730	complement component 7	38	33	kegg	Pertussis	75	6	710, 716, 717, 727, 718, 721	Predicted	1.12189e-07	1.69769e-06
P10643	C7	730	complement component 7	38	33	reactome	Platelet activation, signaling and aggregation	228	4	1191, 710, 5340, 1675	Predicted	0.00568897	0.0229723
P10643	C7	730	complement component 7	38	33	reactome	Platelet degranulation	81	4	1191, 710, 5340, 1675	Predicted	0.000119954	0.000905337
P10643	C7	730	complement component 7	38	33	reactome	Response to elevated platelet cytosolic Ca2+	86	4	1191, 710, 5340, 1675	Predicted	0.000151399	0.00110927
P10643	C7	730	complement component 7	38	33	wikipathways	Complement and Coagulation Cascades	60	13	1191, 733, 710, 5340, 716, 1675, 3075, 717, 735, 629, 718, 721, 729	Known.and.Predicted	1.09433e-21	7.51102e-20
P10643	C7	730	complement component 7	38	33	wikipathways	Human Complement System	90	12	5199, 731, 710, 5340, 716, 1675, 3075, 735, 629, 727, 718, 729	Known.and.Predicted	2.68312e-17	1.33204e-15
P10643	C7	730	complement component 7	38	33	kegg	Tyrosine metabolism	35	2	125, 316	Predicted	0.00549459	0.0223495
P10643	C7	730	complement component 7	38	33	pharmgkb	Celecoxib Pathway, Pharmacokinetics	5	1	125	Predicted	0.0158468	0.0496148
P10643	C7	730	complement component 7	38	33	biocarta	caspase cascade in apoptosis	23	2	5551, 3002	Predicted	0.00239282	0.0115203
P10643	C7	730	complement component 7	38	33	biocarta	granzyme a mediated apoptosis pathway	11	3	5551, 3001, 3002	Predicted	4.79185e-06	5.19811e-05
P10643	C7	730	complement component 7	38	33	kegg	Allograft rejection	37	2	5551, 3002	Predicted	0.00612585	0.0243114
P10643	C7	730	complement component 7	38	33	kegg	Autoimmune thyroid disease	52	2	5551, 3002	Predicted	0.0118388	0.0400472
P10643	C7	730	complement component 7	38	33	kegg	Graft-versus-host disease	41	2	5551, 3002	Predicted	0.00748265	0.0283505
P10643	C7	730	complement component 7	38	33	kegg	Natural killer cell mediated cytotoxicity	133	3	3459, 5551, 3002	Predicted	0.00854631	0.0313598
P10643	C7	730	complement component 7	38	33	kegg	Type I diabetes mellitus	43	2	5551, 3002	Predicted	0.00820739	0.0304054
P10643	C7	730	complement component 7	38	33	ontocanro	Caspase Cascade in Apoptosis	51	2	5551, 3002	Predicted	0.0114061	0.0389727
P10643	C7	730	complement component 7	38	33	pid	Caspase Cascade in Apoptosis	57	2	5551, 3002	Predicted	0.0141091	0.0455688
P10643	C7	730	complement component 7	38	33	reactome	Activation, myristolyation of BID and translocation to mitochondria	4	1	3002	Predicted	0.012697	0.0421743
P10643	C7	730	complement component 7	38	33	wikipathways	Allograft Rejection	80	4	5551, 727, 3002, 718	Predicted	0.000114286	0.000867725
P10643	C7	730	complement component 7	38	33	wikipathways	Signaling by NOTCH2	4	1	3002	Predicted	0.012697	0.0421743
P10643	C7	730	complement component 7	38	33	biocarta	alternative complement pathway	10	8	5199, 731, 733, 1675, 735, 727, 718, 729	Known.and.Predicted	1.91297e-19	1.1257e-17
P10643	C7	730	complement component 7	38	33	biocarta	classical complement pathway	14	8	731, 733, 716, 717, 735, 727, 718, 729	Known.and.Predicted	1.26565e-17	6.45667e-16
P10643	C7	730	complement component 7	38	33	biocarta	lectin induced complement pathway	12	7	731, 733, 717, 735, 727, 718, 729	Known.and.Predicted	1.33013e-15	5.66719e-14
P10643	C7	730	complement component 7	38	33	kegg	Herpes simplex infection	184	4	3459, 5199, 727, 718	Predicted	0.00264563	0.0125004
P10643	C7	730	complement component 7	38	33	kegg	Staphylococcus aureus infection	55	9	5340, 716, 1675, 3075, 717, 629, 727, 718, 721	Predicted	5.96058e-14	2.14738e-12
P10643	C7	730	complement component 7	38	33	kegg	Systemic lupus erythematosus	134	9	731, 733, 716, 717, 735, 727, 718, 721, 729	Known.and.Predicted	2.31599e-10	5.38101e-09
P10643	C7	730	complement component 7	38	33	reactome	Activation of C3 and C5	7	5	717, 629, 727, 718, 721	Predicted	5.02273e-12	1.45236e-10
P10643	C7	730	complement component 7	38	33	reactome	Alternative complement activation	4	4	3004, 1675, 629, 718	Predicted	8.56985e-11	2.11231e-09
P10643	C7	730	complement component 7	38	33	reactome	Complement cascade	51	13	3004, 731, 733, 716, 1675, 3075, 717, 735, 629, 727, 718, 721, 729	Known.and.Predicted	1.02523e-22	7.5016e-21
P10643	C7	730	complement component 7	38	33	reactome	Immune System	1128	14	3459, 3004, 731, 733, 716, 1675, 3075, 717, 735, 629, 727, 718, 721, 729	Known.and.Predicted	3.42663e-06	3.84139e-05
P10643	C7	730	complement component 7	38	33	reactome	Initial triggering of complement	33	7	3004, 716, 1675, 717, 629, 718, 721	Predicted	6.85022e-12	1.94698e-10
P10643	C7	730	complement component 7	38	33	reactome	Innate Immune System	672	13	3004, 731, 733, 716, 1675, 3075, 717, 735, 629, 727, 718, 721, 729	Known.and.Predicted	5.55454e-08	8.87958e-07
P10643	C7	730	complement component 7	38	33	reactome	Regulation of Complement cascade	24	10	731, 733, 3075, 717, 735, 629, 727, 718, 721, 729	Known.and.Predicted	4.56809e-20	2.80992e-18
P10643	C7	730	complement component 7	38	33	wikipathways	Complement Activation, Classical Pathway	17	8	731, 716, 717, 735, 727, 718, 721, 729	Known.and.Predicted	1.01798e-16	4.8034e-15
P10643	C7	730	complement component 7	38	33	reactome	Regulation of Insulin-like Growth Factor (IGF) transport and uptake by Insulin-like Growth Factor Binding Proteins (IGFBPs)	21	4	2999, 3487, 3488, 5340	Predicted	4.93698e-07	6.61112e-06
P10643	C7	730	complement component 7	38	33	kegg	Prion diseases	36	5	731, 733, 735, 727, 729	Known.and.Predicted	8.44501e-08	1.3071e-06
P10643	C7	730	complement component 7	38	33	rb	Pathways E2F6 8_module	105	3	733, 716, 721	Predicted	0.00444007	0.018913
P10643	C7	730	complement component 7	38	33	reactome	Terminal pathway of complement	7	5	731, 733, 735, 727, 729	Known.and.Predicted	5.02273e-12	1.45236e-10
P10643	C7	730	complement component 7	38	33	inoh	Vitamin B6 metabolism	4	1	316	Predicted	0.012697	0.0421743
P10643	C7	730	complement component 7	38	33	reactome	Vitamins B6 activation to pyridoxal phosphate	3	1	316	Predicted	0.00953751	0.0340713
P10643	C7	730	complement component 7	38	33	smpdb	Hypophosphatasia	5	1	316	Predicted	0.0158468	0.0496148
P10643	C7	730	complement component 7	38	33	smpdb	Vitamin B6 Metabolism	5	1	316	Predicted	0.0158468	0.0496148
P10643	C7	730	complement component 7	38	33	biocarta	ifn gamma signaling pathway	5	1	3459	Predicted	0.0158468	0.0496148
P10643	C7	730	complement component 7	38	33	inoh	IGF signaling	36	2	3487, 3488	Predicted	0.00580625	0.0233283
P00918	CA2	760	carbonic anhydrase II	38	34	inoh	EGF	28	2	7534, 7531	Predicted	0.00375458	0.016566
P00918	CA2	760	carbonic anhydrase II	38	34	inoh	Fas	24	2	7534, 7531	Predicted	0.00276407	0.0129509
P00918	CA2	760	carbonic anhydrase II	38	34	kegg	Cell cycle	124	4	8454, 5111, 7534, 7531	Predicted	0.000689721	0.00408752
P00918	CA2	760	carbonic anhydrase II	38	34	kegg	Epstein-Barr virus infection	200	4	7534, 7531, 4067, 6885	Predicted	0.00398859	0.0173771
P00918	CA2	760	carbonic anhydrase II	38	34	kegg	Oocyte meiosis	113	3	8454, 7534, 7531	Predicted	0.00593108	0.0237084
P00918	CA2	760	carbonic anhydrase II	38	34	netpath	EGFR1	452	5	10075, 8655, 7534, 3336, 4067	Predicted	0.0151942	0.0481161
P00918	CA2	760	carbonic anhydrase II	38	34	netpath	IL3	51	2	7534, 4067	Predicted	0.0120811	0.0406877
P00918	CA2	760	carbonic anhydrase II	38	34	netpath	IL5	48	2	7534, 4067	Predicted	0.010754	0.0372933
P00918	CA2	760	carbonic anhydrase II	38	34	netpath	TNFalpha	234	4	8454, 7534, 7531, 6885	Predicted	0.00693998	0.0267479
P00918	CA2	760	carbonic anhydrase II	38	34	pid	a6b1 and a6b4 Integrin signaling	45	2	7534, 7531	Predicted	0.00949649	0.0339635
P00918	CA2	760	carbonic anhydrase II	38	34	pid	Class I PI3K signaling events mediated by Akt	35	2	7534, 7531	Predicted	0.00582567	0.023381
P00918	CA2	760	carbonic anhydrase II	38	34	pid	ErbB1 downstream signaling	106	3	6548, 7534, 7531	Predicted	0.00496392	0.0206449
P00918	CA2	760	carbonic anhydrase II	38	34	pid	FoxO family signaling	49	2	7534, 7531	Predicted	0.0111887	0.0384063
P00918	CA2	760	carbonic anhydrase II	38	34	pid	GMCSF-mediated signaling events	37	2	7534, 4067	Predicted	0.00649414	0.0254178
P00918	CA2	760	carbonic anhydrase II	38	34	pid	IGF1 pathway	30	2	7534, 7531	Predicted	0.00430303	0.0184557
P00918	CA2	760	carbonic anhydrase II	38	34	pid	Insulin-mediated glucose transport	29	2	7534, 7531	Predicted	0.00402442	0.0175075
P00918	CA2	760	carbonic anhydrase II	38	34	pid	LKB1 signaling events	43	2	7534, 7531	Predicted	0.0086975	0.0317625
P00918	CA2	760	carbonic anhydrase II	38	34	pid	p38 signaling mediated by MAPKAP kinases	21	2	7534, 7531	Predicted	0.00211611	0.0104247
P00918	CA2	760	carbonic anhydrase II	38	34	pid	PDGFR-beta signaling pathway	126	3	7534, 7531, 4067	Predicted	0.00800998	0.0298654
P00918	CA2	760	carbonic anhydrase II	38	34	pid	Regulation of nuclear beta catenin signaling and target gene transcription	80	3	8454, 7534, 7531	Predicted	0.00224045	0.0109225
P00918	CA2	760	carbonic anhydrase II	38	34	pid	Role of Calcineurin-dependent NFAT signaling in lymphocytes	55	3	7534, 7531, 11261	Predicted	0.000756598	0.00442317
P00918	CA2	760	carbonic anhydrase II	38	34	pid	Trk receptor signaling mediated by PI3K and PLC-gamma	36	2	7534, 7531	Predicted	0.00615571	0.0244073
P00918	CA2	760	carbonic anhydrase II	38	34	reactome	Activation of BAD and translocation to mitochondria	15	2	7534, 7531	Predicted	0.0010712	0.00592694
P00918	CA2	760	carbonic anhydrase II	38	34	reactome	Activation of BH3-only proteins	25	3	8655, 7534, 7531	Predicted	7.0949e-05	0.000571746
P00918	CA2	760	carbonic anhydrase II	38	34	reactome	Apoptosis	112	3	8655, 7534, 7531	Predicted	0.00578651	0.0232826
P00918	CA2	760	carbonic anhydrase II	38	34	reactome	Cell Cycle	498	6	8454, 5111, 8655, 7534, 7531, 238	Predicted	0.00513138	0.0211919
P00918	CA2	760	carbonic anhydrase II	38	34	reactome	Chk1/Chk2(Cds1) mediated inactivation of Cyclin B:Cdk1 complex	12	2	7534, 7531	Predicted	0.0006775	0.0040266
P00918	CA2	760	carbonic anhydrase II	38	34	reactome	Intrinsic Pathway for Apoptosis	38	3	8655, 7534, 7531	Predicted	0.000252743	0.00172964
P00918	CA2	760	carbonic anhydrase II	38	34	reactome	Programmed Cell Death	115	3	8655, 7534, 7531	Predicted	0.0062267	0.0246136
P00918	CA2	760	carbonic anhydrase II	38	34	reactome	Signaling by Interleukins	268	4	8454, 7534, 4067, 6885	Predicted	0.011076	0.0381082
P00918	CA2	760	carbonic anhydrase II	38	34	reactome	Translocation of GLUT4 to the plasma membrane	34	2	7534, 7531	Predicted	0.00550405	0.0223755
P00918	CA2	760	carbonic anhydrase II	38	34	signor	SAPK_JNK	22	2	7534, 6885	Predicted	0.00232294	0.0112479
P00918	CA2	760	carbonic anhydrase II	38	34	systems.biology.org	Toll Like_receptor_signaling_network	594	6	4841, 7534, 7531, 4067, 6885, 9448	Predicted	0.0118424	0.0400549
P00918	CA2	760	carbonic anhydrase II	38	34	wikipathways	Cell Cycle	103	3	5111, 7534, 7531	Predicted	0.00458103	0.0193892
P00918	CA2	760	carbonic anhydrase II	38	34	wikipathways	SIDS Susceptibility Pathways	156	3	3329, 7534, 7531	Predicted	0.0142863	0.0459922
P00918	CA2	760	carbonic anhydrase II	38	34	kegg	Bile secretion	72	4	6522, 8671, 6548, 1080	Known.and.Predicted	8.53296e-05	0.000672096
P00918	CA2	760	carbonic anhydrase II	38	34	kegg	Gastric acid secretion	75	3	6522, 6548, 1080	Known.and.Predicted	0.00186208	0.00938424
P00918	CA2	760	carbonic anhydrase II	38	34	kegg	Pancreatic secretion	96	5	6522, 8671, 6548, 3778, 1080	Known.and.Predicted	1.39144e-05	0.000135136
P00918	CA2	760	carbonic anhydrase II	38	34	reactome	ABC transporter disorders	1	1	1080	Predicted	0.00328566	0.0148806
P00918	CA2	760	carbonic anhydrase II	38	34	reactome	Defective CFTR causes cystic fibrosis	1	1	1080	Predicted	0.00328566	0.0148806
P00918	CA2	760	carbonic anhydrase II	38	34	reactome	Disorders of transmembrane transporters	1	1	1080	Predicted	0.00328566	0.0148806
P00918	CA2	760	carbonic anhydrase II	38	34	reactome	RHO GTPases regulate CFTR trafficking	3	1	1080	Predicted	0.00982557	0.0348415
P00918	CA2	760	carbonic anhydrase II	38	34	reactome	Transmembrane transport of small molecules	576	8	6522, 8671, 6508, 65010, 6548, 9498, 6521, 1080	Predicted	0.000439147	0.00278154
P00918	CA2	760	carbonic anhydrase II	38	34	kegg	Nucleotide excision repair	46	2	5111, 8451	Predicted	0.00990784	0.0350626
P00918	CA2	760	carbonic anhydrase II	38	34	ontocanro	Nucleotide Excision Repair	51	2	5111, 8451	Predicted	0.0120811	0.0406877
P00918	CA2	760	carbonic anhydrase II	38	34	reactome	DNA Damage Bypass	46	2	5111, 8451	Predicted	0.00990784	0.0350626
P00918	CA2	760	carbonic anhydrase II	38	34	reactome	Recognition of DNA damage by PCNA-containing replication complex	28	2	5111, 8451	Predicted	0.00375458	0.016566
P00918	CA2	760	carbonic anhydrase II	38	34	spike	DNA damage induced G1 S checkpoint	46	2	5111, 1719	Predicted	0.00990784	0.0350626
P00918	CA2	760	carbonic anhydrase II	38	34	spike	G1 S Phase of the Cell Cycle	39	2	5111, 1719	Predicted	0.00719589	0.0275085
P00918	CA2	760	carbonic anhydrase II	38	34	kegg	Ubiquitin mediated proteolysis	137	3	8454, 10075, 8451	Predicted	0.0100666	0.0354902
P00918	CA2	760	carbonic anhydrase II	38	34	pid	Ephrin B reverse signaling	24	2	4067, 6885	Predicted	0.00276407	0.0129509
P00918	CA2	760	carbonic anhydrase II	38	34	reactome	C-type lectin receptors (CLRs)	66	3	8454, 4067, 6885	Predicted	0.00128756	0.00691226
P00918	CA2	760	carbonic anhydrase II	38	34	reactome	FCERI mediated NF-kB activation	29	2	4067, 6885	Predicted	0.00402442	0.0175075
P00918	CA2	760	carbonic anhydrase II	38	34	wikipathways	RANKL-RANK Signaling Pathway	55	2	4067, 6885	Predicted	0.0139563	0.0451776
P00918	CA2	760	carbonic anhydrase II	38	34	pid	TGF-beta receptor signaling	50	2	7531, 6885	Predicted	0.0116311	0.0395046
P00918	CA2	760	carbonic anhydrase II	38	34	reactome	G2/M Transition	114	3	8454, 8655, 7531	Predicted	0.00607781	0.024169
P00918	CA2	760	carbonic anhydrase II	38	34	reactome	Mitotic G2-G2/M phases	116	3	8454, 8655, 7531	Predicted	0.00637778	0.0250646
P00918	CA2	760	carbonic anhydrase II	38	34	reactome	Regulation of PLK1 Activity at G2/M Transition	80	3	8454, 8655, 7531	Predicted	0.00224045	0.0109225
P00918	CA2	760	carbonic anhydrase II	38	34	reactome	Activation of NF-kappaB in B cells	18	2	8454, 6885	Predicted	0.00155128	0.00806923
P00918	CA2	760	carbonic anhydrase II	38	34	reactome	CLEC7A (Dectin-1) signaling	42	2	8454, 6885	Predicted	0.00830997	0.0306951
P00918	CA2	760	carbonic anhydrase II	38	34	reactome	Interleukin-1 signaling	42	2	8454, 6885	Predicted	0.00830997	0.0306951
P00918	CA2	760	carbonic anhydrase II	38	34	wikipathways	Apoptosis-related network due to altered Notch3 in ovarian cancer	53	2	8454, 3329	Predicted	0.0130038	0.0429192
P00918	CA2	760	carbonic anhydrase II	38	34	biocarta	mapkinase signaling pathway	56	2	6885, 9448	Predicted	0.0144437	0.0463564
P00918	CA2	760	carbonic anhydrase II	38	34	biocarta	nf-kb signaling pathway	21	2	6885, 9448	Predicted	0.00211611	0.0104247
P00918	CA2	760	carbonic anhydrase II	38	34	biocarta	nfkb activation by nontypeable hemophilus influenzae	29	2	6885, 9448	Predicted	0.00402442	0.0175075
P00918	CA2	760	carbonic anhydrase II	38	34	biocarta	signal transduction through il1r	37	2	6885, 9448	Predicted	0.00649414	0.0254178
P00918	CA2	760	carbonic anhydrase II	38	34	pid	TNF receptor signaling pathway	46	2	6885, 9448	Predicted	0.00990784	0.0350626
P00918	CA2	760	carbonic anhydrase II	38	34	biocarta	antisense pathway	4	1	4841	Predicted	0.0130799	0.0430938
P00918	CA2	760	carbonic anhydrase II	38	34	uniprot	Pathways 5 6 7 8 tetrahydrofolate from 7 8 dihydrofolate step 1 1	2	1	1719	Predicted	0.00656084	0.025622
P00918	CA2	760	carbonic anhydrase II	38	34	uniprot	Pathways tetrahydrofolate biosynthesis	2	1	1719	Predicted	0.00656084	0.025622
P00918	CA2	760	carbonic anhydrase II	38	34	wikipathways	Regulation of Hypoxia-inducible Factor (HIF) by oxygen	3	1	768	Predicted	0.00982557	0.0348415
P00918	CA2	760	carbonic anhydrase II	38	34	reactome	Activation of BIM and translocation to mitochondria	3	1	8655	Predicted	0.00982557	0.0348415
P00918	CA2	760	carbonic anhydrase II	38	34	reactome	Bicarbonate transporters	9	5	6522, 8671, 6508, 9498, 6521	Predicted	3.51617e-11	9.12252e-10
P00918	CA2	760	carbonic anhydrase II	38	34	reactome	SLC-mediated transmembrane transport	262	7	6522, 8671, 6508, 65010, 6548, 9498, 6521	Predicted	1.84416e-05	0.000173764
P00918	CA2	760	carbonic anhydrase II	38	34	reactome	Transport of inorganic cations/anions and amino acids/oligopeptides	95	7	6522, 8671, 6508, 65010, 6548, 9498, 6521	Predicted	1.93123e-08	3.34058e-07
P00918	CA2	760	carbonic anhydrase II	38	34	humancyc	phenylethylamine degradation I	4	1	217	Predicted	0.0130799	0.0430938
P00918	CA2	760	carbonic anhydrase II	38	34	inoh	Arginine Proline metabolism	54	2	2805, 217	Predicted	0.0134763	0.0440564
P00918	CA2	760	carbonic anhydrase II	38	34	kegg	Arginine and proline metabolism	49	2	2805, 217	Predicted	0.0111887	0.0384063
P00918	CA2	760	carbonic anhydrase II	38	34	reactome	Metabolism of serotonin	2	1	217	Predicted	0.00656084	0.025622
P00918	CA2	760	carbonic anhydrase II	38	34	reactome	Serotonin clearance from the synaptic cleft	2	1	217	Predicted	0.00656084	0.025622
P00918	CA2	760	carbonic anhydrase II	38	34	smpdb	Dimethylglycine Dehydrogenase Deficiency	52	2	217	Predicted	0.0125387	0.0417899
P00918	CA2	760	carbonic anhydrase II	38	34	smpdb	Disulfiram Action Pathway	25	2	2805, 217	Predicted	0.00299825	0.013821
P00918	CA2	760	carbonic anhydrase II	38	34	uniprot	Pathways acetate from ethanol step 2 2	4	1	217	Predicted	0.0130799	0.0430938
P00918	CA2	760	carbonic anhydrase II	38	34	uniprot	Pathways Alcohol metabolism	4	1	217	Predicted	0.0130799	0.0430938
P00918	CA2	760	carbonic anhydrase II	38	34	uniprot	Pathways ethanol degradation	4	1	217	Predicted	0.0130799	0.0430938
P00918	CA2	760	carbonic anhydrase II	38	34	humancyc	asparagine biosynthesis	3	1	2805	Predicted	0.00982557	0.0348415
P00918	CA2	760	carbonic anhydrase II	38	34	humancyc	aspartate biosynthesis	2	1	2805	Predicted	0.00656084	0.025622
P00918	CA2	760	carbonic anhydrase II	38	34	humancyc	L-cysteine degradation I	2	1	2805	Predicted	0.00656084	0.025622
P00918	CA2	760	carbonic anhydrase II	38	34	humancyc	L-cysteine degradation II	2	1	2805	Predicted	0.00656084	0.025622
P00918	CA2	760	carbonic anhydrase II	38	34	reactome	Metabolism of carbohydrates	259	4	6548, 2805, 11261, 25796	Predicted	0.00985639	0.0349195
P00918	CA2	760	carbonic anhydrase II	38	34	humancyc	pentose phosphate pathway (oxidative branch)	4	1	25796	Predicted	0.0130799	0.0430938
P00918	CA2	760	carbonic anhydrase II	38	34	uniprot	Pathways D ribulose 5 phosphate from D glucose 6 phosphate oxidative stage step 2 3	1	1	25796	Predicted	0.00328566	0.0148806
P00918	CA2	760	carbonic anhydrase II	38	34	kegg	Salivary secretion	90	3	6522, 6548, 3778	Predicted	0.00313278	0.014317
P00918	CA2	760	carbonic anhydrase II	38	34	reactome	Hyaluronan metabolism	11	2	6548, 11261	Predicted	0.000565748	0.00345642
P00918	CA2	760	carbonic anhydrase II	38	34	reactome	Hyaluronan uptake and degradation	10	2	6548, 11261	Predicted	0.000463839	0.00291562
P00918	CA2	760	carbonic anhydrase II	38	34	kegg	Non-small cell lung cancer	56	2	2272, 238	Predicted	0.0144437	0.0463564
P00918	CA2	760	carbonic anhydrase II	38	34	reactome	Metabolism	1465	8	768, 6548, 6521, 2805, 1719, 11261, 25796, 217	Known.Member	0.0978536	0.175343
P00918	CA2	760	carbonic anhydrase II	38	34	kegg	Nitrogen metabolism	17	1	768	Known.Member	0.0544529	0.117881
P00918	CA2	760	carbonic anhydrase II	38	34	reactome	Reversible hydration of carbon dioxide	15	1	768	Known.Member	0.0481992	0.10856
P00918	CA2	760	carbonic anhydrase II	38	34	kegg	Collecting duct acid secretion	27	1	6521	Known.Member	0.0851278	0.159607
P00918	CA2	760	carbonic anhydrase II	38	34	reactome	Erythrocytes take up carbon dioxide and release oxygen	9	1	6521	Known.Member	0.0291964	0.076731
P00918	CA2	760	carbonic anhydrase II	38	34	reactome	Erythrocytes take up oxygen and release carbon dioxide	9	1	6521	Known.Member	0.0291964	0.076731
P00918	CA2	760	carbonic anhydrase II	38	34	reactome	O2/CO2 exchange in erythrocytes	9	1	6521	Known.Member	0.0291964	0.076731
P00918	CA2	760	carbonic anhydrase II	38	34	kegg	Proximal tubule bicarbonate reclamation	23	1	8671	Known.Member	0.0729755	0.143798
Q8WXE0	CASKIN2	57513	CASK interacting protein 2	4	3	biocarta	agrin in postsynaptic differentiation	47	1	1956	Predicted	0.0135653	0.0442649
Q8WXE0	CASKIN2	57513	CASK interacting protein 2	4	3	biocarta	angiotensin ii mediated activation of jnk pathway via pyk2 dependent signaling	34	1	1956	Predicted	0.00982557	0.0348415
Q8WXE0	CASKIN2	57513	CASK interacting protein 2	4	3	biocarta	cbl mediated ligand-induced downregulation of egf receptors pathway	8	2	30011, 1956	Predicted	1.56845e-06	1.89474e-05
Q8WXE0	CASKIN2	57513	CASK interacting protein 2	4	3	biocarta	egf signaling pathway	20	1	1956	Predicted	0.00578758	0.0232826
Q8WXE0	CASKIN2	57513	CASK interacting protein 2	4	3	biocarta	keratinocyte differentiation	53	1	1956	Predicted	0.0152882	0.0483436
Q8WXE0	CASKIN2	57513	CASK interacting protein 2	4	3	biocarta	map kinase inactivation of smrt corepressor	12	1	1956	Predicted	0.00347524	0.0155652
Q8WXE0	CASKIN2	57513	CASK interacting protein 2	4	3	biocarta	mcalpain and friends in cell motility	30	1	1956	Predicted	0.00867298	0.0317048
Q8WXE0	CASKIN2	57513	CASK interacting protein 2	4	3	biocarta	role of egf receptor transactivation by gpcrs in cardiac hypertrophy	33	1	1956	Predicted	0.00953751	0.0340713
Q8WXE0	CASKIN2	57513	CASK interacting protein 2	4	3	biocarta	role of erbb2 in signal transduction and oncology	28	1	1956	Predicted	0.00809635	0.0301017
Q8WXE0	CASKIN2	57513	CASK interacting protein 2	4	3	biocarta	sprouty regulation of tyrosine kinase signals	20	2	30011, 1956	Predicted	1.06348e-05	0.000106309
Q8WXE0	CASKIN2	57513	CASK interacting protein 2	4	3	biocarta	trefoil factors initiate mucosal healing	37	1	1956	Predicted	0.0106894	0.0371178
Q8WXE0	CASKIN2	57513	CASK interacting protein 2	4	3	inoh	EGF	28	1	1956	Predicted	0.00809635	0.0301017
Q8WXE0	CASKIN2	57513	CASK interacting protein 2	4	3	inoh	EPO signaling	183	2	7046, 1956	Predicted	0.000922312	0.00522631
Q8WXE0	CASKIN2	57513	CASK interacting protein 2	4	3	inoh	IL-7 signaling	182	2	7046, 1956	Predicted	0.000912292	0.0051767
Q8WXE0	CASKIN2	57513	CASK interacting protein 2	4	3	inoh	JAK STAT pathway and regulation	307	2	7046, 1956	Predicted	0.00258042	0.0122518
Q8WXE0	CASKIN2	57513	CASK interacting protein 2	4	3	inoh	VEGF	185	2	7046, 1956	Predicted	0.000942515	0.00532316
Q8WXE0	CASKIN2	57513	CASK interacting protein 2	4	3	ipavs	Cardiac_Hypertrophy	346	2	7046, 1956	Predicted	0.00327047	0.0148239
Q8WXE0	CASKIN2	57513	CASK interacting protein 2	4	3	ipavs	EGF_receptor_transactivation_in_Cardiac_Hypertrophy	47	1	1956	Predicted	0.0135653	0.0442649
Q8WXE0	CASKIN2	57513	CASK interacting protein 2	4	3	ipavs	GSK3_as_a_convergence_point_in_hypertrophic_signaling	186	2	7046, 1956	Predicted	0.000952698	0.00537156
Q8WXE0	CASKIN2	57513	CASK interacting protein 2	4	3	kegg	Adherens junction	73	2	7046, 1956	Predicted	0.000146593	0.00107851
Q8WXE0	CASKIN2	57513	CASK interacting protein 2	4	3	kegg	Bladder cancer	41	1	1956	Predicted	0.0118405	0.0400493
Q8WXE0	CASKIN2	57513	CASK interacting protein 2	4	3	kegg	Cytokine-cytokine receptor interaction	265	2	7046, 1956	Predicted	0.00192698	0.00966011
Q8WXE0	CASKIN2	57513	CASK interacting protein 2	4	3	kegg	Dorso-ventral axis formation	27	1	1956	Predicted	0.00780795	0.029258
Q8WXE0	CASKIN2	57513	CASK interacting protein 2	4	3	kegg	Endocytosis	257	3	30011, 7046, 1956	Predicted	1.5145e-05	0.000145752
Q8WXE0	CASKIN2	57513	CASK interacting protein 2	4	3	kegg	Endometrial cancer	52	1	1956	Predicted	0.0150012	0.0476445
Q8WXE0	CASKIN2	57513	CASK interacting protein 2	4	3	kegg	FoxO signaling pathway	132	2	7046, 1956	Predicted	0.000480443	0.00300504
Q8WXE0	CASKIN2	57513	CASK interacting protein 2	4	3	kegg	MAPK signaling pathway	254	2	7046, 1956	Predicted	0.00177131	0.00900365
Q8WXE0	CASKIN2	57513	CASK interacting protein 2	4	3	kegg	Pancreatic cancer	66	2	7046, 1956	Predicted	0.000119705	0.000903721
Q8WXE0	CASKIN2	57513	CASK interacting protein 2	4	3	kegg	Pathways in cancer	398	2	7046, 1956	Predicted	0.00431418	0.0184947
Q8WXE0	CASKIN2	57513	CASK interacting protein 2	4	3	netpath	EGFR1	452	2	30011, 1956	Known.and.Predicted	0.00554608	0.0225104
Q8WXE0	CASKIN2	57513	CASK interacting protein 2	4	3	netpath	Gastrin	41	1	1956	Predicted	0.0118405	0.0400493
Q8WXE0	CASKIN2	57513	CASK interacting protein 2	4	3	netpath	RAGE	45	1	1956	Predicted	0.0129906	0.0428864
[truncated: 13,414 more rows]
